# Supplementary material for: Growth‐regulating factor 5 (GRF5)‐mediated gene regulatory network promotes leaf growth and expansion in poplar
Source: New Phytol. 2021 Feb 14;230(2):612–28. doi: 10.1111/nph.17179 (PMC8048564; doi:10.1111/nph.17179)
Supplement: Supplementary file 1 — Dataset S1 List of differentially expressed genes identified in 3‐month‐old PpnGRF5‐1 overexpression transgenic plants. Dataset S2 List of PpnGRF5‐1 DNA affinity purification sequencing (DAP‐seq). [file NPH-230-612-s002.xlsx]

## Sheet: Supporting Information
New Phytologist Supporting Information
Article title:	Growth-Regulating Factor 5 (GRF5)-mediated gene regulatory network promotes leaf growth and expansion in poplar
Authors:	Wenqi Wu, Jiang Li, Qiao Wang, Kaiwen Lv, Kang Du, Wenli Zhang, Quanzi Li, Xiangyang Kang and Hairong Wei
Article acceptance date:	2020-12-28

## Sheet: Data set S1
Data set S1 List of differentially expressed genes identified in three-month-old PpnGRF5-1 overexpression transgenic plants.
GeneID	Treat_1_FC	Treat_1_pvalue	Treat_1_corrected pvalue(FDR)	DEG/nonDEG	AGI	Short_description
Pop_A17G030811	-6.08429	1.22e-23	1.49e-19	DEG	Pag00035665	Potri.017G034500	SNC4	suppressor of npr1-1 constitutive 4	AT1G66980.1	Encodes SNC4 (suppressor of npr1-1, constitutive 4), an atypical receptor-like kinase with two predicted extracellular glycerophosphoryl diester phosphodiesterase domains.	suppressor of npr1-1 constitutive 4 (SNC4); CONTAINS InterPro DOMAIN/s: Protein kinase, ATP binding site (InterPro:IPR017441), Serine/threonine-protein kinase domain (InterPro:IPR002290), Serine-threonine/tyrosine-protein kinase (InterPro:IPR001245), Protein kinase-like domain (InterPro:IPR011009), Serine/threonine-protein kinase, active site (InterPro:IPR008271), PLC-like phosphodiesterase, TIM …	AT1G66980	SNC4	suppressor of npr1-1 constitutive 4	PREDICTED: probable receptor-like protein kinase At5g39020 [Populus euphratica]
Pop_G03G049598	-5.95269	5.14e-13	9e-10	DEG	Pag00039032	Potri.003G013200	AtRLP15,RLP15	receptor like protein 15	AT1G74190.1	---	receptor like protein 15 (RLP15); INVOLVED IN: signal transduction; LOCATED IN: endomembrane system; CONTAINS InterPro DOMAIN/s: Leucine-rich repeat-containing N-terminal domain, type 2 (InterPro:IPR013210), Leucine-rich repeat (InterPro:IPR001611); BEST Arabidopsis thaliana protein match is: receptor like protein 13 (TAIR:AT1G74170.1); Has 128946 Blast hits to 31204 proteins in 1189 species: Arc…	AT1G74190	RLP15	receptor like protein 15	hypothetical protein POPTR_003G028200v3 [Populus trichocarpa]
Pop_G05G057289	-5.42133	5.68e-18	3.04e-14	DEG	Pag00006217	Potri.005G230100	JMT	jasmonic acid carboxyl methyltransferase	AT1G19640.1	Encodes a S-adenosyl-L-methionine:jasmonic acid carboxyl methyltransferase that catalyzes the formation of methyljasmonate from jasmonic acid. Its expression is induced in response to wounding or methyljasmonate treatment.	jasmonic acid carboxyl methyltransferase (JMT); CONTAINS InterPro DOMAIN/s: SAM dependent carboxyl methyltransferase (InterPro:IPR005299); BEST Arabidopsis thaliana protein match is: S-adenosyl-L-methionine-dependent methyltransferases superfamily protein (TAIR:AT3G11480.1); Has 890 Blast hits to 871 proteins in 121 species: Archae - 0; Bacteria - 61; Metazoa - 9; Fungi - 5; Plants - 740; Viruses…	AT1G19640	JMT	jasmonic acid carboxyl methyltransferase	SABATH methyltransferase 3 [Populus trichocarpa]
Pop_G13G071422	-5.397	2.2e-08	9.92e-06	DEG	Pag00020918	Potri.013G082800	---	Phosphorylase superfamily protein	AT4G24340.1	---	Phosphorylase superfamily protein; FUNCTIONS IN: catalytic activity; INVOLVED IN: nucleoside metabolic process; LOCATED IN: endomembrane system; CONTAINS InterPro DOMAIN/s: Nucleoside phosphorylase (InterPro:IPR000845), Nucleoside phosphorylase, family 1 (InterPro:IPR018017); BEST Arabidopsis thaliana protein match is: Phosphorylase superfamily protein (TAIR:AT4G24350.1); Has 30201 Blast hits to …	---	---	---	PREDICTED: bark storage protein A-like [Populus euphratica]
Pop_A07G006719	-5.03168	1.05e-06	0.000256242	DEG	Pag00020613
Pop_G03G049527	-4.8548	9.49e-26	1.63e-21	DEG	Pag00040144	Potri.T041300	AtRLP1,RLP1	receptor like protein 1	AT1G07390.1	---	receptor like protein 1 (RLP1); CONTAINS InterPro DOMAIN/s: Leucine-rich repeat, typical subtype (InterPro:IPR003591), Leucine-rich repeat-containing N-terminal domain, type 2 (InterPro:IPR013210), Leucine-rich repeat (InterPro:IPR001611); BEST Arabidopsis thaliana protein match is: receptor like protein 9 (TAIR:AT1G58190.2); Has 135653 Blast hits to 34187 proteins in 1325 species: Archae - 66; B…	AT1G07390	RLP1	receptor like protein 1	hypothetical protein POPTR_003G028700v3 [Populus trichocarpa]
Pop_A05G073351	-4.75354	0.000650211	0.0329707	DEG	Pag00012902	Potri.005G096200	---	---							hypothetical protein POPTR_0005s09890g [Populus trichocarpa]
Pop_G15G074257	-4.7185	6.92e-05	0.0068057	DEG	Pag00018961	Potri.015G026500	---	alpha/beta-Hydrolases superfamily protein	AT4G18550.1	---	alpha/beta-Hydrolases superfamily protein; FUNCTIONS IN: triglyceride lipase activity; INVOLVED IN: lipid metabolic process; LOCATED IN: cellular_component unknown; EXPRESSED IN: 7 plant structures; EXPRESSED DURING: 4 anthesis, petal differentiation and expansion stage; CONTAINS InterPro DOMAIN/s: Lipase, class 3 (InterPro:IPR002921); BEST Arabidopsis thaliana protein match is: alpha/beta-Hydrol…	AT4G18550	DSEL	DAD1-like seeding establishment-related lipase	PREDICTED: phospholipase A1-IIgamma-like [Populus euphratica]
Pop_A11G032736	-4.53258	5.09e-05	0.00531379	DEG	Pag00015143	Potri.011G160500	---	FAD-binding Berberine family protein	AT1G30760.1	---	FAD-binding Berberine family protein; FUNCTIONS IN: electron carrier activity, oxidoreductase activity, FAD binding, catalytic activity; LOCATED IN: endomembrane system; EXPRESSED IN: inflorescence meristem, root, flower, pedicel; EXPRESSED DURING: 4 anthesis, petal differentiation and expansion stage; CONTAINS InterPro DOMAIN/s: FAD-binding, type 2 (InterPro:IPR016166), Berberine/berberine-like …	---	---	---	hypothetical protein POPTR_011G159400v3 [Populus trichocarpa]
Pop_G04G066783	-4.3456	0.000215147	0.0153497	DEG	Pag00030432	Potri.004G064300	AG	K-box region and MADS-box transcription factor family protein	AT4G18960.1	Floral homeotic gene encoding a MADS domain transcription factor. Specifies floral meristem and carpel and stamen identity. Binds CArG box sequences. It is the only C function gene. It interacts genetically with the other homeotic genes to specify the floral organs.	AGAMOUS (AG); FUNCTIONS IN: DNA binding, sequence-specific DNA binding transcription factor activity; INVOLVED IN: stamen development, maintenance of floral organ identity, leaf development, carpel development; LOCATED IN: nucleus; EXPRESSED IN: 13 plant structures; EXPRESSED DURING: 6 growth stages; CONTAINS InterPro DOMAIN/s: Transcription factor, MADS-box (InterPro:IPR002100), Transcription fa…	AT4G18960	AG	AGAMOUS	PREDICTED: floral homeotic protein AGAMOUS-like [Populus euphratica]
Pop_A02G065657	-4.32886	5.84e-05	0.00591526	DEG	Pag00015694	Potri.002G079000	PI	K-box region and MADS-box transcription factor family protein	AT5G20240.1	Floral homeotic gene encoding a MADS domain transcription factor. Required for the specification of petal and stamen identities.	PISTILLATA (PI); FUNCTIONS IN: DNA binding, sequence-specific DNA binding transcription factor activity; INVOLVED IN: regulation of transcription, DNA-dependent; LOCATED IN: nucleus, cytoplasm; EXPRESSED IN: 20 plant structures; EXPRESSED DURING: 8 growth stages; CONTAINS InterPro DOMAIN/s: Transcription factor, MADS-box (InterPro:IPR002100), Transcription factor, K-box (InterPro:IPR002487); BEST…	AT5G20240	PI	PISTILLATA	MADS-box family protein [Populus trichocarpa]
Pop_G07G085630	-4.29958	1.64e-06	0.000364848	DEG	Pag00020613
Pop_A07G070523	-4.18549	4.35e-06	0.000808603	DEG	Pag00023844	Potri.007G115100	AGL22,SVP	K-box region and MADS-box transcription factor family protein	AT2G22540.1	Encodes a nuclear protein that acts as a floral repressor and that functions within the thermosensory pathway. SVP represses FT expression via direct binding to the vCArG III motif in the FT promoter.	SHORT VEGETATIVE PHASE (SVP); CONTAINS InterPro DOMAIN/s: Transcription factor, MADS-box (InterPro:IPR002100), Transcription factor, K-box (InterPro:IPR002487); BEST Arabidopsis thaliana protein match is: AGAMOUS-like 24 (TAIR:AT4G24540.1); Has 7469 Blast hits to 7448 proteins in 905 species: Archae - 3; Bacteria - 14; Metazoa - 824; Fungi - 324; Plants - 6168; Viruses - 0; Other Eukaryotes - 136…	AT2G22540	SVP	SHORT VEGETATIVE PHASE	hypothetical protein POPTR_007G115100v3 [Populus trichocarpa]
Pop_A01G059638	-4.0942	4.36e-06	0.000808603	DEG	Pag00001040	Potri.001G107800	ATOSM34,OSM34	osmotin 34	AT4G11650.1	osmotin-like protein	osmotin 34 (OSM34); INVOLVED IN: defense response to fungus, incompatible interaction, response to salt stress, defense response to bacterium, incompatible interaction, response to other organism; LOCATED IN: endomembrane system; EXPRESSED IN: 6 plant structures; EXPRESSED DURING: 4 anthesis; CONTAINS InterPro DOMAIN/s: Thaumatin, conserved site (InterPro:IPR017949), Thaumatin, pathogenesis-relat…	AT4G11650	OSM34	osmotin 34	PREDICTED: thaumatin-like protein [Populus euphratica]
Pop_G15G033877	-3.92508	3.82e-05	0.00431742	DEG	Pag00013899	Potri.015G124400	---	Leucine-rich repeat receptor-like protein kinase family protein	AT4G08850.1	---	Leucine-rich repeat receptor-like protein kinase family protein; FUNCTIONS IN: kinase activity; INVOLVED IN: protein amino acid phosphorylation; LOCATED IN: plasma membrane, membrane; EXPRESSED IN: 23 plant structures; EXPRESSED DURING: 13 growth stages; CONTAINS InterPro DOMAIN/s: Protein kinase, ATP binding site (InterPro:IPR017441), Serine/threonine-protein kinase domain (InterPro:IPR002290), …	---	---	---	hypothetical protein POPTR_015G123800v3 [Populus trichocarpa]
Pop_A12G007895	-3.43611	0.00124876	0.0497401	DEG	Pag00007691	Potri.012G133000	AGL42	AGAMOUS-like 42	AT5G62165.1	Encodes a MADS box transcription factor. Expressed in quiescent center.	AGAMOUS-like 42 (AGL42); FUNCTIONS IN: sequence-specific DNA binding transcription factor activity; INVOLVED IN: regulation of transcription, DNA-dependent; LOCATED IN: nucleus; EXPRESSED IN: 17 plant structures; EXPRESSED DURING: 8 growth stages; CONTAINS InterPro DOMAIN/s: Transcription factor, MADS-box (InterPro:IPR002100), Transcription factor, K-box (InterPro:IPR002487); BEST Arabidopsis tha…	AT5G62165	FYF	FOREVER YOUNG FLOWER	hypothetical protein POPTR_0012s13980g [Populus trichocarpa]
Pop_A04G018162	-3.4352	0.00124993	0.0497633	DEG	Pag00011665	Potri.004G032400	ATENT3,ENT3,FUR1	Major facilitator superfamily protein	AT4G05120.1	Encodes an equilibrative nucleoside transporter AtENT3. Mutations of this locus allow mutants to grow on uridine analogue fluorouridine.	FUDR RESISTANT 1 (FUR1); FUNCTIONS IN: nucleoside transmembrane transporter activity; INVOLVED IN: nucleoside transport, pyrimidine nucleoside transport; LOCATED IN: plasma membrane; CONTAINS InterPro DOMAIN/s: Delayed-early response protein/equilibrative nucleoside transporter (InterPro:IPR002259), Major facilitator superfamily, general substrate transporter (InterPro:IPR016196); BEST Arabidopsi…	AT4G05120	FUR1	FUDR RESISTANT 1	hypothetical protein POPTR_004G032400v3 [Populus trichocarpa]
Pop_A05G016874	-3.42853	0.000157918	0.0124179	DEG	Pag00020082	Potri.005G006000	---	---							hypothetical protein POPTR_0005s00780g [Populus trichocarpa]
Pop_G02G065884	-3.26544	8.41e-19	5.55e-15	DEG	Pag00002941	Potri.002G098600	EXO	Phosphate-responsive 1 family protein	AT4G08950.1	---	EXORDIUM (EXO); FUNCTIONS IN: molecular_function unknown; INVOLVED IN: response to brassinosteroid stimulus; LOCATED IN: cell wall, plant-type cell wall; EXPRESSED IN: 21 plant structures; EXPRESSED DURING: 13 growth stages; CONTAINS InterPro DOMAIN/s: Phosphate-induced protein 1 (InterPro:IPR006766); BEST Arabidopsis thaliana protein match is: Phosphate-responsive 1 family protein (TAIR:AT1G3514…	AT4G08950	EXO	EXORDIUM	phosphate-responsive family protein [Populus trichocarpa]
Pop_G05G057529	-3.22269	8.02e-10	6.49e-07	DEG	Pag00030684	Potri.005G242800	---	GDSL-like Lipase/Acylhydrolase superfamily protein	AT1G75900.1	---	GDSL-like Lipase/Acylhydrolase superfamily protein; CONTAINS InterPro DOMAIN/s: Lipase, GDSL, active site (InterPro:IPR008265), Lipase, GDSL (InterPro:IPR001087); BEST Arabidopsis thaliana protein match is: SGNH hydrolase-type esterase superfamily protein (TAIR:AT1G75880.2); Has 3444 Blast hits to 3405 proteins in 204 species: Archae - 0; Bacteria - 282; Metazoa - 0; Fungi - 26; Plants - 3125; Vi…	---	---	---	family II extracellular lipase 3 family protein [Populus trichocarpa]
Pop_G07G032522	-3.16895	1.21e-05	0.00184404	DEG	Pag00042916	Potri.007G132400	AtUGT85A7,UGT85A7	UDP-glucosyl transferase 85A7	AT1G22340.1	---	UDP-glucosyl transferase 85A7 (UGT85A7); FUNCTIONS IN: UDP-glycosyltransferase activity, transferase activity, transferring glycosyl groups, glucuronosyltransferase activity; INVOLVED IN: metabolic process; LOCATED IN: cellular_component unknown; EXPRESSED IN: 8 plant structures; CONTAINS InterPro DOMAIN/s: UDP-glucuronosyl/UDP-glucosyltransferase (InterPro:IPR002213); BEST Arabidopsis thaliana p…	AT1G22340	UGT85A7	UDP-glucosyl transferase 85A7	hypothetical protein POPTR_007G132400v3 [Populus trichocarpa]
Pop_A18G089867	-3.13094	0.00113737	0.0466465	DEG
Pop_A01G029684	-3.09037	1.9e-06	0.000410051	DEG	Pag00015802	Potri.001G014800	RLK1	receptor-like protein kinase 1	AT5G60900.1	Encodes a receptor-like protein kinase.	receptor-like protein kinase 1 (RLK1); FUNCTIONS IN: in 6 functions; INVOLVED IN: protein amino acid phosphorylation; LOCATED IN: endomembrane system; EXPRESSED IN: 23 plant structures; EXPRESSED DURING: 13 growth stages; CONTAINS InterPro DOMAIN/s: Curculin-like (mannose-binding) lectin (InterPro:IPR001480), Protein kinase, ATP binding site (InterPro:IPR017441), Serine/threonine-protein kinase d…	AT5G60900	RLK1	receptor-like protein kinase 1	hypothetical protein POPTR_003G211300v3 [Populus trichocarpa]
Pop_G07G061395	-3.05898	3.47e-10	3.24e-07	DEG	Pag00042539	Potri.007G125800	---	Protein kinase superfamily protein	AT1G67000.1	---	Protein kinase superfamily protein; FUNCTIONS IN: protein serine/threonine kinase activity, protein kinase activity, kinase activity, ATP binding; INVOLVED IN: protein amino acid phosphorylation; LOCATED IN: endomembrane system; EXPRESSED IN: stem; CONTAINS InterPro DOMAIN/s: Protein kinase, ATP binding site (InterPro:IPR017441), Protein kinase, catalytic domain (InterPro:IPR000719), Serine-threo…	---	---	---	hypothetical protein POPTR_007G125800v3 [Populus trichocarpa]
Pop_G18G080152	-2.97872	0.000464094	0.0266038	DEG	Pag00015387	Potri.T094100	ATOSM34,OSM34	osmotin 34	AT4G11650.1	osmotin-like protein	osmotin 34 (OSM34); INVOLVED IN: defense response to fungus, incompatible interaction, response to salt stress, defense response to bacterium, incompatible interaction, response to other organism; LOCATED IN: endomembrane system; EXPRESSED IN: 6 plant structures; EXPRESSED DURING: 4 anthesis; CONTAINS InterPro DOMAIN/s: Thaumatin, conserved site (InterPro:IPR017949), Thaumatin, pathogenesis-relat…	AT4G11650	OSM34	osmotin 34	pathogenesis related protein-5 [Populus tomentosa]
Pop_G10G048197	-2.97483	0.000686117	0.0340308	DEG	Pag00000545	Potri.010G130200	BRC2,TCP12	TCP domain protein 12	AT1G68800.1	Encodes a TCP transcription factor, closely related to teosinte branched1, arrests axillary bud development and prevents axillary bud outgrowth. Transcription level and mutant phenotype are weaker than its homolog BRC1 (At3G18550).	TCP domain protein 12 (TCP12); CONTAINS InterPro DOMAIN/s: Transcription factor, TCP (InterPro:IPR005333), CYC/TB1, R domain (InterPro:IPR017888), Transcription factor TCP subgroup (InterPro:IPR017887); BEST Arabidopsis thaliana protein match is: TCP family transcription factor (TAIR:AT1G67260.1); Has 30201 Blast hits to 17322 proteins in 780 species: Archae - 12; Bacteria - 1396; Metazoa - 17338…	AT1G68800	TCP12	TCP domain protein 12	cycloidea-like protein group 1A [Populus trichocarpa]
Pop_A06G062124	-2.92649	4.69e-10	4.24e-07	DEG	Pag00038365	Potri.016G044100	ATCKX1,CKX1	cytokinin oxidase/dehydrogenase 1	AT2G41510.1	It encodes a protein whose sequence is similar to cytokinin oxidase/dehydrogenase, which catalyzes the degradation of cytokinins.	cytokinin oxidase/dehydrogenase 1 (CKX1); FUNCTIONS IN: cytokinin dehydrogenase activity; INVOLVED IN: N-terminal protein myristoylation, cytokinin catabolic process, meristem development; LOCATED IN: vacuole; EXPRESSED IN: lateral root, shoot apex, hypocotyl, root, flower; CONTAINS InterPro DOMAIN/s: Cytokinin dehydrogenase 1, FAD/cytokinin binding domain (InterPro:IPR015345), FAD-binding, type …	AT2G41510	CKX1	cytokinin oxidase/dehydrogenase 1	hypothetical protein POPTR_0006s04650g [Populus trichocarpa]
Pop_G13G026982	-2.86158	3.47e-05	0.00402523	DEG	Pag00043685	Potri.013G133400	---	ankyrin repeat family protein	AT1G03670.1	---	ankyrin repeat family protein; CONTAINS InterPro DOMAIN/s: Ankyrin repeat-containing domain (InterPro:IPR020683), Ankyrin repeat (InterPro:IPR002110); BEST Arabidopsis thaliana protein match is: Ankyrin repeat family protein (TAIR:AT4G03500.1); Has 38664 Blast hits to 17395 proteins in 690 species: Archae - 39; Bacteria - 2692; Metazoa - 19825; Fungi - 3120; Plants - 3302; Viruses - 203; Other Eu…	---	---	---	PREDICTED: ankyrin-3-like isoform X2 [Populus euphratica]
Pop_A07G022826	-2.85868	3.28e-20	2.56e-16	DEG	Pag00021977	Potri.007G033400	---	---	AT2G23690.1	---	unknown protein; FUNCTIONS IN: molecular_function unknown; INVOLVED IN: N-terminal protein myristoylation; LOCATED IN: cellular_component unknown; EXPRESSED IN: 7 plant structures; EXPRESSED DURING: petal differentiation and expansion stage; BEST Arabidopsis thaliana protein match is: unknown protein (TAIR:AT4G37240.1); Has 243 Blast hits to 243 proteins in 15 species: Archae - 0; Bacteria - 0; M…	---	---	---	hypothetical protein POPTR_0007s12090g [Populus trichocarpa]
Pop_A06G063037	-2.83584	0.000210101	0.0150902	DEG	Pag00022574	Potri.006G274600	---	Plant calmodulin-binding protein-related	AT5G39380.1	---	Plant calmodulin-binding protein-related; FUNCTIONS IN: molecular_function unknown; INVOLVED IN: biological_process unknown; LOCATED IN: plasma membrane; EXPRESSED IN: 7 plant structures; EXPRESSED DURING: L mature pollen stage, M germinated pollen stage, 4 anthesis, petal differentiation and expansion stage; CONTAINS InterPro DOMAIN/s: Calmodulin-binding protein, plant (InterPro:IPR012417); BEST…	---	---	---	calmodulin-binding family protein [Populus trichocarpa]
Pop_G17G085025	-2.79706	0.000535666	0.029019	DEG	Pag00034278	Potri.017G039200	APM1,ATAPM1	aminopeptidase M1	AT4G33090.1	encodes an aminopeptidase, a ortholog of mouse microsomal AP (EC 3.4.11.2).	aminopeptidase M1 (APM1); FUNCTIONS IN: aminopeptidase activity; INVOLVED IN: auxin polar transport; LOCATED IN: plasma membrane; EXPRESSED IN: 24 plant structures; EXPRESSED DURING: 13 growth stages; CONTAINS InterPro DOMAIN/s: Peptidase M1, puromycin-sensitive aminopeptidase (InterPro:IPR015568), Peptidase M1, membrane alanine aminopeptidase (InterPro:IPR001930), Peptidase M1, membrane alanine …	AT4G33090	ATAPM1	AMINOPEPTIDASE M1	hypothetical protein POPTR_0017s06650g [Populus trichocarpa]
Pop_G05G008521	-2.78649	5.46e-05	0.00562414	DEG	Pag00010820	Potri.005G206901	---	---							hypothetical protein POPTR_005G206900v3 [Populus trichocarpa]
Pop_A02G088609	-2.78567	4.52e-12	6.57e-09	DEG	Pag00002941	Potri.002G098600	EXO	Phosphate-responsive 1 family protein	AT4G08950.1	---	EXORDIUM (EXO); FUNCTIONS IN: molecular_function unknown; INVOLVED IN: response to brassinosteroid stimulus; LOCATED IN: cell wall, plant-type cell wall; EXPRESSED IN: 21 plant structures; EXPRESSED DURING: 13 growth stages; CONTAINS InterPro DOMAIN/s: Phosphate-induced protein 1 (InterPro:IPR006766); BEST Arabidopsis thaliana protein match is: Phosphate-responsive 1 family protein (TAIR:AT1G3514…	AT4G08950	EXO	EXORDIUM	phosphate-responsive family protein [Populus trichocarpa]
Pop_A08G046108	-2.74104	0.00104347	0.0442557	DEG	Pag00021655										PREDICTED: 1-aminocyclopropane-1-carboxylate oxidase homolog 1-like [Populus euphratica]
Pop_G04G060149	-2.66432	0.000496603	0.027853	DEG	Pag00038747	Potri.004G192500	---	Wall-associated kinase family protein	AT1G16260.2	---	Wall-associated kinase family protein; FUNCTIONS IN: kinase activity; INVOLVED IN: protein amino acid phosphorylation; LOCATED IN: endomembrane system, integral to membrane; EXPRESSED IN: 19 plant structures; EXPRESSED DURING: 13 growth stages; CONTAINS InterPro DOMAIN/s: Wall-associated kinase (InterPro:IPR013695), EGF-like calcium-binding, conserved site (InterPro:IPR018097), Protein kinase, ca…	---	---	---	hypothetical protein POPTR_004G192500v3 [Populus trichocarpa]
Pop_G02G065469	-2.64968	0.000965999	0.042275	DEG	Pag00010105	Potri.002G063300	---	Leucine-rich receptor-like protein kinase family protein	AT1G34110.1	---	Leucine-rich receptor-like protein kinase family protein; FUNCTIONS IN: protein serine/threonine kinase activity, protein kinase activity, ATP binding; INVOLVED IN: transmembrane receptor protein tyrosine kinase signaling pathway, protein amino acid phosphorylation; LOCATED IN: endomembrane system; EXPRESSED IN: 13 plant structures; EXPRESSED DURING: 4 anthesis, F mature embryo stage, petal diffe…	---	---	---	PREDICTED: probable LRR receptor-like serine/threonine-protein kinase At1g34110 [Populus euphratica]
Pop_G08G082308	-2.5827	0.00118046	0.047745	DEG	Pag00004134	Potri.008G184900	CYP71B36	cytochrome P450, family 71, subfamily B, polypeptide 36	AT3G26320.1	putative cytochrome P450	cytochrome P450, family 71, subfamily B, polypeptide 36 (CYP71B36); FUNCTIONS IN: electron carrier activity, monooxygenase activity, iron ion binding, oxygen binding, heme binding; INVOLVED IN: oxidation reduction; LOCATED IN: cellular_component unknown; EXPRESSED IN: 8 plant structures; EXPRESSED DURING: LP.06 six leaves visible, LP.04 four leaves visible, LP.10 ten leaves visible, LP.02 two lea…	AT3G26320	CYP71B36	cytochrome P450, family 71, subfamily B, polypeptide 36	unknown [Populus trichocarpa]
Pop_G01G081988	-2.57797	0.00121677	0.0488741	DEG	Pag00016597	Potri.011G150100	---	2-oxoglutarate (2OG) and Fe(II)-dependent oxygenase superfamily protein	AT4G10490.1	---	2-oxoglutarate (2OG) and Fe(II)-dependent oxygenase superfamily protein; FUNCTIONS IN: oxidoreductase activity, acting on paired donors, with incorporation or reduction of molecular oxygen, 2-oxoglutarate as one donor, and incorporation of one atom each of oxygen into both donors, oxidoreductase activity; INVOLVED IN: secondary metabolic process; LOCATED IN: cellular_component unknown; CONTAINS I…	---	---	---	hypothetical protein POPTR_0001s45610g [Populus trichocarpa]
Pop_A18G086083	-2.57269	0.00012618	0.0106609	DEG	Pag00028712	Potri.018G152200	AGAL2,AtAGAL2	alpha-galactosidase 2	AT5G08370.1	---	alpha-galactosidase 2 (AGAL2); FUNCTIONS IN: alpha-galactosidase activity, hydrolase activity, hydrolyzing O-glycosyl compounds, catalytic activity; INVOLVED IN: positive regulation of flower development, leaf morphogenesis; LOCATED IN: plant-type cell wall; EXPRESSED IN: 22 plant structures; EXPRESSED DURING: 13 growth stages; CONTAINS InterPro DOMAIN/s: Aldolase-type TIM barrel (InterPro:IPR013…	AT5G08370	AtAGAL2	alpha-galactosidase 2	hypothetical protein POPTR_0018s14920g [Populus trichocarpa]
Pop_A05G056245	-2.57219	0.000142962	0.0116319	DEG	Pag00017700	Potri.005G190100	ATEXT1,ATEXT4,EXT1,EXT4,ORG5	extensin 4	AT1G76930.1	Encodes an Arabidopsis extensin gene that belongs to cell-wall hydroxyproline-rich glycoproteins. The cross-link of extensins enforces cell wall strength. Transgenic plants overexpressing this gene show an increase in stem thickness.	extensin 4 (EXT4); FUNCTIONS IN: structural constituent of cell wall; INVOLVED IN: response to jasmonic acid stimulus, response to wounding, response to abscisic acid stimulus, response to salicylic acid stimulus; LOCATED IN: endomembrane system; EXPRESSED IN: 10 plant structures; EXPRESSED DURING: 6 growth stages; BEST Arabidopsis thaliana protein match is: extensin 3 (TAIR:AT1G21310.1); Has 705…	AT1G76930	ORG5	OBP3-RESPONSIVE GENE 5	hypothetical protein CCACVL1_12336 [Corchorus capsularis]
Pop_G19G009599	-2.54979	1.42e-05	0.00209268	DEG	Pag00026878	Potri.019G093900	ATCHITIV,ATEP3,CHIV,EP3	homolog of carrot EP3-3 chitinase	AT3G54420.1	encodes an EP3 chitinase that is expressed during somatic embryogenesis in 'nursing' cells surrounding the embryos but not in embryos themselves. The gene is also expressed in mature pollen and growing pollen tubes until they enter the receptive synergid, but not in endosperm and integuments as in carrot. Post-embryonically, expression is found in hydathodes, stipules, root epidermis and emerging…	homolog of carrot EP3-3 chitinase (EP3); FUNCTIONS IN: chitinase activity; INVOLVED IN: somatic embryogenesis, plant-type hypersensitive response; LOCATED IN: cell wall; EXPRESSED IN: 18 plant structures; EXPRESSED DURING: 6 growth stages; CONTAINS InterPro DOMAIN/s: Chitin-binding, type 1, conserved site (InterPro:IPR018371), Glycoside hydrolase, family 19 (InterPro:IPR016283), Chitin-binding, t…	AT3G54420	EP3	homolog of carrot EP3-3 chitinase	PREDICTED: basic endochitinase CHB4-like [Populus euphratica]
Pop_A13G032373	-2.53182	4.95e-05	0.00521343	DEG	Pag00040833	Potri.013G121400	---	O-methyltransferase family protein	AT4G35160.1	---	O-methyltransferase family protein; FUNCTIONS IN: methyltransferase activity, O-methyltransferase activity, protein dimerization activity; LOCATED IN: cytosol; CONTAINS InterPro DOMAIN/s: Winged helix-turn-helix transcription repressor DNA-binding (InterPro:IPR011991), Plant methyltransferase dimerisation (InterPro:IPR012967), O-methyltransferase, family 2 (InterPro:IPR001077), O-methyltransferas…	---	---	---	hypothetical protein POPTR_0013s12670g [Populus trichocarpa]
Pop_G10G022869	-2.52504	3.77e-05	0.0042687	DEG	Pag00042940	Potri.T029200	---	---							kunitz trypsin inhibitor [Populus tremula]
Pop_G10G007684	-2.51014	1.69e-06	0.000368651	DEG	Pag00009186	Potri.010G230100	---	GDSL-like Lipase/Acylhydrolase superfamily protein	AT5G03610.1	---	GDSL-like Lipase/Acylhydrolase superfamily protein; FUNCTIONS IN: hydrolase activity, acting on ester bonds, carboxylesterase activity; INVOLVED IN: lipid metabolic process; LOCATED IN: endomembrane system; EXPRESSED IN: 22 plant structures; EXPRESSED DURING: 13 growth stages; CONTAINS InterPro DOMAIN/s: Lipase, GDSL (InterPro:IPR001087); BEST Arabidopsis thaliana protein match is: GDSL-like Lipa…	---	---	---	PREDICTED: GDSL esterase/lipase At5g03610-like isoform X1 [Populus euphratica]
Pop_G08G082463	-2.49404	3.04e-09	1.9e-06	DEG	Pag00004229	Potri.008G175100	ATGSTU7,GST25,GSTU7	glutathione S-transferase tau 7	AT2G29420.1	Encodes glutathione transferase belonging to the tau class of GSTs. Naming convention according to Wagner et al. (2002). Induced by Salicylic acid. Independent of NPR1 for their induction by salicylic acid.	glutathione S-transferase tau 7 (GSTU7); CONTAINS InterPro DOMAIN/s: Thioredoxin fold (InterPro:IPR012335), Glutathione S-transferase, C-terminal (InterPro:IPR004046), Glutathione S-transferase, C-terminal-like (InterPro:IPR010987), Glutathione S-transferase/chloride channel, C-terminal (InterPro:IPR017933), Glutathione S-transferase, N-terminal (InterPro:IPR004045), Thioredoxin-like fold (InterP…	AT2G29420	GSTU7	glutathione S-transferase tau 7	hypothetical protein POPTR_008G175100v3 [Populus trichocarpa]
Pop_G14G045145	-2.47641	1.47e-05	0.00214647	DEG	Pag00003231	Potri.014G136200	AHP5	histidine-containing phosphotransfer factor 5	AT1G03430.1	Encodes AHP5, one of the six Arabidopsis thaliana histidine phosphotransfer proteins (AHPs). AHPs function as redundant positive regulators of cytokinin signaling. Members of the AHP gene family include: AT3G21510 (AHP1), AT3G29350 (AHP2), AT5G39340 (AHP3), AT3G16360 (AHP4), AT1G03430 (AHP5) and AT1G80100 (AHP6).	histidine-containing phosphotransfer factor 5 (AHP5); CONTAINS InterPro DOMAIN/s: Signal transduction histidine kinase, phosphotransfer (Hpt) domain (InterPro:IPR008207); BEST Arabidopsis thaliana protein match is: histidine-containing phosphotransmitter 2 (TAIR:AT3G29350.1); Has 311 Blast hits to 310 proteins in 49 species: Archae - 2; Bacteria - 33; Metazoa - 0; Fungi - 8; Plants - 266; Viruses…	AT1G03430	AHP5	histidine-containing phosphotransfer factor 5	hypothetical protein POPTR_014G136200v3 [Populus trichocarpa]
Pop_G03G001436	-2.46646	0.0009304	0.041384	DEG
Pop_G18G078338	-2.4463	0.00103929	0.0441217	DEG	Pag00010915	Potri.018G014800	---	Eukaryotic aspartyl protease family protein	AT5G10770.1	---	Eukaryotic aspartyl protease family protein; FUNCTIONS IN: DNA binding, aspartic-type endopeptidase activity; INVOLVED IN: proteolysis; EXPRESSED IN: 12 plant structures; EXPRESSED DURING: 4 anthesis, C globular stage, petal differentiation and expansion stage, E expanded cotyledon stage; CONTAINS InterPro DOMAIN/s: Peptidase aspartic (InterPro:IPR021109), Peptidase aspartic, catalytic (InterPro:…	---	---	---	hypothetical protein POPTR_018G014800v3 [Populus trichocarpa]
Pop_G03G001052	-2.43817	1.18e-06	0.00028122	DEG	Pag00041488	Potri.003G019900	---	HXXXD-type acyl-transferase family protein	AT5G17540.1	---	HXXXD-type acyl-transferase family protein; FUNCTIONS IN: transferase activity, transferring acyl groups other than amino-acyl groups; INVOLVED IN: biological_process unknown; LOCATED IN: cellular_component unknown; EXPRESSED IN: 9 plant structures; EXPRESSED DURING: 4 anthesis, C globular stage, F mature embryo stage, petal differentiation and expansion stage; CONTAINS InterPro DOMAIN/s: Transfe…	---	---	---	hypothetical protein POPTR_0003s01420g [Populus trichocarpa]
Pop_UnG077137	-2.43727	0.000784767	0.0370795	DEG	Pag00009679	Potri.009G125300	ATBPC4,BBR,BPC4	basic pentacysteine 4	AT2G21240.1	---	basic pentacysteine 4 (BPC4); CONTAINS InterPro DOMAIN/s: GAGA binding-like (InterPro:IPR010409); BEST Arabidopsis thaliana protein match is: basic pentacysteine 5 (TAIR:AT4G38910.2); Has 263 Blast hits to 247 proteins in 33 species: Archae - 0; Bacteria - 2; Metazoa - 40; Fungi - 0; Plants - 219; Viruses - 0; Other Eukaryotes - 2 (source: NCBI BLink).	AT2G21240	BPC4	basic pentacysteine 4	hypothetical protein [Populus tomentosa]
Pop_A19G053194	-2.38916	2.77e-05	0.00342804	DEG	Pag00026878	Potri.019G093900	ATCHITIV,ATEP3,CHIV,EP3	homolog of carrot EP3-3 chitinase	AT3G54420.1	encodes an EP3 chitinase that is expressed during somatic embryogenesis in 'nursing' cells surrounding the embryos but not in embryos themselves. The gene is also expressed in mature pollen and growing pollen tubes until they enter the receptive synergid, but not in endosperm and integuments as in carrot. Post-embryonically, expression is found in hydathodes, stipules, root epidermis and emerging…	homolog of carrot EP3-3 chitinase (EP3); FUNCTIONS IN: chitinase activity; INVOLVED IN: somatic embryogenesis, plant-type hypersensitive response; LOCATED IN: cell wall; EXPRESSED IN: 18 plant structures; EXPRESSED DURING: 6 growth stages; CONTAINS InterPro DOMAIN/s: Chitin-binding, type 1, conserved site (InterPro:IPR018371), Glycoside hydrolase, family 19 (InterPro:IPR016283), Chitin-binding, t…	AT3G54420	EP3	homolog of carrot EP3-3 chitinase	PREDICTED: endochitinase PR4-like [Populus euphratica]
Pop_A05G073004	-2.34416	0.000676736	0.0337412	DEG	Pag00026263	Potri.005G130200	---	---	AT2G23690.1	---	unknown protein; FUNCTIONS IN: molecular_function unknown; INVOLVED IN: N-terminal protein myristoylation; LOCATED IN: cellular_component unknown; EXPRESSED IN: 7 plant structures; EXPRESSED DURING: petal differentiation and expansion stage; BEST Arabidopsis thaliana protein match is: unknown protein (TAIR:AT4G37240.1); Has 243 Blast hits to 243 proteins in 15 species: Archae - 0; Bacteria - 0; M…	---	---	---	hypothetical protein [Populus tomentosa]
Pop_A04G070658	-2.34071	0.000268767	0.0179359	DEG	Pag00044989	Potri.004G165600	---	SAUR-like auxin-responsive protein family	AT4G34770.1	---	SAUR-like auxin-responsive protein family ; CONTAINS InterPro DOMAIN/s: Auxin responsive SAUR protein (InterPro:IPR003676); BEST Arabidopsis thaliana protein match is: SAUR-like auxin-responsive protein family (TAIR:AT2G21210.1); Has 1411 Blast hits to 1394 proteins in 28 species: Archae - 0; Bacteria - 0; Metazoa - 0; Fungi - 0; Plants - 1410; Viruses - 0; Other Eukaryotes - 1 (source: NCBI BLin…	---	---	---	hypothetical protein POPTR_0004s17300g [Populus trichocarpa]
Pop_G03G011262	-2.33938	2.57e-13	5.01e-10	DEG	Pag00024024	Potri.003G071000	---	SAUR-like auxin-responsive protein family	AT1G72430.1	---	SAUR-like auxin-responsive protein family ; CONTAINS InterPro DOMAIN/s: Auxin responsive SAUR protein (InterPro:IPR003676); BEST Arabidopsis thaliana protein match is: SAUR-like auxin-responsive protein family (TAIR:AT1G17345.1); Has 148 Blast hits to 148 proteins in 14 species: Archae - 0; Bacteria - 0; Metazoa - 0; Fungi - 0; Plants - 148; Viruses - 0; Other Eukaryotes - 0 (source: NCBI BLink).	---	---	---	hypothetical protein POPTR_0003s06860g [Populus trichocarpa]
Pop_A05G001801	-2.31282	7.34e-06	0.00121802	DEG	Pag00006133	Potri.005G222300	---	2-oxoglutarate (2OG) and Fe(II)-dependent oxygenase superfamily protein	AT1G06620.1	encodes a protein whose sequence is similar to a 2-oxoglutarate-dependent dioxygenase	2-oxoglutarate (2OG) and Fe(II)-dependent oxygenase superfamily protein; CONTAINS InterPro DOMAIN/s: Oxoglutarate/iron-dependent oxygenase (InterPro:IPR005123); BEST Arabidopsis thaliana protein match is: 2-oxoglutarate (2OG) and Fe(II)-dependent oxygenase superfamily protein (TAIR:AT3G61400.1); Has 8339 Blast hits to 8299 proteins in 1003 species: Archae - 0; Bacteria - 1128; Metazoa - 122; Fung…	---	---	---	hypothetical protein POPTR_0005s24360g [Populus trichocarpa]
Pop_G09G077520	-2.29476	2.7e-17	1.36e-13	DEG	Pag00005469	Potri.009G084000	---	Protein of unknown function (DUF1005)	AT1G10020.1	---	Protein of unknown function (DUF1005); CONTAINS InterPro DOMAIN/s: Protein of unknown function DUF1005 (InterPro:IPR010410); BEST Arabidopsis thaliana protein match is: Protein of unknown function (DUF1005) (TAIR:AT4G29310.1); Has 158 Blast hits to 158 proteins in 22 species: Archae - 0; Bacteria - 0; Metazoa - 4; Fungi - 6; Plants - 144; Viruses - 0; Other Eukaryotes - 4 (source: NCBI BLink).	---	---	---	hypothetical protein POPTR_0009s08730g [Populus trichocarpa]
Pop_A15G014794	-2.28523	9.07e-05	0.00837057	DEG	Pag00012190	Potri.015G135600	---	MATE efflux family protein	AT4G23030.1	---	MATE efflux family protein; FUNCTIONS IN: antiporter activity, drug transmembrane transporter activity, transporter activity; INVOLVED IN: drug transmembrane transport, transmembrane transport; LOCATED IN: membrane; EXPRESSED IN: stem, male gametophyte, flower; EXPRESSED DURING: 4 anthesis; CONTAINS InterPro DOMAIN/s: Multi antimicrobial extrusion protein MatE (InterPro:IPR002528); BEST Arabidops…	---	---	---	hypothetical protein POPTR_0015s13900g [Populus trichocarpa]
Pop_G07G062708	-2.27751	1.94e-10	1.96e-07	DEG	Pag00021977	Potri.007G033400	---	---	AT2G23690.1	---	unknown protein; FUNCTIONS IN: molecular_function unknown; INVOLVED IN: N-terminal protein myristoylation; LOCATED IN: cellular_component unknown; EXPRESSED IN: 7 plant structures; EXPRESSED DURING: petal differentiation and expansion stage; BEST Arabidopsis thaliana protein match is: unknown protein (TAIR:AT4G37240.1); Has 243 Blast hits to 243 proteins in 15 species: Archae - 0; Bacteria - 0; M…	---	---	---	hypothetical protein POPTR_0007s12090g [Populus trichocarpa]
Pop_G14G023600	-2.24854	7.05e-09	3.88e-06	DEG	Pag00044164	Potri.014G088400	---	UDP-Glycosyltransferase superfamily protein	AT2G22590.1	---	UDP-Glycosyltransferase superfamily protein; FUNCTIONS IN: transferase activity, transferring glycosyl groups; INVOLVED IN: metabolic process; LOCATED IN: cellular_component unknown; CONTAINS InterPro DOMAIN/s: UDP-glucuronosyl/UDP-glucosyltransferase (InterPro:IPR002213); BEST Arabidopsis thaliana protein match is: UDP-Glycosyltransferase superfamily protein (TAIR:AT5G65550.1); Has 5420 Blast hi…	---	---	---	hypothetical protein POPTR_0014s08440g [Populus trichocarpa]
Pop_A09G076723	-2.24804	0.000586321	0.0307718	DEG	Pag00011074	Potri.009G154600	WAK2	wall-associated kinase 2	AT1G21270.1	cytoplasmic serine/threonine protein kinase induced by salicylic acid. mutant plants exhibit a loss of cell expansion and dependence on sugars and salts for seedling growth, affecting the expression and activity of vacuolar invertase.	wall-associated kinase 2 (WAK2); FUNCTIONS IN: protein serine/threonine kinase activity, protein kinase activity, calcium ion binding, ATP binding; INVOLVED IN: cellular water homeostasis, protein amino acid phosphorylation, oligosaccharide metabolic process, unidimensional cell growth, response to salicylic acid stimulus; LOCATED IN: plasma membrane; EXPRESSED IN: 18 plant structures; EXPRESSED …	AT1G21270	WAK2	wall-associated kinase 2	hypothetical protein POPTR_0009s15610g [Populus trichocarpa]
Pop_G13G034793	-2.22859	0.0001463	0.0118361	DEG	Pag00040833	Potri.013G121400	---	O-methyltransferase family protein	AT4G35160.1	---	O-methyltransferase family protein; FUNCTIONS IN: methyltransferase activity, O-methyltransferase activity, protein dimerization activity; LOCATED IN: cytosol; CONTAINS InterPro DOMAIN/s: Winged helix-turn-helix transcription repressor DNA-binding (InterPro:IPR011991), Plant methyltransferase dimerisation (InterPro:IPR012967), O-methyltransferase, family 2 (InterPro:IPR001077), O-methyltransferas…	---	---	---	hypothetical protein POPTR_0013s12670g [Populus trichocarpa]
Pop_A05G055965	-2.21744	0.000266689	0.0178675	DEG	Pag00024453	Potri.005G163600	EXO	Phosphate-responsive 1 family protein	AT4G08950.1	---	EXORDIUM (EXO); FUNCTIONS IN: molecular_function unknown; INVOLVED IN: response to brassinosteroid stimulus; LOCATED IN: cell wall, plant-type cell wall; EXPRESSED IN: 21 plant structures; EXPRESSED DURING: 13 growth stages; CONTAINS InterPro DOMAIN/s: Phosphate-induced protein 1 (InterPro:IPR006766); BEST Arabidopsis thaliana protein match is: Phosphate-responsive 1 family protein (TAIR:AT1G3514…	AT4G08950	EXO	EXORDIUM	hypothetical protein POPTR_0005s17200g [Populus trichocarpa]
Pop_G04G023343	-2.21308	1.13e-05	0.00174164	DEG	Pag00011704	Potri.004G028600	---	S-locus lectin protein kinase family protein	AT1G11340.1	---	S-locus lectin protein kinase family protein; FUNCTIONS IN: in 6 functions; INVOLVED IN: protein amino acid phosphorylation, recognition of pollen; LOCATED IN: endomembrane system; EXPRESSED IN: 8 plant structures; EXPRESSED DURING: 6 growth stages; CONTAINS InterPro DOMAIN/s: Curculin-like (mannose-binding) lectin (InterPro:IPR001480), PAN-2 domain (InterPro:IPR013227), Apple-like (InterPro:IPR0…	---	---	---	hypothetical protein POPTR_0004s02820g [Populus trichocarpa]
Pop_G04G060150	-2.21184	1.23e-10	1.3e-07	DEG	Pag00039422	Potri.004G192700	WAK2	wall-associated kinase 2	AT1G21270.1	cytoplasmic serine/threonine protein kinase induced by salicylic acid. mutant plants exhibit a loss of cell expansion and dependence on sugars and salts for seedling growth, affecting the expression and activity of vacuolar invertase.	wall-associated kinase 2 (WAK2); FUNCTIONS IN: protein serine/threonine kinase activity, protein kinase activity, calcium ion binding, ATP binding; INVOLVED IN: cellular water homeostasis, protein amino acid phosphorylation, oligosaccharide metabolic process, unidimensional cell growth, response to salicylic acid stimulus; LOCATED IN: plasma membrane; EXPRESSED IN: 18 plant structures; EXPRESSED …	AT1G21270	WAK2	wall-associated kinase 2	hypothetical protein POPTR_0004s20340g [Populus trichocarpa]
Pop_A18G018774	-2.18353	0.00124334	0.049593	DEG	Pag00015387	Potri.T094100	ATOSM34,OSM34	osmotin 34	AT4G11650.1	osmotin-like protein	osmotin 34 (OSM34); INVOLVED IN: defense response to fungus, incompatible interaction, response to salt stress, defense response to bacterium, incompatible interaction, response to other organism; LOCATED IN: endomembrane system; EXPRESSED IN: 6 plant structures; EXPRESSED DURING: 4 anthesis; CONTAINS InterPro DOMAIN/s: Thaumatin, conserved site (InterPro:IPR017949), Thaumatin, pathogenesis-relat…	AT4G11650	OSM34	osmotin 34	hypothetical protein POPTR_0018s10480g [Populus trichocarpa]
Pop_A05G056173	-2.17466	0.000410518	0.0243632	DEG	Pag00015673	Potri.002G076600	---	---							hypothetical protein POPTR_0005s20640g [Populus trichocarpa]
Pop_G17G072815	-2.16612	1.62e-06	0.000362623	DEG	Pag00037195	Potri.017G149000	ATWRKY27,WRKY27	WRKY DNA-binding protein 27	AT5G52830.1	Encodes a WRKY transcription factor WRKY27. Mutation in Arabidopsis WRKY27 results in delayed symptom development in response to the bacterial wilt pathogen Ralstonia solanacearum.	WRKY DNA-binding protein 27 (WRKY27); CONTAINS InterPro DOMAIN/s: DNA-binding WRKY (InterPro:IPR003657); BEST Arabidopsis thaliana protein match is: WRKY family transcription factor (TAIR:AT4G01250.1); Has 30201 Blast hits to 17322 proteins in 780 species: Archae - 12; Bacteria - 1396; Metazoa - 17338; Fungi - 3422; Plants - 5037; Viruses - 0; Other Eukaryotes - 2996 (source: NCBI BLink).	AT5G52830	WRKY27	WRKY DNA-binding protein 27	hypothetical protein POPTR_0017s00960g [Populus trichocarpa]
Pop_A01G005988	-2.15397	1.64e-05	0.00229312	DEG	Pag00032156	Potri.001G288900	---	Protein of unknown function (DUF1005)	AT1G10020.1	---	Protein of unknown function (DUF1005); CONTAINS InterPro DOMAIN/s: Protein of unknown function DUF1005 (InterPro:IPR010410); BEST Arabidopsis thaliana protein match is: Protein of unknown function (DUF1005) (TAIR:AT4G29310.1); Has 158 Blast hits to 158 proteins in 22 species: Archae - 0; Bacteria - 0; Metazoa - 4; Fungi - 6; Plants - 144; Viruses - 0; Other Eukaryotes - 4 (source: NCBI BLink).	---	---	---	PREDICTED: uncharacterized protein LOC105129770 [Populus euphratica]
Pop_G01G067366	-2.14428	2.5e-05	0.0032006	DEG	Pag00032156	Potri.001G288900	---	Protein of unknown function (DUF1005)	AT1G10020.1	---	Protein of unknown function (DUF1005); CONTAINS InterPro DOMAIN/s: Protein of unknown function DUF1005 (InterPro:IPR010410); BEST Arabidopsis thaliana protein match is: Protein of unknown function (DUF1005) (TAIR:AT4G29310.1); Has 158 Blast hits to 158 proteins in 22 species: Archae - 0; Bacteria - 0; Metazoa - 4; Fungi - 6; Plants - 144; Viruses - 0; Other Eukaryotes - 4 (source: NCBI BLink).	---	---	---	PREDICTED: uncharacterized protein LOC105129770 [Populus euphratica]
Pop_G06G082064	-2.1318	2.11e-05	0.00279315	DEG
Pop_A16G091259	-2.12848	7.14e-05	0.00692979	DEG	Pag00016154	Potri.016G088900	---	---	AT3G53400.1	---	BEST Arabidopsis thaliana protein match is: conserved peptide upstream open reading frame 47 (TAIR:AT5G03190.1); Has 285 Blast hits to 285 proteins in 23 species: Archae - 0; Bacteria - 0; Metazoa - 1; Fungi - 0; Plants - 279; Viruses - 0; Other Eukaryotes - 5 (source: NCBI BLink).	---	---	---	hypothetical protein POPTR_0016s09041g [Populus trichocarpa]
Pop_A03G019758	-2.12015	1.48e-05	0.00215027	DEG	Pag00023390	Potri.003G167500	ATBAG5,BAG5	BCL-2-associated athanogene 5	AT1G12060.1	A member of Arabidopsis BAG (Bcl-2-associated athanogene) proteins, plant homologs of mammalian regulators of apoptosis. Plant BAG proteins are multi-functional and remarkably similar to their animal counterparts, as they regulate apoptotic-like processes ranging from pathogen attack, to abiotic stress, to plant development.	BCL-2-associated athanogene 5 (BAG5); INVOLVED IN: regulation of apoptosis, apoptosis; LOCATED IN: cellular_component unknown; CONTAINS InterPro DOMAIN/s: Apoptosis regulator, Bcl-2 protein, BAG (InterPro:IPR003103), IQ calmodulin-binding region (InterPro:IPR000048); BEST Arabidopsis thaliana protein match is: BCL-2-associated athanogene 6 (TAIR:AT2G46240.1); Has 84 Blast hits to 84 proteins in 1…	AT1G12060	BAG5	BCL-2-associated athanogene 5	hypothetical protein POPTR_003G167500v3 [Populus trichocarpa]
Pop_A05G001865	-2.08386	0.000698047	0.0344698	DEG	Pag00006194	Potri.005G228000	ATRL6,RL6,RSM3	RAD-like 6	AT1G75250.1	---	RAD-like 6 (RL6); CONTAINS InterPro DOMAIN/s: SANT, DNA-binding (InterPro:IPR001005), Molecular chaperone, heat shock protein, Hsp40, DnaJ (InterPro:IPR015609), Homeodomain-like (InterPro:IPR009057); BEST Arabidopsis thaliana protein match is: RAD-like 5 (TAIR:AT1G19510.1); Has 590 Blast hits to 589 proteins in 66 species: Archae - 0; Bacteria - 0; Metazoa - 121; Fungi - 0; Plants - 466; Viruses …	AT1G75250	RSM3	RADIALIS-LIKE SANT/MYB 3	myb family transcription factor family protein [Populus trichocarpa]
Pop_A14G044803	-2.07623	7.72e-07	0.000201922	DEG	Pag00002509	Potri.014G088400	---	UDP-Glycosyltransferase superfamily protein	AT2G22590.1	---	UDP-Glycosyltransferase superfamily protein; FUNCTIONS IN: transferase activity, transferring glycosyl groups; INVOLVED IN: metabolic process; LOCATED IN: cellular_component unknown; CONTAINS InterPro DOMAIN/s: UDP-glucuronosyl/UDP-glucosyltransferase (InterPro:IPR002213); BEST Arabidopsis thaliana protein match is: UDP-Glycosyltransferase superfamily protein (TAIR:AT5G65550.1); Has 5420 Blast hi…	---	---	---	hypothetical protein POPTR_0014s08440g [Populus trichocarpa]
Pop_A08G063816	-2.06961	0.000190229	0.0140632	DEG	Pag00011873	Potri.008G101600	ATGA2OX4,GA2OX4	gibberellin 2-oxidase 4	AT1G47990.1	Encodes a gibberellin 2-oxidase that acts on C19 gibberellins. AtGA2OX4 expression is responsive to cytokinin and KNOX activities.	gibberellin 2-oxidase 4 (GA2OX4); FUNCTIONS IN: C-19 gibberellin 2-beta-dioxygenase activity; INVOLVED IN: gibberellin catabolic process; LOCATED IN: membrane; EXPRESSED IN: shoot apical meristem, leaf primordium, leaf; CONTAINS InterPro DOMAIN/s: Isopenicillin N synthase (InterPro:IPR002283), Oxoglutarate/iron-dependent oxygenase (InterPro:IPR005123); BEST Arabidopsis thaliana protein match is: …	AT1G47990	GA2OX4	gibberellin 2-oxidase 4	gibberellin 2-oxidase family protein [Populus trichocarpa]
Pop_G17G087021	-2.04122	0.000126585	0.0106846	DEG	Pag00037491	Potri.017G052400	AtUGT85A2,UGT85A2	UDP-glucosyl transferase 85A2	AT1G22360.1	---	UDP-glucosyl transferase 85A2 (UGT85A2); FUNCTIONS IN: UDP-glycosyltransferase activity, transferase activity, transferring glycosyl groups, glucuronosyltransferase activity; INVOLVED IN: metabolic process; LOCATED IN: cellular_component unknown; EXPRESSED IN: 21 plant structures; EXPRESSED DURING: 11 growth stages; CONTAINS InterPro DOMAIN/s: UDP-glucuronosyl/UDP-glucosyltransferase (InterPro:IP…	AT1G22360	UGT85A2	UDP-glucosyl transferase 85A2	7-deoxyloganetin glucosyltransferase [Ananas comosus]
Pop_A14G000441	-2.03026	0.000506818	0.0281377	DEG	Pag00026419	Potri.014G050200	chr31	chromatin remodeling 31	AT1G05490.1	---	chromatin remodeling 31 (chr31); FUNCTIONS IN: helicase activity, DNA binding, ATP binding, nucleic acid binding; INVOLVED IN: biological_process unknown; EXPRESSED IN: 13 plant structures; EXPRESSED DURING: 6 growth stages; CONTAINS InterPro DOMAIN/s: DEAD-like helicase, N-terminal (InterPro:IPR014001), DNA/RNA helicase, C-terminal (InterPro:IPR001650), Helicase, superfamily 1/2, ATP-binding dom…	AT1G05490	chr31	chromatin remodeling 31	PREDICTED: SNF2 domain-containing protein CLASSY 3-like [Populus euphratica]
Pop_A17G052724	-2.0142	0.000361939	0.022203	DEG	Pag00037024	Potri.017G012000	---	---							PREDICTED: uncharacterized protein LOC105108965 isoform X3 [Populus euphratica]
Pop_G05G017695	-2.0111	1.15e-05	0.0017707	DEG	Pag00028171	Potri.005G094500	CYP96A8	cytochrome P450, family 96, subfamily A, polypeptide 8	AT1G47620.1	member of CYP96A	cytochrome P450, family 96, subfamily A, polypeptide 8 (CYP96A8); FUNCTIONS IN: electron carrier activity, monooxygenase activity, iron ion binding, oxygen binding, heme binding; LOCATED IN: endomembrane system; EXPRESSED IN: synergid; CONTAINS InterPro DOMAIN/s: Cytochrome P450 (InterPro:IPR001128), Cytochrome P450, E-class, group IV (InterPro:IPR002403), Cytochrome P450, conserved site (InterPr…	AT1G47620	CYP96A8	cytochrome P450, family 96, subfamily A, polypeptide 8	cytochrome P450 family protein [Populus trichocarpa]
Pop_A06G061538	-2.00378	0.000723924	0.0353339	DEG	Pag00009388	Potri.006G076400	ORP4C	OSBP(oxysterol binding protein)-related protein 4C	AT5G57240.1	---	OSBP(oxysterol binding protein)-related protein 4C (ORP4C); FUNCTIONS IN: oxysterol binding; INVOLVED IN: steroid metabolic process; LOCATED IN: cellular_component unknown; EXPRESSED IN: 9 plant structures; EXPRESSED DURING: L mature pollen stage, M germinated pollen stage, 4 anthesis, petal differentiation and expansion stage; CONTAINS InterPro DOMAIN/s: Oxysterol-binding protein, conserved site…	AT5G57240	ORP4C	OSBP(oxysterol binding protein)-related protein 4C	hypothetical protein POPTR_006G076400v3 [Populus trichocarpa]
Pop_A01G067210	-1.98623	7.96e-05	0.00754203	DEG	Pag00027124	Potri.001G261201	scpl40	serine carboxypeptidase-like 40	AT3G63470.1	---	serine carboxypeptidase-like 40 (scpl40); FUNCTIONS IN: serine-type carboxypeptidase activity; INVOLVED IN: proteolysis; LOCATED IN: endomembrane system; EXPRESSED IN: 8 plant structures; EXPRESSED DURING: 4 anthesis, C globular stage, petal differentiation and expansion stage; CONTAINS InterPro DOMAIN/s: Peptidase S10, serine carboxypeptidase (InterPro:IPR001563), Peptidase S10, serine carboxype…	AT3G63470	scpl40	serine carboxypeptidase-like 40	PREDICTED: serine carboxypeptidase-like 40 [Populus euphratica]
Pop_G19G009648	-1.98612	0.000907009	0.0406387	DEG	Pag00030085	Potri.019G099300	---	basic helix-loop-helix (bHLH) DNA-binding superfamily protein	AT4G20970.1	---	basic helix-loop-helix (bHLH) DNA-binding superfamily protein; FUNCTIONS IN: DNA binding, sequence-specific DNA binding transcription factor activity; INVOLVED IN: defense response to fungus, regulation of transcription; LOCATED IN: nucleus; CONTAINS InterPro DOMAIN/s: Helix-loop-helix DNA-binding domain (InterPro:IPR001092), Helix-loop-helix DNA-binding (InterPro:IPR011598); BEST Arabidopsis tha…	---	---	---	PREDICTED: transcription factor bHLH118-like isoform X2 [Populus euphratica]
Pop_G03G055848	-1.98514	1.4e-07	4.94e-05	DEG	Pag00023390	Potri.003G167500	ATBAG5,BAG5	BCL-2-associated athanogene 5	AT1G12060.1	A member of Arabidopsis BAG (Bcl-2-associated athanogene) proteins, plant homologs of mammalian regulators of apoptosis. Plant BAG proteins are multi-functional and remarkably similar to their animal counterparts, as they regulate apoptotic-like processes ranging from pathogen attack, to abiotic stress, to plant development.	BCL-2-associated athanogene 5 (BAG5); INVOLVED IN: regulation of apoptosis, apoptosis; LOCATED IN: cellular_component unknown; CONTAINS InterPro DOMAIN/s: Apoptosis regulator, Bcl-2 protein, BAG (InterPro:IPR003103), IQ calmodulin-binding region (InterPro:IPR000048); BEST Arabidopsis thaliana protein match is: BCL-2-associated athanogene 6 (TAIR:AT2G46240.1); Has 84 Blast hits to 84 proteins in 1…	AT1G12060	BAG5	BCL-2-associated athanogene 5	hypothetical protein POPTR_003G167500v3 [Populus trichocarpa]
Pop_G18G080102	-1.98131	0.000285574	0.0186235	DEG	Pag00015430	Potri.018G092300	IAA33	indole-3-acetic acid inducible 33	AT5G57420.1	Belongs to auxin inducible gene family.	indole-3-acetic acid inducible 33 (IAA33); FUNCTIONS IN: sequence-specific DNA binding transcription factor activity; INVOLVED IN: response to auxin stimulus; LOCATED IN: nucleus; EXPRESSED IN: 11 plant structures; EXPRESSED DURING: 4 anthesis, F mature embryo stage, petal differentiation and expansion stage, E expanded cotyledon stage, D bilateral stage; CONTAINS InterPro DOMAIN/s: Aux/IAA-ARF-d…	AT5G57420	IAA33	indole-3-acetic acid inducible 33	hypothetical protein [Populus tomentosa]
Pop_G02G005206	-1.9659	7.26e-05	0.00700997	DEG	Pag00028491	Potri.005G213500	AST12,SULTR3;1	sulfate transporter 3;1	AT3G51895.1	Encodes a sulfate transporter.	sulfate transporter 3;1 (SULTR3;1); FUNCTIONS IN: secondary active sulfate transmembrane transporter activity, transporter activity, sulfate transmembrane transporter activity; INVOLVED IN: sulfate transport, transport, transmembrane transport; LOCATED IN: integral to membrane, membrane; EXPRESSED IN: 24 plant structures; EXPRESSED DURING: 15 growth stages; CONTAINS InterPro DOMAIN/s: Sulphate tr…	AT3G51895	SULTR3;1	sulfate transporter 3;1	PREDICTED: sulfate transporter 3.1-like [Populus euphratica]
Pop_G01G020734	-1.95226	0.000919218	0.0411212	DEG	Pag00008339	Potri.001G242600	CYP707A2	cytochrome P450, family 707, subfamily A, polypeptide 2	AT2G29090.1	Encodes a protein with ABA 8'-hydroxylase activity, involved in ABA catabolism. Member of the CYP707A gene family. This gene predominantly accumulates in dry seeds and is up-regulated immediately following imbibition. CYP707A2 appears to play a major role in the rapid decrease in ABA levels during early seed imbibition.	cytochrome P450, family 707, subfamily A, polypeptide 2 (CYP707A2); FUNCTIONS IN: oxygen binding, (+)-abscisic acid 8'-hydroxylase activity; INVOLVED IN: in 7 processes; LOCATED IN: endomembrane system; EXPRESSED IN: 22 plant structures; EXPRESSED DURING: 6 growth stages; CONTAINS InterPro DOMAIN/s: Cytochrome P450 (InterPro:IPR001128), Cytochrome P450, E-class, group I (InterPro:IPR002401), Cyto…	AT2G29090	CYP707A2	cytochrome P450, family 707, subfamily A, polypeptide 2	hypothetical protein POPTR_001G242600v3 [Populus trichocarpa]
Pop_A14G044802	-1.94341	7.02e-05	0.00685515	DEG	Pag00002509	Potri.014G088400	---	UDP-Glycosyltransferase superfamily protein	AT2G22590.1	---	UDP-Glycosyltransferase superfamily protein; FUNCTIONS IN: transferase activity, transferring glycosyl groups; INVOLVED IN: metabolic process; LOCATED IN: cellular_component unknown; CONTAINS InterPro DOMAIN/s: UDP-glucuronosyl/UDP-glucosyltransferase (InterPro:IPR002213); BEST Arabidopsis thaliana protein match is: UDP-Glycosyltransferase superfamily protein (TAIR:AT5G65550.1); Has 5420 Blast hi…	---	---	---	PREDICTED: putative UDP-rhamnose:rhamnosyltransferase 1 [Populus euphratica]
Pop_G01G020926	-1.9432	0.000769192	0.0368306	DEG	Pag00031948	Potri.001G255100	---	Glycosyl hydrolase superfamily protein	AT4G16260.1	---	Glycosyl hydrolase superfamily protein; FUNCTIONS IN: cation binding, hydrolase activity, hydrolyzing O-glycosyl compounds, catalytic activity; INVOLVED IN: defense response to fungus, incompatible interaction, response to salt stress; LOCATED IN: cell wall, plasma membrane; EXPRESSED IN: 11 plant structures; EXPRESSED DURING: LP.06 six leaves visible, LP.04 four leaves visible, 4 anthesis, petal…	---	---	---	1,3-beta-D-glucanase GH17_39 [Populus tremula x Populus tremuloides]
Pop_A11G056571	-1.93966	8.64e-07	0.000219758	DEG	Pag00005385	Potri.011G055900	SPL3	squamosa promoter binding protein-like 3	AT2G33810.1	Encodes a member of the SPL (squamosa-promoter binding protein-like)gene family, a novel gene family encoding DNA binding proteins and putative transcription factors. Contains the SBP-box, which encodes the SBP-domain, required and sufficient for interaction with DNA. It binds DNA, may directly regulate AP1, and is involved in regulation of flowering and vegetative phase change. Its temporal expr…	squamosa promoter binding protein-like 3 (SPL3); CONTAINS InterPro DOMAIN/s: Squamosa promoter-binding protein (InterPro:IPR017238), Transcription factor, SBP-box (InterPro:IPR004333); BEST Arabidopsis thaliana protein match is: squamosa promoter-binding protein-like 12 (TAIR:AT3G60030.1); Has 874 Blast hits to 869 proteins in 50 species: Archae - 0; Bacteria - 0; Metazoa - 25; Fungi - 10; Plants…	AT2G33810	SPL3	squamosa promoter binding protein-like 3	PREDICTED: squamosa promoter-binding-like protein 3 [Populus euphratica]
Pop_G15G034993	-1.93688	4.83e-07	0.000139368	DEG	Pag00033540	Potri.015G110300	CDC20.1	Transducin family protein / WD-40 repeat family protein	AT4G33270.1	putative cdc20 protein (CDC20.1)	CDC20.1; CONTAINS InterPro DOMAIN/s: WD40 repeat 2 (InterPro:IPR019782), WD40 repeat-like-containing domain (InterPro:IPR011046), WD40 repeat, conserved site (InterPro:IPR019775), WD40-repeat-containing domain (InterPro:IPR017986), WD40/YVTN repeat-like-containing domain (InterPro:IPR015943), WD40 repeat (InterPro:IPR001680), WD40 repeat, subgroup (InterPro:IPR019781); BEST Arabidopsis thaliana p…	AT4G33270	CDC20.1	cell division cycle 20.1
Pop_G18G080151	-1.92264	4.84e-06	0.00087575	DEG	Pag00015387	Potri.T094100	ATOSM34,OSM34	osmotin 34	AT4G11650.1	osmotin-like protein	osmotin 34 (OSM34); INVOLVED IN: defense response to fungus, incompatible interaction, response to salt stress, defense response to bacterium, incompatible interaction, response to other organism; LOCATED IN: endomembrane system; EXPRESSED IN: 6 plant structures; EXPRESSED DURING: 4 anthesis; CONTAINS InterPro DOMAIN/s: Thaumatin, conserved site (InterPro:IPR017949), Thaumatin, pathogenesis-relat…	AT4G11650	OSM34	osmotin 34	hypothetical protein AQUCO_02500276v1 [Aquilegia coerulea]
Pop_G16G025600	-1.91196	2.06e-07	6.86e-05	DEG	Pag00013451	Potri.011G009250	---	transmembrane receptors;ATP binding	AT1G27170.1	---	transmembrane receptors;ATP binding; FUNCTIONS IN: transmembrane receptor activity, ATP binding; INVOLVED IN: signal transduction, apoptosis, defense response, innate immune response; LOCATED IN: chloroplast; CONTAINS InterPro DOMAIN/s: Leucine-rich repeat, typical subtype (InterPro:IPR003591), NB-ARC (InterPro:IPR002182), Leucine-rich repeat (InterPro:IPR001611), Disease resistance protein (Inte…	---	---	---	PREDICTED: TMV resistance protein N-like isoform X2 [Populus euphratica]
Pop_G19G007602	-1.8958	6.64e-07	0.000179608	DEG	Pag00034696	Potri.019G050200	---	Phosphorylase superfamily protein	AT4G24340.1	---	Phosphorylase superfamily protein; FUNCTIONS IN: catalytic activity; INVOLVED IN: nucleoside metabolic process; LOCATED IN: endomembrane system; CONTAINS InterPro DOMAIN/s: Nucleoside phosphorylase (InterPro:IPR000845), Nucleoside phosphorylase, family 1 (InterPro:IPR018017); BEST Arabidopsis thaliana protein match is: Phosphorylase superfamily protein (TAIR:AT4G24350.1); Has 30201 Blast hits to …	---	---	---	hypothetical protein POPTR_0019s07690g [Populus trichocarpa]
Pop_A19G052453	-1.88083	3.09e-05	0.00370896	DEG	Pag00035582	Potri.T028301	---	NB-ARC domain-containing disease resistance protein	AT4G27220.1	---	NB-ARC domain-containing disease resistance protein; FUNCTIONS IN: ATP binding; INVOLVED IN: defense response, apoptosis; CONTAINS InterPro DOMAIN/s: NB-ARC (InterPro:IPR002182), Leucine-rich repeat (InterPro:IPR001611), Disease resistance protein (InterPro:IPR000767); BEST Arabidopsis thaliana protein match is: NB-ARC domain-containing disease resistance protein (TAIR:AT4G27190.1); Has 1807 Blas…	---	---	---	hypothetical protein POPTR_0019s03720g [Populus trichocarpa]
Pop_G06G075912	-1.87793	1.15e-06	0.000276847	DEG	Pag00009263	Potri.006G064800	---	Exostosin family protein	AT5G20260.1	---	Exostosin family protein; FUNCTIONS IN: catalytic activity; INVOLVED IN: biological_process unknown; LOCATED IN: endomembrane system, membrane; CONTAINS InterPro DOMAIN/s: Exostosin-like (InterPro:IPR004263); BEST Arabidopsis thaliana protein match is: Exostosin family protein (TAIR:AT5G11130.1); Has 1489 Blast hits to 1482 proteins in 115 species: Archae - 0; Bacteria - 12; Metazoa - 396; Fungi …	---	---	---	hypothetical protein POPTR_0006s06350g [Populus trichocarpa]
Pop_A15G064312	-1.87682	0.00107431	0.0450633	DEG	Pag00018195	Potri.015G036800	---	---	AT1G18290.1	---	unknown protein; FUNCTIONS IN: molecular_function unknown; INVOLVED IN: N-terminal protein myristoylation; LOCATED IN: chloroplast; EXPRESSED IN: root; Has 94 Blast hits to 94 proteins in 12 species: Archae - 0; Bacteria - 0; Metazoa - 0; Fungi - 0; Plants - 94; Viruses - 0; Other Eukaryotes - 0 (source: NCBI BLink).	---	---	---	PREDICTED: uncharacterized protein LOC105133339 [Populus euphratica]
Pop_G01G075576	-1.85736	1.53e-05	0.00219417	DEG	Pag00041633	Potri.001G017600	---	---	AT4G31980.1	---	unknown protein; CONTAINS InterPro DOMAIN/s: Protein of unknown function DUF247, plant (InterPro:IPR004158), Protein of unknown function DUF862, eukaryotic (InterPro:IPR008580); BEST Arabidopsis thaliana protein match is: Plant protein of unknown function (DUF247) (TAIR:AT5G11290.1); Has 1967 Blast hits to 1844 proteins in 183 species: Archae - 0; Bacteria - 6; Metazoa - 223; Fungi - 83; Plants -…	---	---	---	PREDICTED: UPF0481 protein At3g47200-like isoform X4 [Populus euphratica]
Pop_A02G005432	-1.8514	1.08e-06	0.000263386	DEG	Pag00024139	Potri.002G052600	PLA IIIB,PLP9	PATATIN-like protein 9	AT3G63200.1	---	PATATIN-like protein 9 (PLP9); FUNCTIONS IN: nutrient reservoir activity; INVOLVED IN: metabolic process, lipid metabolic process; LOCATED IN: cellular_component unknown; EXPRESSED IN: 18 plant structures; EXPRESSED DURING: 13 growth stages; CONTAINS InterPro DOMAIN/s: Acyl transferase/acyl hydrolase/lysophospholipase (InterPro:IPR016035), Patatin (InterPro:IPR002641); BEST Arabidopsis thaliana p…	AT3G63200	PLP9	PATATIN-like protein 9	patatin-related family protein [Populus trichocarpa]
Pop_G16G060826	-1.84424	8.49e-05	0.00793427	DEG	Pag00043419	Potri.016G073700	ABA2,ATABA2,ATSDR1,GIN1,ISI4,SDR1,SIS4,SRE1	NAD(P)-binding Rossmann-fold superfamily protein	AT1G52340.1	Encodes a cytosolic short-chain dehydrogenase/reductase involved in the conversion of xanthoxin to ABA-aldehyde during ABA biosynthesis. Mutants are insensitive to sucrose and glucose.	ABA DEFICIENT 2 (ABA2); CONTAINS InterPro DOMAIN/s: NAD(P)-binding domain (InterPro:IPR016040), Glucose/ribitol dehydrogenase (InterPro:IPR002347), Short-chain dehydrogenase/reductase SDR (InterPro:IPR002198); BEST Arabidopsis thaliana protein match is: NAD(P)-binding Rossmann-fold superfamily protein (TAIR:AT3G51680.1); Has 120353 Blast hits to 120130 proteins in 3578 species: Archae - 983; Bact…	AT1G52340	SRE1	SALT RESISTANT 1	PREDICTED: secoisolariciresinol dehydrogenase-like [Populus euphratica]
Pop_G03G055467	-1.83242	0.00060004	0.0312812	DEG	Pag00034116	Potri.003G199300	SKIP5,SKP5	SKP1/ASK-interacting protein 5	AT3G54480.1	Encodes an SKP1 interacting partner (SKIP5).	SKP1/ASK-interacting protein 5 (SKIP5); CONTAINS InterPro DOMAIN/s: F-box domain, cyclin-like (InterPro:IPR001810), F-box domain, Skp2-like (InterPro:IPR022364); Has 46 Blast hits to 46 proteins in 18 species: Archae - 2; Bacteria - 2; Metazoa - 5; Fungi - 0; Plants - 35; Viruses - 0; Other Eukaryotes - 2 (source: NCBI BLink).	AT3G54480	SKP5	---	hypothetical protein POPTR_0003s19900g, partial [Populus trichocarpa]
Pop_A09G077126	-1.82912	1.49e-05	0.00215681	DEG	Pag00011117	Potri.009G161600	ATOFP13,OFP13	ovate family protein 13	AT5G04820.1	---	ovate family protein 13 (OFP13); INVOLVED IN: biological_process unknown; LOCATED IN: endomembrane system; EXPRESSED IN: 23 plant structures; EXPRESSED DURING: 14 growth stages; CONTAINS InterPro DOMAIN/s: Protein of unknown function DUF623 (InterPro:IPR006458); BEST Arabidopsis thaliana protein match is: ovate family protein 15 (TAIR:AT2G36050.1); Has 1807 Blast hits to 1807 proteins in 277 spec…	AT5G04820	OFP13	ovate family protein 13	hypothetical protein POPTR_0009s16320g [Populus trichocarpa]
Pop_G09G031627	-1.81888	0.000752029	0.0363539	DEG	Pag00018787	Potri.001G274600	CYP75B1,D501,TT7	Cytochrome P450 superfamily protein	AT5G07990.1	Required for flavonoid 3' hydroxylase activity.	TRANSPARENT TESTA 7 (TT7); CONTAINS InterPro DOMAIN/s: Cytochrome P450 (InterPro:IPR001128), Cytochrome P450, E-class, group I (InterPro:IPR002401), Cytochrome P450, conserved site (InterPro:IPR017972); BEST Arabidopsis thaliana protein match is: cytochrome P450, family 706, subfamily A, polypeptide 6 (TAIR:AT4G12320.1); Has 35179 Blast hits to 34934 proteins in 1774 species: Archae - 51; Bacteri…	AT5G07990	TT7	TRANSPARENT TESTA 7	PREDICTED: flavonoid 3',5'-hydroxylase 2-like [Populus euphratica]
Pop_G09G051128	-1.78209	8.87e-06	0.00143692	DEG	Pag00009822	Potri.009G140900	---	SAUR-like auxin-responsive protein family	AT1G29500.1	---	SAUR-like auxin-responsive protein family ; CONTAINS InterPro DOMAIN/s: Auxin responsive SAUR protein (InterPro:IPR003676); BEST Arabidopsis thaliana protein match is: SAUR-like auxin-responsive protein family (TAIR:AT1G29450.1); Has 853 Blast hits to 839 proteins in 22 species: Archae - 0; Bacteria - 0; Metazoa - 0; Fungi - 0; Plants - 853; Viruses - 0; Other Eukaryotes - 0 (source: NCBI BLink).	---	---	---	PREDICTED: uncharacterized protein LOC105111046 [Populus euphratica]
Pop_A01G003913	-1.77426	7.05e-06	0.00117874	DEG	Pag00018257	Potri.001G158600	---	Eukaryotic aspartyl protease family protein	AT4G16563.1	---	Eukaryotic aspartyl protease family protein; FUNCTIONS IN: aspartic-type endopeptidase activity; INVOLVED IN: proteolysis; LOCATED IN: plant-type cell wall; EXPRESSED IN: 19 plant structures; EXPRESSED DURING: 11 growth stages; CONTAINS InterPro DOMAIN/s: Peptidase aspartic (InterPro:IPR021109), Peptidase aspartic, catalytic (InterPro:IPR009007), Peptidase A1 (InterPro:IPR001461), Peptidase aspar…	---	---	---	hypothetical protein POPTR_0001s15870g [Populus trichocarpa]
Pop_G14G044267	-1.77294	5.49e-07	0.000155281	DEG	Pag00030944	Potri.014G035100	ATMYB73,MYB73	myb domain protein 73	AT4G37260.1	Member of the R2R3 factor gene family.	myb domain protein 73 (MYB73); CONTAINS InterPro DOMAIN/s: SANT, DNA-binding (InterPro:IPR001005), Homeodomain-like (InterPro:IPR009057), Myb, DNA-binding (InterPro:IPR014778), HTH transcriptional regulator, Myb-type, DNA-binding (InterPro:IPR017930), Homeodomain-related (InterPro:IPR012287), Myb transcription factor (InterPro:IPR015495); BEST Arabidopsis thaliana protein match is: myb domain pro…	AT4G37260	MYB73	myb domain protein 73	hypothetical protein POPTR_0014s03440g [Populus trichocarpa]
Pop_G19G009717	-1.76881	1.66e-06	0.000365491	DEG	Pag00043138	Potri.019G108200	---	Ankyrin repeat family protein	AT4G03500.1	---	Ankyrin repeat family protein; CONTAINS InterPro DOMAIN/s: Ankyrin repeat-containing domain (InterPro:IPR020683), Ankyrin repeat (InterPro:IPR002110); BEST Arabidopsis thaliana protein match is: Ankyrin repeat family protein (TAIR:AT4G03460.1); Has 38634 Blast hits to 17459 proteins in 653 species: Archae - 49; Bacteria - 2374; Metazoa - 20314; Fungi - 3164; Plants - 3215; Viruses - 213; Other Eu…	---	---	---	hypothetical protein POPTR_019G108200v3 [Populus trichocarpa]
Pop_A14G000372	-1.7645	5.96e-05	0.00599755	DEG	Pag00030944	Potri.014G035100	ATMYB73,MYB73	myb domain protein 73	AT4G37260.1	Member of the R2R3 factor gene family.	myb domain protein 73 (MYB73); CONTAINS InterPro DOMAIN/s: SANT, DNA-binding (InterPro:IPR001005), Homeodomain-like (InterPro:IPR009057), Myb, DNA-binding (InterPro:IPR014778), HTH transcriptional regulator, Myb-type, DNA-binding (InterPro:IPR017930), Homeodomain-related (InterPro:IPR012287), Myb transcription factor (InterPro:IPR015495); BEST Arabidopsis thaliana protein match is: myb domain pro…	AT4G37260	MYB73	myb domain protein 73	hypothetical protein POPTR_0014s03440g [Populus trichocarpa]
Pop_G08G057809	-1.75568	0.00109869	0.0456496	DEG	Pag00019644	Potri.010G201400	---	Eukaryotic aspartyl protease family protein	AT2G39710.1	Encodes a Cysteine-rich peptide (CRP) family protein	Eukaryotic aspartyl protease family protein; FUNCTIONS IN: aspartic-type endopeptidase activity; INVOLVED IN: proteolysis; EXPRESSED IN: 20 plant structures; EXPRESSED DURING: 10 growth stages; CONTAINS InterPro DOMAIN/s: Peptidase aspartic (InterPro:IPR021109), Peptidase aspartic, catalytic (InterPro:IPR009007), Peptidase A1 (InterPro:IPR001461), Peptidase aspartic, active site (InterPro:IPR0019…	---	---	---	hypothetical protein POPTR_008G058000v3 [Populus trichocarpa]
Pop_G01G013324	-1.75193	4.15e-05	0.0045743	DEG	Pag00013797	Potri.001G408300	---	Wound-responsive family protein	AT4G10265.1	---	Wound-responsive family protein; CONTAINS InterPro DOMAIN/s: Protein of unknown function wound-induced (InterPro:IPR022251); BEST Arabidopsis thaliana protein match is: Wound-responsive family protein (TAIR:AT4G10270.1); Has 164 Blast hits to 163 proteins in 16 species: Archae - 0; Bacteria - 0; Metazoa - 0; Fungi - 0; Plants - 164; Viruses - 0; Other Eukaryotes - 0 (source: NCBI BLink).	---	---	---	hypothetical protein POPTR_0001s41880g [Populus trichocarpa]
Pop_G10G048276	-1.74734	0.000184297	0.0137552	DEG	Pag00000472	Potri.010G123700	---	VQ motif-containing protein	AT1G68450.1	---	VQ motif-containing protein; FUNCTIONS IN: molecular_function unknown; INVOLVED IN: biological_process unknown; LOCATED IN: chloroplast; EXPRESSED IN: stem; CONTAINS InterPro DOMAIN/s: VQ (InterPro:IPR008889); BEST Arabidopsis thaliana protein match is: VQ motif-containing protein (TAIR:AT3G18360.1); Has 133 Blast hits to 133 proteins in 12 species: Archae - 0; Bacteria - 0; Metazoa - 0; Fungi - …	AT1G68450	PDE337	PIGMENT DEFECTIVE 337	PREDICTED: uncharacterized protein LOC105119107 [Populus euphratica]
Pop_A15G084313	-1.7433	0.000956798	0.0420564	DEG	Pag00019176	Potri.T157600	---	Protein of unknown function (DUF594)	AT5G45470.1	---	Protein of unknown function (DUF594); FUNCTIONS IN: molecular_function unknown; INVOLVED IN: biological_process unknown; LOCATED IN: plasma membrane; EXPRESSED IN: callus; CONTAINS InterPro DOMAIN/s: Protein of unknown function DUF594 (InterPro:IPR007658); BEST Arabidopsis thaliana protein match is: unknown protein (TAIR:AT5G45460.1); Has 1360 Blast hits to 854 proteins in 12 species: Archae - 0;…	---	---	---	hypothetical protein POPTR_015G113600v3 [Populus trichocarpa]
Pop_G15G015218	-1.72062	2.56e-09	1.67e-06	DEG	Pag00010499	Potri.015G006200	AtGRF7,GRF7	growth-regulating factor 7	AT5G53660.1	Growth regulating factor encoding transcription activator. One of the nine members of a GRF gene family, containing nuclear targeting domain. Involved in leaf development and expressed in shoot and flower.	growth-regulating factor 7 (GRF7); CONTAINS InterPro DOMAIN/s: Glutamine-Leucine-Glutamine, QLQ (InterPro:IPR014978), WRC (InterPro:IPR014977); BEST Arabidopsis thaliana protein match is: growth-regulating factor 8 (TAIR:AT4G24150.1); Has 1807 Blast hits to 1807 proteins in 277 species: Archae - 0; Bacteria - 0; Metazoa - 736; Fungi - 347; Plants - 385; Viruses - 0; Other Eukaryotes - 339 (source…	AT5G53660	GRF7	growth-regulating factor 7	hypothetical protein POPTR_0015s00860g [Populus trichocarpa]
Pop_A09G014409	-1.71991	0.000331162	0.0207136	DEG	Pag00010297	Potri.009G044800	---	Carbohydrate-binding-like fold	AT5G01260.2	---	Carbohydrate-binding-like fold; FUNCTIONS IN: carbohydrate binding, catalytic activity; INVOLVED IN: carbohydrate metabolic process; LOCATED IN: cellular_component unknown; EXPRESSED IN: 21 plant structures; EXPRESSED DURING: 13 growth stages; CONTAINS InterPro DOMAIN/s: Immunoglobulin-like fold (InterPro:IPR013783), Carbohydrate-binding-like fold (InterPro:IPR013784), Glycoside hydrolase, carboh…	---	---	---	hypothetical protein POPTR_009G044800v3 [Populus trichocarpa]
Pop_G19G021883	-1.71616	8.46e-05	0.00793238	DEG	Pag00034724	Potri.001G422600	---	---	AT3G56360.1	---	unknown protein; FUNCTIONS IN: molecular_function unknown; INVOLVED IN: biological_process unknown; LOCATED IN: chloroplast; EXPRESSED IN: 24 plant structures; EXPRESSED DURING: 15 growth stages; BEST Arabidopsis thaliana protein match is: unknown protein (TAIR:AT5G05250.1); Has 45 Blast hits to 45 proteins in 13 species: Archae - 0; Bacteria - 0; Metazoa - 0; Fungi - 0; Plants - 45; Viruses - 0;…	---	---	---	PREDICTED: uncharacterized protein LOC105120341 [Populus euphratica]
Pop_A17G020416	-1.69502	0.000491332	0.0276889	DEG	Pag00014972	Potri.017G093700	ATEXO70E1,EXO70E1	exocyst subunit exo70 family protein E1	AT3G29400.1	A member of EXO70 gene family, putative exocyst subunits, conserved in land plants. Arabidopsis thaliana contains 23 putative EXO70 genes, which can be classified into eight clusters on the phylogenetic tree.	exocyst subunit exo70 family protein E1 (EXO70E1); INVOLVED IN: exocytosis, vesicle docking involved in exocytosis; LOCATED IN: exocyst; EXPRESSED IN: 19 plant structures; EXPRESSED DURING: 12 growth stages; CONTAINS InterPro DOMAIN/s: Exo70 exocyst complex subunit (InterPro:IPR004140); BEST Arabidopsis thaliana protein match is: exocyst subunit exo70 family protein E2 (TAIR:AT5G61010.2); Has 880…	AT3G29400	EXO70E1	exocyst subunit exo70 family protein E1	hypothetical protein POPTR_0017s12930g [Populus trichocarpa]
Pop_G03G011261	-1.69478	1.04e-08	5.46e-06	DEG	Pag00024027	Potri.003G071100	---	HSP20-like chaperones superfamily protein	AT1G54050.1	---	HSP20-like chaperones superfamily protein; CONTAINS InterPro DOMAIN/s: Heat shock protein Hsp20 (InterPro:IPR002068), HSP20-like chaperone (InterPro:IPR008978); BEST Arabidopsis thaliana protein match is: heat shock protein 17.6A (TAIR:AT5G12030.1); Has 4491 Blast hits to 4491 proteins in 1181 species: Archae - 166; Bacteria - 2520; Metazoa - 2; Fungi - 140; Plants - 1242; Viruses - 0; Other Euka…	---	---	---	17.4 kDa class III heat shock family protein [Populus trichocarpa]
Pop_G02G005264	-1.6913	3.99e-14	9.78e-11	DEG	Pag00010034	Potri.002G070100	ATEXT3,EXT3,RSH	extensin 3	AT1G21310.1	Encodes extensin 3.	extensin 3 (EXT3); FUNCTIONS IN: structural constituent of cell wall; INVOLVED IN: plant-type cell wall organization; LOCATED IN: endomembrane system; EXPRESSED IN: 7 plant structures; EXPRESSED DURING: 4 anthesis, F mature embryo stage, petal differentiation and expansion stage, E expanded cotyledon stage, D bilateral stage; CONTAINS InterPro DOMAIN/s: Extensin-like repeat (InterPro:IPR006706); …	AT1G21310	RSH	ROOT-SHOOT-HYPOCOTYL DEFECTIVE	hypothetical protein CCACVL1_12336 [Corchorus capsularis]
Pop_A04G030683	-1.67192	0.000887068	0.0402618	DEG	Pag00004900	Potri.004G132700	---	Glycosyl hydrolase superfamily protein	AT1G30080.1	---	Glycosyl hydrolase superfamily protein; FUNCTIONS IN: cation binding, hydrolase activity, hydrolyzing O-glycosyl compounds, catalytic activity; INVOLVED IN: carbohydrate metabolic process; LOCATED IN: endomembrane system; EXPRESSED IN: 9 plant structures; EXPRESSED DURING: 4 anthesis, F mature embryo stage, petal differentiation and expansion stage, E expanded cotyledon stage, D bilateral stage; …	---	---	---	hypothetical protein POPTR_0004s13980g [Populus trichocarpa]
Pop_G12G008100	-1.67108	7.88e-05	0.00751238	DEG	Pag00039514	Potri.012G121900	---	NB-ARC domain-containing disease resistance protein	AT3G14470.1	---	NB-ARC domain-containing disease resistance protein; FUNCTIONS IN: protein binding; INVOLVED IN: apoptosis, defense response; LOCATED IN: endomembrane system; EXPRESSED IN: 23 plant structures; EXPRESSED DURING: 14 growth stages; CONTAINS InterPro DOMAIN/s: Leucine-rich repeat-containing protein (InterPro:IPR015766), NB-ARC (InterPro:IPR002182), Leucine-rich repeat (InterPro:IPR001611), Disease r…	---	---	---	PREDICTED: disease resistance protein RGA2-like [Populus euphratica]
Pop_A05G071608	-1.67092	1.15e-08	5.88e-06	DEG	Pag00004793	Potri.005G070300	AtFAAH,FAAH	fatty acid amide hydrolase	AT5G64440.1	AtFAAH (fatty acid amide hydrolase) modulates endogenous NAEs (N-Acylethanolamines) levels in plants by hydrolyzing NAEs to ethanolamine and their corresponding free fatty acids. NAE depletion likely participates in the regulation of plant growth.	fatty acid amide hydrolase (FAAH); FUNCTIONS IN: N-(long-chain-acyl)ethanolamine deacylase activity, amidase activity; INVOLVED IN: defense response to bacterium; LOCATED IN: endoplasmic reticulum, plasma membrane, vacuole; EXPRESSED IN: 25 plant structures; EXPRESSED DURING: 14 growth stages; CONTAINS InterPro DOMAIN/s: Amidase, conserved site (InterPro:IPR020556), Amidase (InterPro:IPR000120); …	AT5G64440	FAAH	fatty acid amide hydrolase	Fatty acid amide hydrolase [Populus tomentosa]
Pop_A05G056074	-1.67009	0.000688078	0.0341084	DEG	Pag00017174	Potri.005G174200	---	---							hypothetical protein POPTR_0005s16000g [Populus trichocarpa]
Pop_A08G002399	-1.667	0.000178977	0.0135595	DEG	Pag00017964	Potri.008G036300	---	Transmembrane amino acid transporter family protein	AT2G39130.1	---	Transmembrane amino acid transporter family protein; FUNCTIONS IN: amino acid transmembrane transporter activity; INVOLVED IN: biological_process unknown; LOCATED IN: plasma membrane; EXPRESSED IN: 24 plant structures; EXPRESSED DURING: 15 growth stages; CONTAINS InterPro DOMAIN/s: Amino acid transporter, transmembrane (InterPro:IPR013057); BEST Arabidopsis thaliana protein match is: Transmembran…	---	---	---	amino acid transporter family protein [Populus trichocarpa]
Pop_A16G090069	-1.66485	2.54e-07	8.34e-05	DEG	Pag00033250	Potri.016G125400	PYL4,RCAR10	PYR1-like 4	AT2G38310.1	Encodes a member of the PYR (pyrabactin resistance )/PYL(PYR1-like)/RCAR (regulatory components of ABA receptor) family proteins with 14 members. PYR/PYL/RCAR family proteins function as abscisic acid sensors. Mediate ABA-dependent regulation of protein phosphatase 2Cs ABI1 and ABI2.	PYR1-like 4 (PYL4); CONTAINS InterPro DOMAIN/s: Polyketide cyclase/dehydrase (InterPro:IPR019587); BEST Arabidopsis thaliana protein match is: Polyketide cyclase/dehydrase and lipid transport superfamily protein (TAIR:AT5G05440.1); Has 467 Blast hits to 463 proteins in 53 species: Archae - 0; Bacteria - 19; Metazoa - 0; Fungi - 2; Plants - 445; Viruses - 0; Other Eukaryotes - 1 (source: NCBI BLin…	AT2G38310	RCAR10	regulatory components of ABA receptor 10	PREDICTED: abscisic acid receptor PYL4 [Populus euphratica]
Pop_A17G020429	-1.66369	0.000154973	0.0122942	DEG	Pag00014545	Potri.T146100	PTF1,TCP13,TFPD	plastid transcription factor 1	AT3G02150.2	a chloroplast trans-acting factor of the psbD light-responsive promoter.TCP gene involved in heterochronic control of leaf differentiation.	plastid transcription factor 1 (PTF1); FUNCTIONS IN: sequence-specific DNA binding transcription factor activity; INVOLVED IN: cell differentiation, positive regulation of development, heterochronic, regulation of transcription, leaf morphogenesis; LOCATED IN: chloroplast; EXPRESSED IN: 21 plant structures; EXPRESSED DURING: 13 growth stages; CONTAINS InterPro DOMAIN/s: Transcription factor, TCP …	AT3G02150	TFPD	---	PREDICTED: transcription factor TCP13-like [Populus euphratica]
Pop_A19G052386	-1.64318	0.000660026	0.0332563	DEG	Pag00033522	Potri.T056000	---	Calcium-binding EF-hand family protein	AT4G13440.1	---	Calcium-binding EF-hand family protein; FUNCTIONS IN: calcium ion binding; INVOLVED IN: biological_process unknown; LOCATED IN: cellular_component unknown; EXPRESSED IN: root; CONTAINS InterPro DOMAIN/s: EF-Hand 1, calcium-binding site (InterPro:IPR018247), EF-HAND 2 (InterPro:IPR018249), EF-hand-like domain (InterPro:IPR011992), Calcium-binding EF-hand (InterPro:IPR002048); Has 160 Blast hits to…	---	---	---	hypothetical protein POPTR_019G028800v3 [Populus trichocarpa]
Pop_G03G011208	-1.62608	1.23e-05	0.00187092	DEG	Pag00004456	Potri.003G075600	---	PLATZ transcription factor family protein	AT1G31040.1	---	PLATZ transcription factor family protein; CONTAINS InterPro DOMAIN/s: Protein of unknown function DUF597 (InterPro:IPR006734); BEST Arabidopsis thaliana protein match is: PLATZ transcription factor family protein (TAIR:AT2G12646.1); Has 411 Blast hits to 411 proteins in 26 species: Archae - 0; Bacteria - 0; Metazoa - 0; Fungi - 0; Plants - 411; Viruses - 0; Other Eukaryotes - 0 (source: NCBI BLi…	---	---	---	hypothetical protein POPTR_0003s07310g [Populus trichocarpa]
Pop_G04G060293	-1.61189	5.01e-06	0.000905306	DEG	Pag00009696	Potri.004G165500	---	SAUR-like auxin-responsive protein family	AT4G34770.1	---	SAUR-like auxin-responsive protein family ; CONTAINS InterPro DOMAIN/s: Auxin responsive SAUR protein (InterPro:IPR003676); BEST Arabidopsis thaliana protein match is: SAUR-like auxin-responsive protein family (TAIR:AT2G21210.1); Has 1411 Blast hits to 1394 proteins in 28 species: Archae - 0; Bacteria - 0; Metazoa - 0; Fungi - 0; Plants - 1410; Viruses - 0; Other Eukaryotes - 1 (source: NCBI BLin…	---	---	---	hypothetical protein POPTR_0004s17290g [Populus trichocarpa]
Pop_A03G020066	-1.56689	2.86e-05	0.00350532	DEG	Pag00029064	Potri.003G193200	ATST2A,ST2A	sulfotransferase 2A	AT5G07010.1	Encodes a sulfotransferase that acts specifically on 11- and 12-hydroxyjasmonic acid. Transcript levels for this enzyme are increased by treatments with jasmonic acid (JA), 12-hydroxyJA, JA-isoleucine, and 12-oxyphytodienoic acid (a JA precursor).	sulfotransferase 2A (ST2A); CONTAINS InterPro DOMAIN/s: Sulfotransferase domain (InterPro:IPR000863); BEST Arabidopsis thaliana protein match is: sulfotransferase 2B (TAIR:AT5G07000.1); Has 30201 Blast hits to 17322 proteins in 780 species: Archae - 12; Bacteria - 1396; Metazoa - 17338; Fungi - 3422; Plants - 5037; Viruses - 0; Other Eukaryotes - 2996 (source: NCBI BLink).	AT5G07010	ST2A	sulfotransferase 2A	hypothetical protein POPTR_0003s19250g [Populus trichocarpa]
Pop_A12G027504	-1.56298	0.00125565	0.0498983	DEG	Pag00040919	Potri.012G122900	---	NB-ARC domain-containing disease resistance protein	AT3G14470.1	---	NB-ARC domain-containing disease resistance protein; FUNCTIONS IN: protein binding; INVOLVED IN: apoptosis, defense response; LOCATED IN: endomembrane system; EXPRESSED IN: 23 plant structures; EXPRESSED DURING: 14 growth stages; CONTAINS InterPro DOMAIN/s: Leucine-rich repeat-containing protein (InterPro:IPR015766), NB-ARC (InterPro:IPR002182), Leucine-rich repeat (InterPro:IPR001611), Disease r…	---	---	---	hypothetical protein POPTR_0012s15030g [Populus trichocarpa]
Pop_G05G057384	-1.55814	1.97e-08	9.06e-06	DEG	Pag00006133	Potri.005G222300	---	2-oxoglutarate (2OG) and Fe(II)-dependent oxygenase superfamily protein	AT1G06620.1	encodes a protein whose sequence is similar to a 2-oxoglutarate-dependent dioxygenase	2-oxoglutarate (2OG) and Fe(II)-dependent oxygenase superfamily protein; CONTAINS InterPro DOMAIN/s: Oxoglutarate/iron-dependent oxygenase (InterPro:IPR005123); BEST Arabidopsis thaliana protein match is: 2-oxoglutarate (2OG) and Fe(II)-dependent oxygenase superfamily protein (TAIR:AT3G61400.1); Has 8339 Blast hits to 8299 proteins in 1003 species: Archae - 0; Bacteria - 1128; Metazoa - 122; Fung…	---	---	---	hypothetical protein POPTR_0005s24360g [Populus trichocarpa]
Pop_A02G066135	-1.5507	0.000222277	0.0157405	DEG	Pag00005703	Potri.002G125301	AtTHO5,THO5	THO complex, subunit 5	AT5G42920.2	Encodes a component of the putative Arabidopsis THO/TREX complex: THO1 or HPR1 (At5g09860), THO2 (At1g24706), THO3 or TEX1 (At5g56130), THO5 (At5g42920, At1g45233), THO6 (At2g19430), and THO7 (At5g16790, At3g02950). THO/TREX complexes in animals have been implicated in the transport of mRNA precursors. Mutants of THO3/TEX1, THO1, THO6 accumulate reduced amount of small interfering (si)RNA, sugges…	THO5; CONTAINS InterPro DOMAIN/s: THO complex, subunit 5 (InterPro:IPR019163); BEST Arabidopsis thaliana protein match is: THO complex, subunit 5 (TAIR:AT1G45233.2); Has 35333 Blast hits to 34131 proteins in 2444 species: Archae - 798; Bacteria - 22429; Metazoa - 974; Fungi - 991; Plants - 531; Viruses - 0; Other Eukaryotes - 9610 (source: NCBI BLink).	AT5G42920	THO5	---	hypothetical protein POPTR_002G125300v3 [Populus trichocarpa]
Pop_G15G016743	-1.5493	3.64e-07	0.00011083	DEG	Pag00013605	Potri.015G099900	ATHSD1,HSD1	hydroxysteroid dehydrogenase 1	AT5G50600.1	Encodes a hydroxysteroid dehydrogenase HSD1. Two copies of HSD1 (At5g50600 and At5g50700) exist in the Arabidopsis genome as a result of an exact 33-kb duplication on chromosome 5 encompassing seven genes. There are five homologs of HSD1 in Arabidopsis (HSD2-At3g47350, HSD3-At3g47360, HSD4-At5g50590, HSD4-At5g50690 and HSD6-At5g50770; HSD4 has two copies due to the same gene duplication event occ…	hydroxysteroid dehydrogenase 1 (HSD1); FUNCTIONS IN: oxidoreductase activity, binding, catalytic activity; INVOLVED IN: response to abscisic acid stimulus, response to brassinosteroid stimulus; LOCATED IN: endomembrane system; EXPRESSED IN: 9 plant structures; CONTAINS InterPro DOMAIN/s: Short-chain dehydrogenase/reductase, conserved site (InterPro:IPR020904), NAD(P)-binding domain (InterPro:IPR0…	AT5G50600	HSD1	hydroxysteroid dehydrogenase 1	hypothetical protein POPTR_0015s11200g [Populus trichocarpa]
Pop_A19G028492	-1.54023	0.000488532	0.027617	DEG	Pag00028374	Potri.019G008000	---	GDSL-like Lipase/Acylhydrolase superfamily protein	AT1G29670.1	---	GDSL-like Lipase/Acylhydrolase superfamily protein; FUNCTIONS IN: hydrolase activity, acting on ester bonds, carboxylesterase activity; INVOLVED IN: lipid metabolic process; LOCATED IN: apoplast, cell wall, chloroplast; EXPRESSED IN: 23 plant structures; EXPRESSED DURING: 14 growth stages; CONTAINS InterPro DOMAIN/s: Lipase, GDSL (InterPro:IPR001087); BEST Arabidopsis thaliana protein match is: G…	---	---	---	hypothetical protein POPTR_019G005400v3 [Populus trichocarpa]
Pop_G14G030529	-1.51253	1.48e-13	3.1e-10	DEG	Pag00003117	Potri.002G115100	AtGRF1,GRF1	growth-regulating factor 1	AT2G22840.1	Growth regulating factor encoding transcription activator. One of the nine members of a GRF gene family, containing nuclear targeting domain. Mutants result in smaller leaves indicating the role of the gene in leaf development. Expressed in root, shoot and flower	growth-regulating factor 1 (GRF1); CONTAINS InterPro DOMAIN/s: Glutamine-Leucine-Glutamine, QLQ (InterPro:IPR014978), WRC (InterPro:IPR014977); BEST Arabidopsis thaliana protein match is: growth-regulating factor 2 (TAIR:AT4G37740.1); Has 714 Blast hits to 669 proteins in 68 species: Archae - 0; Bacteria - 24; Metazoa - 65; Fungi - 20; Plants - 548; Viruses - 4; Other Eukaryotes - 53 (source: NCB…	AT2G22840	GRF1	growth-regulating factor 1	GRF1/2d [Populus alba x Populus glandulosa]
Pop_G14G088816	-1.50618	0.000230799	0.01616	DEG	Pag00017431	Potri.014G164000	---	Phototropic-responsive NPH3 family protein	AT5G48130.1	---	Phototropic-responsive NPH3 family protein; FUNCTIONS IN: signal transducer activity; INVOLVED IN: response to light stimulus; LOCATED IN: chloroplast; CONTAINS InterPro DOMAIN/s: NPH3 (InterPro:IPR004249), BTB/POZ (InterPro:IPR013069), BTB/POZ fold (InterPro:IPR011333), BTB/POZ-like (InterPro:IPR000210); BEST Arabidopsis thaliana protein match is: Phototropic-responsive NPH3 family protein (TAIR…	---	---	---	hypothetical protein POPTR_014G164000v3 [Populus trichocarpa]
Pop_A01G074956	-1.50497	2.59e-09	1.69e-06	DEG	Pag00013740	Potri.011G122000	---	CBS domain-containing protein	AT5G53750.1	---	CBS domain-containing protein; CONTAINS InterPro DOMAIN/s: Cystathionine beta-synthase, core (InterPro:IPR000644); BEST Arabidopsis thaliana protein match is: Cystathionine beta-synthase (CBS) family protein (TAIR:AT4G27460.1); Has 152 Blast hits to 152 proteins in 18 species: Archae - 0; Bacteria - 0; Metazoa - 1; Fungi - 0; Plants - 150; Viruses - 0; Other Eukaryotes - 1 (source: NCBI BLink).	---	---	---	SNF4b family protein [Populus trichocarpa]
Pop_G01G013392	-1.50239	2.24e-09	1.51e-06	DEG	Pag00013740	Potri.011G122000	---	CBS domain-containing protein	AT5G53750.1	---	CBS domain-containing protein; CONTAINS InterPro DOMAIN/s: Cystathionine beta-synthase, core (InterPro:IPR000644); BEST Arabidopsis thaliana protein match is: Cystathionine beta-synthase (CBS) family protein (TAIR:AT4G27460.1); Has 152 Blast hits to 152 proteins in 18 species: Archae - 0; Bacteria - 0; Metazoa - 1; Fungi - 0; Plants - 150; Viruses - 0; Other Eukaryotes - 1 (source: NCBI BLink).	---	---	---	SNF4b family protein [Populus trichocarpa]
Pop_G03G055466	-1.48592	0.00106381	0.0447859	DEG	Pag00043602	Potri.003G198900	---	LRR and NB-ARC domains-containing disease resistance protein	AT3G14460.1	---	LRR and NB-ARC domains-containing disease resistance protein; FUNCTIONS IN: ATP binding; INVOLVED IN: apoptosis, defense response; CONTAINS InterPro DOMAIN/s: NB-ARC (InterPro:IPR002182), Leucine-rich repeat (InterPro:IPR001611), Disease resistance protein (InterPro:IPR000767); BEST Arabidopsis thaliana protein match is: NB-ARC domain-containing disease resistance protein (TAIR:AT3G14470.1); Has …	---	---	---	NBS-LRR type disease resistance protein [Populus trichocarpa]
Pop_A06G053485	-1.48455	0.000655489	0.0331443	DEG	Pag00002149	Potri.006G210150	---	Long-chain fatty alcohol dehydrogenase family protein	AT1G03990.1	---	Long-chain fatty alcohol dehydrogenase family protein; FUNCTIONS IN: oxidoreductase activity, oxidoreductase activity, acting on CH-OH group of donors, FAD binding; CONTAINS InterPro DOMAIN/s: Glucose-methanol-choline oxidoreductase, N-terminal (InterPro:IPR000172), Glucose-methanol-choline oxidoreductase, C-terminal (InterPro:IPR007867), Long-chain fatty alcohol dehydrogenase (InterPro:IPR012400…	---	---	---	PREDICTED: uncharacterized protein LOC105110751 isoform X2 [Populus euphratica]
Pop_A02G024016	-1.4771	0.00102646	0.0438159	DEG	Pag00009540	Potri.002G241600	---	Protein kinase superfamily protein	AT3G07070.1	---	Protein kinase superfamily protein; FUNCTIONS IN: protein serine/threonine kinase activity, protein kinase activity, kinase activity, ATP binding; INVOLVED IN: protein amino acid phosphorylation; LOCATED IN: cellular_component unknown; EXPRESSED IN: male gametophyte, flower, pollen tube; EXPRESSED DURING: L mature pollen stage, M germinated pollen stage, 4 anthesis; CONTAINS InterPro DOMAIN/s: Pr…	---	---	---	PREDICTED: serine/threonine-protein kinase At3g07070 [Populus euphratica]
Pop_G06G003275	-1.47122	0.00101012	0.0433961	DEG	Pag00027369	Potri.006G188300	---	Glycosyl hydrolase family protein with chitinase insertion domain	AT4G19810.1	---	Glycosyl hydrolase family protein with chitinase insertion domain; FUNCTIONS IN: cation binding, chitinase activity, hydrolase activity, hydrolyzing O-glycosyl compounds, catalytic activity; INVOLVED IN: carbohydrate metabolic process; LOCATED IN: cell wall; EXPRESSED IN: 10 plant structures; EXPRESSED DURING: LP.04 four leaves visible, 4 anthesis, C globular stage; CONTAINS InterPro DOMAIN/s: Gl…	AT4G19810	ChiC	class V chitinase	chitinase 2 [Populus x canadensis]
Pop_G09G051130	-1.46831	0.000844367	0.0389303	DEG	Pag00019075	Potri.009G147900	---	HSP20-like chaperones superfamily protein	AT2G29500.1	---	HSP20-like chaperones superfamily protein; CONTAINS InterPro DOMAIN/s: Heat shock protein Hsp20 (InterPro:IPR002068), HSP20-like chaperone (InterPro:IPR008978); BEST Arabidopsis thaliana protein match is: HSP20-like chaperones superfamily protein (TAIR:AT1G07400.1); Has 6873 Blast hits to 6873 proteins in 1575 species: Archae - 184; Bacteria - 4083; Metazoa - 80; Fungi - 309; Plants - 1622; Virus…	---	---	---	hypothetical protein POPTR_009G148000v3 [Populus trichocarpa]
Pop_A14G044741	-1.46761	3.98e-19	2.84e-15	DEG	Pag00003117	Potri.002G115100	AtGRF1,GRF1	growth-regulating factor 1	AT2G22840.1	Growth regulating factor encoding transcription activator. One of the nine members of a GRF gene family, containing nuclear targeting domain. Mutants result in smaller leaves indicating the role of the gene in leaf development. Expressed in root, shoot and flower	growth-regulating factor 1 (GRF1); CONTAINS InterPro DOMAIN/s: Glutamine-Leucine-Glutamine, QLQ (InterPro:IPR014978), WRC (InterPro:IPR014977); BEST Arabidopsis thaliana protein match is: growth-regulating factor 2 (TAIR:AT4G37740.1); Has 714 Blast hits to 669 proteins in 68 species: Archae - 0; Bacteria - 24; Metazoa - 65; Fungi - 20; Plants - 548; Viruses - 4; Other Eukaryotes - 53 (source: NCB…	AT2G22840	GRF1	growth-regulating factor 1	GRF1/2d [Populus alba x Populus glandulosa]
Pop_A02G005367	-1.46457	9.6e-05	0.00873028	DEG	Pag00010053	Potri.002G068300	---	nodulin MtN21 /EamA-like transporter family protein	AT1G43650.1	---	nodulin MtN21 /EamA-like transporter family protein; LOCATED IN: endomembrane system, membrane; EXPRESSED IN: 10 plant structures; EXPRESSED DURING: 7 growth stages; CONTAINS InterPro DOMAIN/s: Protein of unknown function DUF6, transmembrane (InterPro:IPR000620); BEST Arabidopsis thaliana protein match is: nodulin MtN21 /EamA-like transporter family protein (TAIR:AT5G64700.1); Has 3287 Blast hits…	---	---	---	hypothetical protein POPTR_0002s06890g [Populus trichocarpa]
Pop_A04G030588	-1.45892	0.000128373	0.0107931	DEG	Pag00016299	Potri.004G129700	---	Galactose mutarotase-like superfamily protein	AT3G47800.1	---	Galactose mutarotase-like superfamily protein; FUNCTIONS IN: aldose 1-epimerase activity; INVOLVED IN: galactose metabolic process, hexose metabolic process, carbohydrate metabolic process; LOCATED IN: endomembrane system; EXPRESSED IN: 23 plant structures; EXPRESSED DURING: 14 growth stages; CONTAINS InterPro DOMAIN/s: Glycoside hydrolase-type carbohydrate-binding (InterPro:IPR011013), Aldose 1-…	---	---	---	hypothetical protein POPTR_0004s13470g [Populus trichocarpa]
Pop_A10G046939	-1.44562	1.65e-27	3.54e-23	DEG	Pag00019604	Potri.010G205800	AT-HSC70-1,HSC70,HSC70-1,HSP70-1	heat shock cognate protein 70-1	AT5G02500.1	encodes a member of heat shock protein 70 family.	heat shock cognate protein 70-1 (HSC70-1); FUNCTIONS IN: ATP binding; INVOLVED IN: protein folding, response to cadmium ion, response to cold, response to virus, response to heat; LOCATED IN: in 9 components; EXPRESSED IN: 29 plant structures; EXPRESSED DURING: 16 growth stages; CONTAINS InterPro DOMAIN/s: Heat shock protein 70, conserved site (InterPro:IPR018181), Heat shock protein Hsp70 (Inter…	AT5G02500	HSP70-1	HEAT SHOCK PROTEIN 70-1	PREDICTED: heat shock cognate 70 kDa protein 2-like [Populus euphratica]
Pop_G03G011219	-1.43854	0.000256596	0.0174227	DEG	Pag00004464	Potri.003G074600	QRT3	Pectin lyase-like superfamily protein	AT4G20050.1	Encodes a polygalacturonase that plays a direct role in degrading the pollen mother cell wall during microspore development.	QUARTET 3 (QRT3); FUNCTIONS IN: polygalacturonase activity; INVOLVED IN: microsporogenesis, pollen exine formation; LOCATED IN: endomembrane system; EXPRESSED IN: 16 plant structures; EXPRESSED DURING: 7 growth stages; CONTAINS InterPro DOMAIN/s: Pectin lyase fold/virulence factor (InterPro:IPR011050), Parallel beta-helix repeat (InterPro:IPR006626); BEST Arabidopsis thaliana protein match is: Pe…	AT4G20050	QRT3	QUARTET 3	QUARTET 3 family protein [Populus trichocarpa]
Pop_G12G008994	-1.43659	0.000282428	0.0184464	DEG	Pag00008106	Potri.012G089200	---	---							hypothetical protein POPTR_012G089200v3, partial [Populus trichocarpa]
Pop_A03G049984	-1.42532	1.65e-05	0.0022939	DEG	Pag00024024	Potri.003G071000	---	SAUR-like auxin-responsive protein family	AT1G72430.1	---	SAUR-like auxin-responsive protein family ; CONTAINS InterPro DOMAIN/s: Auxin responsive SAUR protein (InterPro:IPR003676); BEST Arabidopsis thaliana protein match is: SAUR-like auxin-responsive protein family (TAIR:AT1G17345.1); Has 148 Blast hits to 148 proteins in 14 species: Archae - 0; Bacteria - 0; Metazoa - 0; Fungi - 0; Plants - 148; Viruses - 0; Other Eukaryotes - 0 (source: NCBI BLink).	---	---	---	hypothetical protein POPTR_0003s06860g [Populus trichocarpa]
Pop_A09G076918	-1.41669	3.04e-08	1.32e-05	DEG	Pag00011178	Potri.009G167800	EXL5	EXORDIUM like 5	AT2G17230.1	---	EXORDIUM like 5 (EXL5); FUNCTIONS IN: molecular_function unknown; INVOLVED IN: biological_process unknown; LOCATED IN: endomembrane system; EXPRESSED IN: 22 plant structures; EXPRESSED DURING: 13 growth stages; CONTAINS InterPro DOMAIN/s: Phosphate-induced protein 1 (InterPro:IPR006766); BEST Arabidopsis thaliana protein match is: EXORDIUM like 1 (TAIR:AT2G35150.1); Has 402 Blast hits to 401 prot…	AT2G17230	EXL5	EXORDIUM like 5	PREDICTED: protein EXORDIUM-like 5 [Populus euphratica]
Pop_G05G090841	-1.40619	7.4e-05	0.00709525	DEG	Pag00004788	Potri.005G069700	---	winged-helix DNA-binding transcription factor family protein	AT5G08780.1	---	winged-helix DNA-binding transcription factor family protein; FUNCTIONS IN: DNA binding; INVOLVED IN: nucleosome assembly; LOCATED IN: nucleus, nucleosome; CONTAINS InterPro DOMAIN/s: Winged helix-turn-helix transcription repressor DNA-binding (InterPro:IPR011991), Histone H1/H5 (InterPro:IPR005818); BEST Arabidopsis thaliana protein match is: winged-helix DNA-binding transcription factor family …	---	---	---	hypothetical protein POPTR_005G069700v3 [Populus trichocarpa]
Pop_G06G051642	-1.39916	1.96e-06	0.000421865	DEG	Pag00033250	Potri.016G125400	PYL4,RCAR10	PYR1-like 4	AT2G38310.1	Encodes a member of the PYR (pyrabactin resistance )/PYL(PYR1-like)/RCAR (regulatory components of ABA receptor) family proteins with 14 members. PYR/PYL/RCAR family proteins function as abscisic acid sensors. Mediate ABA-dependent regulation of protein phosphatase 2Cs ABI1 and ABI2.	PYR1-like 4 (PYL4); CONTAINS InterPro DOMAIN/s: Polyketide cyclase/dehydrase (InterPro:IPR019587); BEST Arabidopsis thaliana protein match is: Polyketide cyclase/dehydrase and lipid transport superfamily protein (TAIR:AT5G05440.1); Has 467 Blast hits to 463 proteins in 53 species: Archae - 0; Bacteria - 19; Metazoa - 0; Fungi - 2; Plants - 445; Viruses - 0; Other Eukaryotes - 1 (source: NCBI BLin…	AT2G38310	RCAR10	regulatory components of ABA receptor 10	hypothetical protein POPTR_0006s10500g [Populus trichocarpa]
Pop_A14G044722	-1.3976	1.61e-05	0.00226512	DEG	Pag00002587	Potri.014G081600	DTA2	downstream target of AGL15 2	AT2G45830.1	---	downstream target of AGL15 2 (DTA2); CONTAINS InterPro DOMAIN/s: Lipopolysaccharide-modifying protein (InterPro:IPR006598), Protein of unknown function DUF821, CAP10-like (InterPro:IPR008539); BEST Arabidopsis thaliana protein match is: Arabidopsis thaliana protein of unknown function (DUF821) (TAIR:AT3G61270.1); Has 35333 Blast hits to 34131 proteins in 2444 species: Archae - 798; Bacteria - 224…	AT2G45830	DTA2	downstream target of AGL15 2	hypothetical protein POPTR_0014s07740g [Populus trichocarpa]
Pop_G09G011655	-1.39494	6.29e-09	3.52e-06	DEG	Pag00011178	Potri.009G167800	EXL5	EXORDIUM like 5	AT2G17230.1	---	EXORDIUM like 5 (EXL5); FUNCTIONS IN: molecular_function unknown; INVOLVED IN: biological_process unknown; LOCATED IN: endomembrane system; EXPRESSED IN: 22 plant structures; EXPRESSED DURING: 13 growth stages; CONTAINS InterPro DOMAIN/s: Phosphate-induced protein 1 (InterPro:IPR006766); BEST Arabidopsis thaliana protein match is: EXORDIUM like 1 (TAIR:AT2G35150.1); Has 402 Blast hits to 401 prot…	AT2G17230	EXL5	EXORDIUM like 5	PREDICTED: protein EXORDIUM-like 5 [Populus euphratica]
Pop_A15G076620	-1.39306	3.13e-07	9.73e-05	DEG	Pag00010499	Potri.015G006200	AtGRF7,GRF7	growth-regulating factor 7	AT5G53660.1	Growth regulating factor encoding transcription activator. One of the nine members of a GRF gene family, containing nuclear targeting domain. Involved in leaf development and expressed in shoot and flower.	growth-regulating factor 7 (GRF7); CONTAINS InterPro DOMAIN/s: Glutamine-Leucine-Glutamine, QLQ (InterPro:IPR014978), WRC (InterPro:IPR014977); BEST Arabidopsis thaliana protein match is: growth-regulating factor 8 (TAIR:AT4G24150.1); Has 1807 Blast hits to 1807 proteins in 277 species: Archae - 0; Bacteria - 0; Metazoa - 736; Fungi - 347; Plants - 385; Viruses - 0; Other Eukaryotes - 339 (source…	AT5G53660	GRF7	growth-regulating factor 7	hypothetical protein POPTR_0015s00860g [Populus trichocarpa]
Pop_G01G075580	-1.38822	2.7e-05	0.00338836	DEG	Pag00038642	Potri.001G017600	---	---	AT4G31980.1	---	unknown protein; CONTAINS InterPro DOMAIN/s: Protein of unknown function DUF247, plant (InterPro:IPR004158), Protein of unknown function DUF862, eukaryotic (InterPro:IPR008580); BEST Arabidopsis thaliana protein match is: Plant protein of unknown function (DUF247) (TAIR:AT5G11290.1); Has 1967 Blast hits to 1844 proteins in 183 species: Archae - 0; Bacteria - 6; Metazoa - 223; Fungi - 83; Plants -…	---	---	---	PREDICTED: UPF0481 protein At3g47200-like isoform X1 [Populus euphratica]
Pop_A01G074959	-1.38389	1.15e-05	0.00176534	DEG	Pag00038373	Potri.001G402600	---	RmlC-like cupins superfamily protein	AT1G07750.1	---	RmlC-like cupins superfamily protein; FUNCTIONS IN: copper ion binding, zinc ion binding, nutrient reservoir activity; INVOLVED IN: biological_process unknown; LOCATED IN: cellular_component unknown; EXPRESSED IN: 26 plant structures; EXPRESSED DURING: 14 growth stages; CONTAINS InterPro DOMAIN/s: Cupin, RmlC-type (InterPro:IPR011051), Cupin 1 (InterPro:IPR006045), RmlC-like jelly roll fold (Inte…	---	---	---	hypothetical protein POPTR_0001s41300g [Populus trichocarpa]
Pop_G16G016257	-1.3744	0.00041749	0.0246872	DEG	Pag00028717	Potri.016G047800	---	---	AT5G06790.1	---	unknown protein; FUNCTIONS IN: molecular_function unknown; INVOLVED IN: biological_process unknown; LOCATED IN: chloroplast; EXPRESSED IN: 9 plant structures; EXPRESSED DURING: LP.04 four leaves visible, LP.02 two leaves visible, petal differentiation and expansion stage, D bilateral stage; BEST Arabidopsis thaliana protein match is: unknown protein (TAIR:AT3G57950.1); Has 1807 Blast hits to 1807…	---	---	---	hypothetical protein POPTR_0016s04820g [Populus trichocarpa]
Pop_G06G014362	-1.36959	3.68e-05	0.00419933	DEG	Pag00038365	Potri.016G044100	ATCKX1,CKX1	cytokinin oxidase/dehydrogenase 1	AT2G41510.1	It encodes a protein whose sequence is similar to cytokinin oxidase/dehydrogenase, which catalyzes the degradation of cytokinins.	cytokinin oxidase/dehydrogenase 1 (CKX1); FUNCTIONS IN: cytokinin dehydrogenase activity; INVOLVED IN: N-terminal protein myristoylation, cytokinin catabolic process, meristem development; LOCATED IN: vacuole; EXPRESSED IN: lateral root, shoot apex, hypocotyl, root, flower; CONTAINS InterPro DOMAIN/s: Cytokinin dehydrogenase 1, FAD/cytokinin binding domain (InterPro:IPR015345), FAD-binding, type …	AT2G41510	CKX1	cytokinin oxidase/dehydrogenase 1	hypothetical protein POPTR_0006s04650g [Populus trichocarpa]
Pop_G01G067358	-1.36883	0.000900734	0.0405795	DEG
Pop_G09G077242	-1.36371	3.63e-08	1.55e-05	DEG	Pag00008311	Potri.009G106600	---	Homeodomain-like superfamily protein	AT1G49560.1	---	Homeodomain-like superfamily protein; CONTAINS InterPro DOMAIN/s: Homeodomain-like (InterPro:IPR009057), Myb, DNA-binding (InterPro:IPR014778), Myb-like DNA-binding domain, SHAQKYF class (InterPro:IPR006447), HTH transcriptional regulator, Myb-type, DNA-binding (InterPro:IPR017930), Homeodomain-related (InterPro:IPR012287); BEST Arabidopsis thaliana protein match is: myb-like transcription factor…	---	---	---	G2-like family protein [Populus trichocarpa]
Pop_G04G010996	-1.36313	0.00114448	0.0467972	DEG	Pag00036433	Potri.004G111100	ATBZIP42,bZIP42	basic leucine-zipper 42	AT3G30530.1	---	basic leucine-zipper 42 (bZIP42); FUNCTIONS IN: DNA binding, protein homodimerization activity, protein heterodimerization activity, sequence-specific DNA binding transcription factor activity; INVOLVED IN: regulation of transcription, DNA-dependent; EXPRESSED IN: inflorescence meristem, flower; EXPRESSED DURING: petal differentiation and expansion stage; CONTAINS InterPro DOMAIN/s: Basic-leucine…	AT3G30530	bZIP42	basic leucine-zipper 42	PREDICTED: basic leucine zipper 43-like [Populus euphratica]
Pop_A19G052942	-1.36162	0.000823795	0.0382886	DEG	Pag00034724	Potri.001G422600	---	---	AT3G56360.1	---	unknown protein; FUNCTIONS IN: molecular_function unknown; INVOLVED IN: biological_process unknown; LOCATED IN: chloroplast; EXPRESSED IN: 24 plant structures; EXPRESSED DURING: 15 growth stages; BEST Arabidopsis thaliana protein match is: unknown protein (TAIR:AT5G05250.1); Has 45 Blast hits to 45 proteins in 13 species: Archae - 0; Bacteria - 0; Metazoa - 0; Fungi - 0; Plants - 45; Viruses - 0;…	---	---	---	PREDICTED: uncharacterized protein LOC105120341 [Populus euphratica]
Pop_G03G076428	-1.34286	0.000324367	0.0204685	DEG	Pag00033927	Potri.003G210400	---	UDP-Glycosyltransferase superfamily protein	AT5G12890.1	---	UDP-Glycosyltransferase superfamily protein; FUNCTIONS IN: UDP-glycosyltransferase activity, transferase activity, transferring glycosyl groups; INVOLVED IN: metabolic process; EXPRESSED IN: 22 plant structures; EXPRESSED DURING: 12 growth stages; CONTAINS InterPro DOMAIN/s: UDP-glucuronosyl/UDP-glucosyltransferase (InterPro:IPR002213); BEST Arabidopsis thaliana protein match is: UDP-Glycosyltran…	---	---	---	hypothetical protein POPTR_0003s22100g [Populus trichocarpa]
Pop_A18G013087	-1.33803	0.000207338	0.0149543	DEG	Pag00010915	Potri.018G014800	---	Eukaryotic aspartyl protease family protein	AT5G10770.1	---	Eukaryotic aspartyl protease family protein; FUNCTIONS IN: DNA binding, aspartic-type endopeptidase activity; INVOLVED IN: proteolysis; EXPRESSED IN: 12 plant structures; EXPRESSED DURING: 4 anthesis, C globular stage, petal differentiation and expansion stage, E expanded cotyledon stage; CONTAINS InterPro DOMAIN/s: Peptidase aspartic (InterPro:IPR021109), Peptidase aspartic, catalytic (InterPro:…	---	---	---	hypothetical protein POPTR_018G014800v3 [Populus trichocarpa]
Pop_A11G021572	-1.33756	1.71e-05	0.00236486	DEG
Pop_G06G089757	-1.32062	0.00110711	0.0458438	DEG	Pag00030172	Potri.006G025800	AREB3,DPBF3	ABA-responsive element binding protein 3	AT3G56850.1	Encodes an ABA-responsive element binding protein with a bZIP domain. Located in the nucleus and expressed in the embryo during seed maturation.	ABA-responsive element binding protein 3 (AREB3); FUNCTIONS IN: DNA binding, transcription activator activity, sequence-specific DNA binding transcription factor activity; INVOLVED IN: regulation of transcription, DNA-dependent, response to stress; LOCATED IN: nucleus; EXPRESSED IN: 23 plant structures; EXPRESSED DURING: 14 growth stages; CONTAINS InterPro DOMAIN/s: Basic-leucine zipper (bZIP) tr…	AT3G56850	DPBF3	---	hypothetical protein POPTR_0006s02670g [Populus trichocarpa]
Pop_A02G023835	-1.31776	1.47e-11	1.91e-08	DEG	Pag00014746	Potri.002G231350	---	---							-
Pop_A03G019726	-1.31081	0.000703055	0.0346704	DEG	Pag00023368	Potri.003G165300	---	---	AT2G33520.1	---	unknown protein; Has 68 Blast hits to 68 proteins in 18 species: Archae - 0; Bacteria - 0; Metazoa - 8; Fungi - 2; Plants - 58; Viruses - 0; Other Eukaryotes - 0 (source: NCBI BLink).	---	---	---	hypothetical protein POPTR_0003s16370g, partial [Populus trichocarpa]
Pop_G02G065876	-1.30992	5.85e-06	0.00101386	DEG	Pag00024139	Potri.002G052600	PLA IIIB,PLP9	PATATIN-like protein 9	AT3G63200.1	---	PATATIN-like protein 9 (PLP9); FUNCTIONS IN: nutrient reservoir activity; INVOLVED IN: metabolic process, lipid metabolic process; LOCATED IN: cellular_component unknown; EXPRESSED IN: 18 plant structures; EXPRESSED DURING: 13 growth stages; CONTAINS InterPro DOMAIN/s: Acyl transferase/acyl hydrolase/lysophospholipase (InterPro:IPR016035), Patatin (InterPro:IPR002641); BEST Arabidopsis thaliana p…	AT3G63200	PLP9	PATATIN-like protein 9	patatin-related family protein [Populus trichocarpa]
Pop_A10G047694	-1.30802	2.56e-08	1.14e-05	DEG	Pag00021327	Potri.010G038300	GATL9,LGT8	glucosyl transferase family 8	AT1G70090.1	Encodes a protein with putative galacturonosyltransferase activity.	glucosyl transferase family 8 (LGT8); FUNCTIONS IN: transferase activity, transferring hexosyl groups, polygalacturonate 4-alpha-galacturonosyltransferase activity, transferase activity, transferring glycosyl groups; INVOLVED IN: carbohydrate biosynthetic process; LOCATED IN: endomembrane system; EXPRESSED IN: 22 plant structures; EXPRESSED DURING: 13 growth stages; CONTAINS InterPro DOMAIN/s: Gl…	AT1G70090	LGT8	glucosyl transferase family 8	PREDICTED: probable galacturonosyltransferase-like 9 [Populus euphratica]
Pop_A02G005111	-1.30338	0.000425829	0.0250179	DEG	Pag00018383	Potri.002G032900	---	Inositol-pentakisphosphate 2-kinase family protein	AT1G22100.1	---	Inositol-pentakisphosphate 2-kinase family protein; FUNCTIONS IN: inositol pentakisphosphate 2-kinase activity, ATP binding; INVOLVED IN: biological_process unknown; LOCATED IN: cellular_component unknown; CONTAINS InterPro DOMAIN/s: Inositol-pentakisphosphate 2-kinase, metazoa (InterPro:IPR018009), Inositol-pentakisphosphate 2-kinase (InterPro:IPR009286); BEST Arabidopsis thaliana protein match …	---	---	---	hypothetical protein POPTR_002G032800v3 [Populus trichocarpa]
Pop_A19G052377	-1.29181	1.52e-07	5.28e-05	DEG	Pag00034630	Potri.019G029600	---	---	AT5G18310.2	---	unknown protein; FUNCTIONS IN: molecular_function unknown; INVOLVED IN: biological_process unknown; LOCATED IN: plasma membrane; EXPRESSED IN: 22 plant structures; EXPRESSED DURING: 13 growth stages; Has 60 Blast hits to 60 proteins in 14 species: Archae - 0; Bacteria - 0; Metazoa - 7; Fungi - 0; Plants - 53; Viruses - 0; Other Eukaryotes - 0 (source: NCBI BLink).	---	---	---	hypothetical protein POPTR_0019s04510g [Populus trichocarpa]
Pop_G04G059278	-1.2873	9.09e-07	0.000228666	DEG	Pag00011178	Potri.009G167800	EXL5	EXORDIUM like 5	AT2G17230.1	---	EXORDIUM like 5 (EXL5); FUNCTIONS IN: molecular_function unknown; INVOLVED IN: biological_process unknown; LOCATED IN: endomembrane system; EXPRESSED IN: 22 plant structures; EXPRESSED DURING: 13 growth stages; CONTAINS InterPro DOMAIN/s: Phosphate-induced protein 1 (InterPro:IPR006766); BEST Arabidopsis thaliana protein match is: EXORDIUM like 1 (TAIR:AT2G35150.1); Has 402 Blast hits to 401 prot…	AT2G17230	EXL5	EXORDIUM like 5	PREDICTED: protein EXORDIUM-like 5 [Populus euphratica]
Pop_A02G012599	-1.27406	0.00121213	0.0487335	DEG	Pag00012942	Potri.002G194400	---	Tetratricopeptide repeat (TPR)-like superfamily protein	AT1G02370.1	---	Tetratricopeptide repeat (TPR)-like superfamily protein; CONTAINS InterPro DOMAIN/s: Pentatricopeptide repeat (InterPro:IPR002885); BEST Arabidopsis thaliana protein match is: Tetratricopeptide repeat (TPR)-like superfamily protein (TAIR:AT4G01990.1); Has 6320 Blast hits to 3912 proteins in 155 species: Archae - 0; Bacteria - 6; Metazoa - 44; Fungi - 46; Plants - 6080; Viruses - 0; Other Eukaryot…	---	---	---	pentatricopeptide repeat-containing family protein [Populus trichocarpa]
Pop_G02G005773	-1.25724	5.7e-07	0.000159703	DEG	Pag00030025	Potri.002G121400	CYP81D3	cytochrome P450, family 81, subfamily D, polypeptide 3	AT4G37340.1	member of CYP81D	cytochrome P450, family 81, subfamily D, polypeptide 3 (CYP81D3); FUNCTIONS IN: electron carrier activity, monooxygenase activity, iron ion binding, oxygen binding, heme binding; INVOLVED IN: oxidation reduction; CONTAINS InterPro DOMAIN/s: Cytochrome P450 (InterPro:IPR001128), Cytochrome P450, conserved site (InterPro:IPR017972), Cytochrome P450, E-class, group I (InterPro:IPR002401); BEST Arabi…	AT4G37340	CYP81D3	cytochrome P450, family 81, subfamily D, polypeptide 3	cytochrome P450 family protein [Populus trichocarpa]
Pop_G01G024736	-1.25689	2.04e-05	0.00272514	DEG	Pag00045184	Potri.001G093300	BEN1	NAD(P)-binding Rossmann-fold superfamily protein	AT2G45400.1	involved in the regulation of brassinosteroid metabolic pathway	BEN1; FUNCTIONS IN: coenzyme binding, oxidoreductase activity, acting on CH-OH group of donors, binding, catalytic activity; INVOLVED IN: regulation of brassinosteroid biosynthetic process, brassinosteroid metabolic process, response to light intensity, flavonoid biosynthetic process; LOCATED IN: cytoplasm; EXPRESSED IN: 13 plant structures; EXPRESSED DURING: 4 anthesis, petal differentiation and…	AT2G45400	BEN1	---	hypothetical protein POPTR_0001s10460g [Populus trichocarpa]
Pop_A01G079959	-1.25541	0.000149409	0.0120083	DEG	Pag00001798	Potri.001G054800	CYP78A10	cytochrome P450, family 78, subfamily A, polypeptide 10	AT1G74110.1	member of CYP78A	cytochrome P450, family 78, subfamily A, polypeptide 10 (CYP78A10); FUNCTIONS IN: electron carrier activity, monooxygenase activity, iron ion binding, oxygen binding, heme binding; INVOLVED IN: oxidation reduction; LOCATED IN: cellular_component unknown; CONTAINS InterPro DOMAIN/s: Cytochrome P450 (InterPro:IPR001128), Cytochrome P450, E-class, group I (InterPro:IPR002401), Cytochrome P450, conse…	AT1G74110	CYP78A10	cytochrome P450, family 78, subfamily A, polypeptide 10	hypothetical protein POPTR_0001s13990g [Populus trichocarpa]
Pop_A06G053726	-1.25412	0.000873157	0.0398674	DEG	Pag00027369	Potri.006G188300	---	Glycosyl hydrolase family protein with chitinase insertion domain	AT4G19810.1	---	Glycosyl hydrolase family protein with chitinase insertion domain; FUNCTIONS IN: cation binding, chitinase activity, hydrolase activity, hydrolyzing O-glycosyl compounds, catalytic activity; INVOLVED IN: carbohydrate metabolic process; LOCATED IN: cell wall; EXPRESSED IN: 10 plant structures; EXPRESSED DURING: LP.04 four leaves visible, 4 anthesis, C globular stage; CONTAINS InterPro DOMAIN/s: Gl…	AT4G19810	ChiC	class V chitinase	chitinase 2 [Populus x canadensis]
Pop_A10G047488	-1.25266	1.24e-05	0.001887	DEG	Pag00024390	Potri.010G057100	---	PLAT/LH2 domain-containing lipoxygenase family protein	AT1G67560.1	---	PLAT/LH2 domain-containing lipoxygenase family protein; FUNCTIONS IN: oxidoreductase activity, acting on single donors with incorporation of molecular oxygen, incorporation of two atoms of oxygen, lipoxygenase activity, iron ion binding, metal ion binding; INVOLVED IN: oxidation reduction, growth; LOCATED IN: chloroplast; EXPRESSED IN: 22 plant structures; EXPRESSED DURING: 13 growth stages; CONT…	AT1G67560	LOX6	lipoxygenase 6	hypothetical protein POPTR_0010s06720g [Populus trichocarpa]
Pop_A09G026773	-1.25261	2.29e-06	0.000476612	DEG	Pag00008311	Potri.009G106600	---	Homeodomain-like superfamily protein	AT1G49560.1	---	Homeodomain-like superfamily protein; CONTAINS InterPro DOMAIN/s: Homeodomain-like (InterPro:IPR009057), Myb, DNA-binding (InterPro:IPR014778), Myb-like DNA-binding domain, SHAQKYF class (InterPro:IPR006447), HTH transcriptional regulator, Myb-type, DNA-binding (InterPro:IPR017930), Homeodomain-related (InterPro:IPR012287); BEST Arabidopsis thaliana protein match is: myb-like transcription factor…	---	---	---	G2-like family protein [Populus trichocarpa]
Pop_A04G028407	-1.25179	0.000186811	0.0138704	DEG	Pag00009925	Potri.004G155866	ATRL6,RL6,RSM3	RAD-like 6	AT1G75250.1	---	RAD-like 6 (RL6); CONTAINS InterPro DOMAIN/s: SANT, DNA-binding (InterPro:IPR001005), Molecular chaperone, heat shock protein, Hsp40, DnaJ (InterPro:IPR015609), Homeodomain-like (InterPro:IPR009057); BEST Arabidopsis thaliana protein match is: RAD-like 5 (TAIR:AT1G19510.1); Has 590 Blast hits to 589 proteins in 66 species: Archae - 0; Bacteria - 0; Metazoa - 121; Fungi - 0; Plants - 466; Viruses …	AT1G75250	RSM3	RADIALIS-LIKE SANT/MYB 3	hypothetical protein POPTR_0004s16320g [Populus trichocarpa]
Pop_A17G084972	-1.24257	9.17e-05	0.00845161	DEG	Pag00036455	Potri.T101300	---	proline-rich family protein	AT3G22070.1	---	proline-rich family protein; FUNCTIONS IN: molecular_function unknown; INVOLVED IN: biological_process unknown; LOCATED IN: endomembrane system; EXPRESSED IN: shoot apex, inflorescence meristem, root, flower, seed; EXPRESSED DURING: petal differentiation and expansion stage, E expanded cotyledon stage; Has 95281 Blast hits to 41469 proteins in 1893 species: Archae - 292; Bacteria - 17580; Metazoa…	---	---	---	proline-rich family protein [Populus trichocarpa]
Pop_G01G024754	-1.24101	1.33e-08	6.69e-06	DEG	Pag00001180	Potri.001G094800	CRF2,TMO3	cytokinin response factor 2	AT4G23750.2	encodes a member of the ERF (ethylene response factor) subfamily B-5 of ERF/AP2 transcription factor family. The protein contains one AP2 domain. There are 7 members in this subfamily. Monopteros target gene.	cytokinin response factor 2 (CRF2); CONTAINS InterPro DOMAIN/s: DNA-binding, integrase-type (InterPro:IPR016177), Pathogenesis-related transcriptional factor/ERF, DNA-binding (InterPro:IPR001471); BEST Arabidopsis thaliana protein match is: cytokinin response factor 1 (TAIR:AT4G11140.1); Has 35333 Blast hits to 34131 proteins in 2444 species: Archae - 798; Bacteria - 22429; Metazoa - 974; Fungi -…	AT4G23750	TMO3	TARGET OF MONOPTEROS 3	PREDICTED: ethylene-responsive transcription factor CRF1 [Populus euphratica]
Pop_A11G056493	-1.23749	0.000694999	0.0343522	DEG	Pag00005318	Potri.011G047300	---	---							polyphenol oxidase [Populus euphratica]
Pop_G01G029473	-1.23196	3.24e-05	0.00383271	DEG	Pag00045404	Potri.001G003100	CYP716A1	cytochrome P450, family 716, subfamily A, polypeptide 1	AT5G36110.1	member of CYP716A	cytochrome P450, family 716, subfamily A, polypeptide 1 (CYP716A1); FUNCTIONS IN: electron carrier activity, monooxygenase activity, iron ion binding, oxygen binding, heme binding; INVOLVED IN: oxidation reduction; LOCATED IN: endomembrane system; CONTAINS InterPro DOMAIN/s: Cytochrome P450 (InterPro:IPR001128), Cytochrome P450, conserved site (InterPro:IPR017972), Cytochrome P450, E-class, group…	AT5G36110	CYP716A1	cytochrome P450, family 716, subfamily A, polypeptide 1	PREDICTED: beta-amyrin 28-oxidase-like [Populus euphratica]
Pop_G01G002948	-1.23106	0.000560812	0.0299432	DEG	Pag00002044	Potri.001G081100	GATL4	galacturonosyltransferase-like 4	AT3G06260.1	Encodes a protein with putative galacturonosyltransferase activity.	galacturonosyltransferase-like 4 (GATL4); FUNCTIONS IN: transferase activity, transferring hexosyl groups, polygalacturonate 4-alpha-galacturonosyltransferase activity, transferase activity, transferring glycosyl groups; INVOLVED IN: carbohydrate biosynthetic process; LOCATED IN: endomembrane system; EXPRESSED IN: 10 plant structures; EXPRESSED DURING: L mature pollen stage, M germinated pollen s…	AT3G06260	GolS9	galactinol synthase 9	hypothetical protein POPTR_0001s11640g [Populus trichocarpa]
Pop_G03G077927	-1.22513	0.000368123	0.0224372	DEG	Pag00010260	Potri.003G122000	ATC/VIF2,C/VIF2	cell wall / vacuolar inhibitor of fructosidase 2	AT5G64620.1	Plant cell wall (CWI) and vacuolar invertases (VI) play important roles in carbohydrate metabolism, stress responses and sugar signaling.	cell wall / vacuolar inhibitor of fructosidase 2 (C/VIF2); FUNCTIONS IN: enzyme inhibitor activity, pectinesterase inhibitor activity, pectinesterase activity; INVOLVED IN: response to karrikin; LOCATED IN: endomembrane system; EXPRESSED IN: 20 plant structures; EXPRESSED DURING: 13 growth stages; CONTAINS InterPro DOMAIN/s: Pectinesterase inhibitor (InterPro:IPR006501); BEST Arabidopsis thaliana…	AT5G64620	C/VIF2	cell wall / vacuolar inhibitor of fructosidase 2	hypothetical protein POPTR_0003s12200g [Populus trichocarpa]
Pop_G14G023615	-1.22215	0.000455801	0.0262866	DEG	Pag00002663	Potri.014G074200	AGL20,ATSOC1,SOC1	AGAMOUS-like 20	AT2G45660.1	Controls flowering and is required for CO to promote flowering. It acts downstream of FT. Overexpression of (SOC1) AGL20 suppresses not only the late flowering of plants that have functional FRI and FLC alleles but also the delayed phase transitions during the vegetative stages of development. AGL20/SOC1 acts with AGL24 to promote flowering and inflorescence meristem identity.AGL20 upregulates ex…	AGAMOUS-like 20 (AGL20); FUNCTIONS IN: sequence-specific DNA binding transcription factor activity; INVOLVED IN: flower development, response to cold, positive regulation of flower development, maintenance of inflorescence meristem identity; LOCATED IN: nucleus; EXPRESSED IN: 22 plant structures; EXPRESSED DURING: 12 growth stages; CONTAINS InterPro DOMAIN/s: Transcription factor, MADS-box (Inter…	AT2G45660	SOC1	SUPPRESSOR OF OVEREXPRESSION OF CO 1	MADS-box protein PTM5 [Populus tremuloides]
Pop_G01G074554	-1.22161	0.000281398	0.0184213	DEG	Pag00001742	Potri.001G049200	---	Terpenoid cyclases family protein	AT1G78950.1	---	Terpenoid cyclases family protein; CONTAINS InterPro DOMAIN/s: Terpene synthase, conserved site (InterPro:IPR002365), Squalene cyclase (InterPro:IPR018333), Terpenoid cylases/protein prenyltransferase alpha-alpha toroid (InterPro:IPR008930), Prenyltransferase/squalene oxidase (InterPro:IPR001330); BEST Arabidopsis thaliana protein match is: camelliol C synthase 1 (TAIR:AT1G78955.1); Has 2107 Blas…	---	---	---	hypothetical protein POPTR_001G049200v3 [Populus trichocarpa]
Pop_G07G032581	-1.21986	1.65e-05	0.0022939	DEG	Pag00021700	Potri.007G132300	---	Plant protein of unknown function (DUF247)	AT3G60470.1	---	Plant protein of unknown function (DUF247); CONTAINS InterPro DOMAIN/s: Protein of unknown function DUF247, plant (InterPro:IPR004158); BEST Arabidopsis thaliana protein match is: Plant protein of unknown function (DUF247) (TAIR:AT2G28580.1); Has 1401 Blast hits to 907 proteins in 17 species: Archae - 0; Bacteria - 0; Metazoa - 0; Fungi - 0; Plants - 1401; Viruses - 0; Other Eukaryotes - 0 (sourc…	---	---	---	hypothetical protein POPTR_007G132300v3 [Populus trichocarpa]
Pop_A19G053177	-1.21652	6.26e-06	0.00106674	DEG	Pag00012313	Potri.013G123500	ACX3,ATACX3	acyl-CoA oxidase 3	AT1G06290.1	Encodes an acyl-CoA oxidase with specificity for medium chain fatty acids.	acyl-CoA oxidase 3 (ACX3); FUNCTIONS IN: acyl-CoA oxidase activity; INVOLVED IN: medium-chain fatty acid metabolic process, fatty acid beta-oxidation; LOCATED IN: peroxisome; EXPRESSED IN: male gametophyte, guard cell, pollen tube; EXPRESSED DURING: L mature pollen stage, M germinated pollen stage; CONTAINS InterPro DOMAIN/s: Acyl-CoA oxidase/dehydrogenase, type1/2, C-terminal (InterPro:IPR013764…	AT1G06290	ATACX3	---	hypothetical protein POPTR_019G092600v3 [Populus trichocarpa]
Pop_A03G020068	-1.21403	0.000107315	0.00953679	DEG	Pag00023512	Potri.003G193500	ATST2A,ST2A	sulfotransferase 2A	AT5G07010.1	Encodes a sulfotransferase that acts specifically on 11- and 12-hydroxyjasmonic acid. Transcript levels for this enzyme are increased by treatments with jasmonic acid (JA), 12-hydroxyJA, JA-isoleucine, and 12-oxyphytodienoic acid (a JA precursor).	sulfotransferase 2A (ST2A); CONTAINS InterPro DOMAIN/s: Sulfotransferase domain (InterPro:IPR000863); BEST Arabidopsis thaliana protein match is: sulfotransferase 2B (TAIR:AT5G07000.1); Has 30201 Blast hits to 17322 proteins in 780 species: Archae - 12; Bacteria - 1396; Metazoa - 17338; Fungi - 3422; Plants - 5037; Viruses - 0; Other Eukaryotes - 2996 (source: NCBI BLink).	AT5G07010	ST2A	sulfotransferase 2A	hypothetical protein POPTR_003G193500v3 [Populus trichocarpa]
Pop_A18G018591	-1.2128	6.01e-09	3.42e-06	DEG	Pag00008768	Potri.018G114800	---	---							unknown [Populus trichocarpa]
Pop_A06G061735	-1.21148	5.1e-05	0.00531379	DEG	Pag00031252	Potri.016G027101	RGA,RGA1	GRAS family transcription factor family protein	AT2G01570.1	Member of the VHIID/DELLA regulatory family. Contains homopolymeric serine and threonine residues, a putative nuclear localization signal, leucine heptad repeats, and an LXXLL motif. Putative transcriptional regulator repressing the gibberellin response and integration of phytohormone signalling. DELLAs repress cell proliferation and expansion that drives plant growth. The protein undergoes degra…	REPRESSOR OF GA1-3 1 (RGA1); CONTAINS InterPro DOMAIN/s: Transcriptional factor DELLA, N-terminal (InterPro:IPR021914), Transcription factor GRAS (InterPro:IPR005202); BEST Arabidopsis thaliana protein match is: GRAS family transcription factor family protein (TAIR:AT1G14920.1); Has 2724 Blast hits to 2666 proteins in 317 species: Archae - 0; Bacteria - 6; Metazoa - 0; Fungi - 4; Plants - 2709; V…	AT2G01570	RGA1	REPRESSOR OF GA1-3 1	hypothetical protein POPTR_016G027100v3, partial [Populus trichocarpa]
Pop_A18G012738	-1.20968	8.61e-05	0.00803018	DEG	Pag00038256	Potri.018G088600	---	GDSL-like Lipase/Acylhydrolase superfamily protein	AT1G29670.1	---	GDSL-like Lipase/Acylhydrolase superfamily protein; FUNCTIONS IN: hydrolase activity, acting on ester bonds, carboxylesterase activity; INVOLVED IN: lipid metabolic process; LOCATED IN: apoplast, cell wall, chloroplast; EXPRESSED IN: 23 plant structures; EXPRESSED DURING: 14 growth stages; CONTAINS InterPro DOMAIN/s: Lipase, GDSL (InterPro:IPR001087); BEST Arabidopsis thaliana protein match is: G…	---	---	---	hypothetical protein POPTR_0018s09590g [Populus trichocarpa]
Pop_A14G029867	-1.20855	6.45e-07	0.000175537	DEG	Pag00017378	Potri.014G022500	ATMYB73,MYB73	myb domain protein 73	AT4G37260.1	Member of the R2R3 factor gene family.	myb domain protein 73 (MYB73); CONTAINS InterPro DOMAIN/s: SANT, DNA-binding (InterPro:IPR001005), Homeodomain-like (InterPro:IPR009057), Myb, DNA-binding (InterPro:IPR014778), HTH transcriptional regulator, Myb-type, DNA-binding (InterPro:IPR017930), Homeodomain-related (InterPro:IPR012287), Myb transcription factor (InterPro:IPR015495); BEST Arabidopsis thaliana protein match is: myb domain pro…	AT4G37260	MYB73	myb domain protein 73	MYB domain protein-like [Populus tomentosa]
Pop_A01G056868	-1.20527	0.000892495	0.0404076	DEG	Pag00008366	Potri.001G240600	---	Eukaryotic aspartyl protease family protein	AT1G03230.1	---	Eukaryotic aspartyl protease family protein; FUNCTIONS IN: aspartic-type endopeptidase activity; INVOLVED IN: response to salt stress; LOCATED IN: cell wall, plant-type cell wall; EXPRESSED IN: stem, root; CONTAINS InterPro DOMAIN/s: Peptidase aspartic (InterPro:IPR021109), Peptidase aspartic, catalytic (InterPro:IPR009007), Peptidase A1 (InterPro:IPR001461); BEST Arabidopsis thaliana protein mat…	---	---	---	hypothetical protein POPTR_0001s24740g [Populus trichocarpa]
Pop_A05G016892	-1.19372	2.62e-08	1.16e-05	DEG	Pag00020064	Potri.005G004800	---	---							hypothetical protein POPTR_0505s00220g [Populus trichocarpa]
Pop_G14G044143	-1.19189	9.89e-07	0.000244482	DEG	Pag00017378	Potri.014G022500	ATMYB73,MYB73	myb domain protein 73	AT4G37260.1	Member of the R2R3 factor gene family.	myb domain protein 73 (MYB73); CONTAINS InterPro DOMAIN/s: SANT, DNA-binding (InterPro:IPR001005), Homeodomain-like (InterPro:IPR009057), Myb, DNA-binding (InterPro:IPR014778), HTH transcriptional regulator, Myb-type, DNA-binding (InterPro:IPR017930), Homeodomain-related (InterPro:IPR012287), Myb transcription factor (InterPro:IPR015495); BEST Arabidopsis thaliana protein match is: myb domain pro…	AT4G37260	MYB73	myb domain protein 73	MYB domain protein-like [Populus tomentosa]
Pop_A11G079030	-1.18253	0.000356085	0.0219847	DEG	Pag00016552	Potri.011G145600	---	Auxin efflux carrier family protein	AT1G76520.1	---	Auxin efflux carrier family protein; FUNCTIONS IN: auxin:hydrogen symporter activity; INVOLVED IN: auxin polar transport, transmembrane transport; LOCATED IN: endomembrane system, integral to membrane; EXPRESSED IN: 22 plant structures; EXPRESSED DURING: 13 growth stages; CONTAINS InterPro DOMAIN/s: Auxin efflux carrier (InterPro:IPR004776); BEST Arabidopsis thaliana protein match is: Auxin efflu…	---	---	---	PREDICTED: uncharacterized transporter YBR287W-like [Populus euphratica]
Pop_G05G072343	-1.18121	0.00047486	0.0269686	DEG	Pag00024582	Potri.005G051800	ATTIM23-1,TIM23-1	translocase of inner mitochondrial membrane 23	AT1G17530.1	Encodes a translocase of inner mitochondrial membrane.	translocase of inner mitochondrial membrane 23 (TIM23-1); CONTAINS InterPro DOMAIN/s: Mitochondrial inner membrane translocase complex, subunit Tim23 (InterPro:IPR005681), Mitochondrial inner membrane translocase complex, subunit Tim17/22 (InterPro:IPR003397); BEST Arabidopsis thaliana protein match is: translocase inner membrane subunit 23-2 (TAIR:AT1G72750.1); Has 791 Blast hits to 791 proteins…	AT1G17530	TIM23-1	translocase of inner mitochondrial membrane 23	PREDICTED: mitochondrial import inner membrane translocase subunit TIM23-3 [Populus euphratica]
Pop_G12G068307	-1.1798	0.00096523	0.042275	DEG	Pag00013250	Potri.012G068400	---	Pentatricopeptide repeat (PPR) superfamily protein	AT5G61370.1	---	Pentatricopeptide repeat (PPR) superfamily protein; FUNCTIONS IN: molecular_function unknown; INVOLVED IN: biological_process unknown; LOCATED IN: mitochondrion; EXPRESSED IN: 19 plant structures; EXPRESSED DURING: 8 growth stages; CONTAINS InterPro DOMAIN/s: Pentatricopeptide repeat (InterPro:IPR002885); BEST Arabidopsis thaliana protein match is: Pentatricopeptide repeat (PPR) superfamily prote…	---	---	---	hypothetical protein POPTR_012G068400v3 [Populus trichocarpa]
Pop_G16G060749	-1.17952	1.48e-05	0.00214758	DEG	Pag00023292	Potri.016G073000	---	Polynucleotidyl transferase, ribonuclease H-like superfamily protein	AT5G22250.1	---	Polynucleotidyl transferase, ribonuclease H-like superfamily protein; FUNCTIONS IN: ribonuclease activity, nucleic acid binding; INVOLVED IN: RNA modification; LOCATED IN: nucleus; EXPRESSED IN: 21 plant structures; EXPRESSED DURING: 11 growth stages; CONTAINS InterPro DOMAIN/s: Ribonuclease CAF1 (InterPro:IPR006941), Polynucleotidyl transferase, ribonuclease H fold (InterPro:IPR012337); BEST Ara…	AT5G22250	CAF1b	CCR4- associated factor 1b	hypothetical protein POPTR_0016s07390g [Populus trichocarpa]
Pop_A12G068212	-1.17949	0.000473532	0.0269467	DEG	Pag00011317	Potri.012G108900	---	---	AT5G61865.1	---	unknown protein; Has 30201 Blast hits to 17322 proteins in 780 species: Archae - 12; Bacteria - 1396; Metazoa - 17338; Fungi - 3422; Plants - 5037; Viruses - 0; Other Eukaryotes - 2996 (source: NCBI BLink).	---	---	---	PREDICTED: uncharacterized protein LOC105138572 isoform X1 [Populus euphratica]
Pop_G05G008584	-1.17502	1.64e-07	5.57e-05	DEG	Pag00028508	Potri.005G211800	---	Bifunctional inhibitor/lipid-transfer protein/seed storage 2S albumin superfamily protein	AT3G22600.1	---	Bifunctional inhibitor/lipid-transfer protein/seed storage 2S albumin superfamily protein; FUNCTIONS IN: lipid binding; INVOLVED IN: lipid transport; LOCATED IN: anchored to membrane; EXPRESSED IN: 14 plant structures; EXPRESSED DURING: 10 growth stages; CONTAINS InterPro DOMAIN/s: Bifunctional inhibitor/plant lipid transfer protein/seed storage (InterPro:IPR016140), Plant lipid transfer protein/…	---	---	---	hypothetical protein POPTR_005G211800v3 [Populus trichocarpa]
Pop_G08G046392	-1.17125	0.000333346	0.0208055	DEG	Pag00017542	Potri.008G140000	---	---	AT2G35585.1	---	unknown protein; BEST Arabidopsis thaliana protein match is: unknown protein (TAIR:AT1G31940.1); Has 67 Blast hits to 67 proteins in 17 species: Archae - 0; Bacteria - 0; Metazoa - 0; Fungi - 0; Plants - 67; Viruses - 0; Other Eukaryotes - 0 (source: NCBI BLink).	---	---	---	PREDICTED: uncharacterized protein LOC105125831 [Populus euphratica]
Pop_G05G085117	-1.15846	1.6e-08	7.62e-06	DEG	Pag00039561	Potri.007G053600	LBD38	LOB domain-containing protein 38	AT3G49940.1	---	LOB domain-containing protein 38 (LBD38); CONTAINS InterPro DOMAIN/s: Lateral organ boundaries, LOB (InterPro:IPR004883); BEST Arabidopsis thaliana protein match is: LOB domain-containing protein 37 (TAIR:AT5G67420.1); Has 581 Blast hits to 580 proteins in 26 species: Archae - 0; Bacteria - 0; Metazoa - 0; Fungi - 0; Plants - 581; Viruses - 0; Other Eukaryotes - 0 (source: NCBI BLink).	AT3G49940	LBD38	LOB domain-containing protein 38	LOB domain protein 39 [Populus trichocarpa]
Pop_G18G078329	-1.15529	5.84e-08	2.32e-05	DEG	Pag00040320	Potri.018G014600	---	Eukaryotic aspartyl protease family protein	AT5G10770.1	---	Eukaryotic aspartyl protease family protein; FUNCTIONS IN: DNA binding, aspartic-type endopeptidase activity; INVOLVED IN: proteolysis; EXPRESSED IN: 12 plant structures; EXPRESSED DURING: 4 anthesis, C globular stage, petal differentiation and expansion stage, E expanded cotyledon stage; CONTAINS InterPro DOMAIN/s: Peptidase aspartic (InterPro:IPR021109), Peptidase aspartic, catalytic (InterPro:…	---	---	---	nucleoid DNA-binding family protein [Populus trichocarpa]
Pop_G10G007095	-1.15389	9.91e-19	6.07e-15	DEG	Pag00019604	Potri.010G205800	AT-HSC70-1,HSC70,HSC70-1,HSP70-1	heat shock cognate protein 70-1	AT5G02500.1	encodes a member of heat shock protein 70 family.	heat shock cognate protein 70-1 (HSC70-1); FUNCTIONS IN: ATP binding; INVOLVED IN: protein folding, response to cadmium ion, response to cold, response to virus, response to heat; LOCATED IN: in 9 components; EXPRESSED IN: 29 plant structures; EXPRESSED DURING: 16 growth stages; CONTAINS InterPro DOMAIN/s: Heat shock protein 70, conserved site (InterPro:IPR018181), Heat shock protein Hsp70 (Inter…	AT5G02500	HSP70-1	HEAT SHOCK PROTEIN 70-1	PREDICTED: heat shock cognate 70 kDa protein 2-like [Populus euphratica]
Pop_G05G017759	-1.15147	0.000207317	0.0149543	DEG	Pag00014343	Potri.005G116200	GMD2,MUR1,MUR_1	NAD(P)-binding Rossmann-fold superfamily protein	AT3G51160.1	Catalyzes the first step in the de novo synthesis of GDP-L-fucose.	MURUS 1 (MUR1); FUNCTIONS IN: GDP-mannose 4,6-dehydratase activity; INVOLVED IN: 'de novo' GDP-L-fucose biosynthetic process, unidimensional cell growth; LOCATED IN: cytosol; EXPRESSED IN: 26 plant structures; EXPRESSED DURING: 15 growth stages; CONTAINS InterPro DOMAIN/s: NAD-dependent epimerase/dehydratase (InterPro:IPR001509), NAD(P)-binding domain (InterPro:IPR016040), GDP-mannose 4,6-dehydra…	AT3G51160	MUR_1	MURUS 1	GDP-mannose 4 family protein [Populus trichocarpa]
Pop_A02G012648	-1.14999	3.23e-08	1.39e-05	DEG	Pag00012987	Potri.002G199200	ZFP6	zinc finger protein 6	AT1G67030.1	Encodes a zinc finger protein containing only a single zinc finger.	zinc finger protein 6 (ZFP6); FUNCTIONS IN: sequence-specific DNA binding transcription factor activity, zinc ion binding, nucleic acid binding; INVOLVED IN: regulation of transcription; LOCATED IN: cytosolic ribosome; EXPRESSED IN: 7 plant structures; EXPRESSED DURING: 4 anthesis, petal differentiation and expansion stage; CONTAINS InterPro DOMAIN/s: Zinc finger, C2H2-like (InterPro:IPR015880), …	AT1G67030	ZFP6	zinc finger protein 6	hypothetical protein POPTR_002G199200v3 [Populus trichocarpa]
Pop_A07G070543	-1.13891	0.000679832	0.033811	DEG	Pag00023821	Potri.007G112600	JK218,NPH3,RPT3	Phototropic-responsive NPH3 family protein	AT5G64330.1	Involved in blue light response signaling pathway; interacts with the blue light photoreceptor NPH1.Null mutations abolish phototrophic responses of etiolated seedlings to low fluence blue light. Protein contains multiple protein-protein interaction domains.	NON-PHOTOTROPIC HYPOCOTYL 3 (NPH3); CONTAINS InterPro DOMAIN/s: NPH3 (InterPro:IPR004249), BTB/POZ fold (InterPro:IPR011333), BTB/POZ-like (InterPro:IPR000210); BEST Arabidopsis thaliana protein match is: Phototropic-responsive NPH3 family protein (TAIR:AT1G30440.1); Has 30201 Blast hits to 17322 proteins in 780 species: Archae - 12; Bacteria - 1396; Metazoa - 17338; Fungi - 3422; Plants - 5037; …	AT5G64330	RPT3	ROOT PHOTOTROPISM 3	hypothetical protein POPTR_0007s03550g [Populus trichocarpa]
Pop_A14G029761	-1.13583	5.65e-05	0.00575631	DEG	Pag00029376	Potri.014G029100	CYP707A4	cytochrome P450, family 707, subfamily A, polypeptide 4	AT3G19270.1	Encodes a protein with ABA 8'-hydroxylase activity, involved in ABA catabolism. Member of the CYP707A gene family.	cytochrome P450, family 707, subfamily A, polypeptide 4 (CYP707A4); CONTAINS InterPro DOMAIN/s: Cytochrome P450 (InterPro:IPR001128), Cytochrome P450, E-class, group I (InterPro:IPR002401), Cytochrome P450, conserved site (InterPro:IPR017972); BEST Arabidopsis thaliana protein match is: cytochrome P450, family 707, subfamily A, polypeptide 1 (TAIR:AT4G19230.1); Has 34460 Blast hits to 34219 prote…	AT3G19270	CYP707A4	cytochrome P450, family 707, subfamily A, polypeptide 4	hypothetical protein POPTR_0014s02910g [Populus trichocarpa]
Pop_A06G061616	-1.13582	0.000245125	0.0168112	DEG	Pag00009317	Potri.006G069400	SHN1,WIN1	Integrase-type DNA-binding superfamily protein	AT1G15360.1	Encodes a member of the ERF (ethylene response factor) subfamily B-6 of ERF/AP2 transcription factor family. The protein contains one AP2 domain. There are 12 members in this subfamily including RAP2.11. This gene is involved in wax biosynthesis. Over-expression of the gene results in glossy leaf phenotype and increased drought tolerance. Two closely related genes, AT5G25390 and AT5G11190 have si…	SHINE 1 (SHN1); CONTAINS InterPro DOMAIN/s: DNA-binding, integrase-type (InterPro:IPR016177), Pathogenesis-related transcriptional factor/ERF, DNA-binding (InterPro:IPR001471); BEST Arabidopsis thaliana protein match is: Integrase-type DNA-binding superfamily protein (TAIR:AT5G25390.2); Has 5918 Blast hits to 5765 proteins in 265 species: Archae - 0; Bacteria - 6; Metazoa - 9; Fungi - 23; Plants …	AT1G15360	WIN1	WAX INDUCER 1	AP2 domain-containing transcription factor family protein [Populus trichocarpa]
Pop_A04G002595	-1.13176	1.65e-06	0.000364848	DEG	Pag00011178	Potri.009G167800	EXL5	EXORDIUM like 5	AT2G17230.1	---	EXORDIUM like 5 (EXL5); FUNCTIONS IN: molecular_function unknown; INVOLVED IN: biological_process unknown; LOCATED IN: endomembrane system; EXPRESSED IN: 22 plant structures; EXPRESSED DURING: 13 growth stages; CONTAINS InterPro DOMAIN/s: Phosphate-induced protein 1 (InterPro:IPR006766); BEST Arabidopsis thaliana protein match is: EXORDIUM like 1 (TAIR:AT2G35150.1); Has 402 Blast hits to 401 prot…	AT2G17230	EXL5	EXORDIUM like 5	PREDICTED: protein EXORDIUM-like 5 [Populus euphratica]
Pop_A11G056443	-1.13174	0.000529145	0.028848	DEG	Pag00005274	Potri.011G042600	---	---	AT4G21500.1	---	unknown protein; FUNCTIONS IN: molecular_function unknown; INVOLVED IN: biological_process unknown; LOCATED IN: endomembrane system; BEST Arabidopsis thaliana protein match is: unknown protein (TAIR:AT4G05018.1); Has 20 Blast hits to 20 proteins in 8 species: Archae - 0; Bacteria - 0; Metazoa - 0; Fungi - 0; Plants - 17; Viruses - 0; Other Eukaryotes - 3 (source: NCBI BLink).	---	---	---	hypothetical protein POPTR_011G042600v3 [Populus trichocarpa]
Pop_A16G089987	-1.12251	0.000182409	0.0136463	DEG	Pag00028072	Potri.016G129600	---	Nuclear transport factor 2 (NTF2) family protein	AT5G01740.1	---	Nuclear transport factor 2 (NTF2) family protein; CONTAINS InterPro DOMAIN/s: Wound-induced protein, Wun1 (InterPro:IPR009798); BEST Arabidopsis thaliana protein match is: senescence associated gene 20 (TAIR:AT3G10985.1); Has 1807 Blast hits to 1807 proteins in 277 species: Archae - 0; Bacteria - 0; Metazoa - 736; Fungi - 347; Plants - 385; Viruses - 0; Other Eukaryotes - 339 (source: NCBI BLink).	---	---	---	hypothetical protein POPTR_016G129600v3 [Populus trichocarpa]
Pop_A06G061603	-1.12187	6.7e-09	3.73e-06	DEG	Pag00009332	Potri.006G070900	---	---	AT5G35320.1	---	unknown protein; Has 1807 Blast hits to 1807 proteins in 277 species: Archae - 0; Bacteria - 0; Metazoa - 736; Fungi - 347; Plants - 385; Viruses - 0; Other Eukaryotes - 339 (source: NCBI BLink).	---	---	---	hypothetical protein POPTR_0006s07020g [Populus trichocarpa]
Pop_G06G014365	-1.12156	1.47e-06	0.000336063	DEG	Pag00030221	Potri.016G057600	BG1	beta-1,3-glucanase 1	AT3G57270.1	encodes a member of glycosyl hydrolase family 17	beta-1,3-glucanase 1 (BG1); FUNCTIONS IN: cation binding, hydrolase activity, hydrolyzing O-glycosyl compounds, catalytic activity; INVOLVED IN: carbohydrate metabolic process; LOCATED IN: endomembrane system; EXPRESSED IN: male gametophyte; EXPRESSED DURING: L mature pollen stage; CONTAINS InterPro DOMAIN/s: Glycoside hydrolase, catalytic core (InterPro:IPR017853), Glycoside hydrolase, family 17…	AT3G57270	BG1	beta-1,3-glucanase 1	hypothetical protein POPTR_0006s04670g [Populus trichocarpa]
Pop_G19G084029	-1.12101	7.54e-05	0.00720962	DEG	Pag00030294	Potri.019G125100	---	---	AT3G09280.1	---	unknown protein; FUNCTIONS IN: molecular_function unknown; INVOLVED IN: biological_process unknown; LOCATED IN: endomembrane system; EXPRESSED IN: root; Has 31 Blast hits to 31 proteins in 9 species: Archae - 0; Bacteria - 0; Metazoa - 0; Fungi - 0; Plants - 31; Viruses - 0; Other Eukaryotes - 0 (source: NCBI BLink).	---	---	---	hypothetical protein POPTR_019G125100v3 [Populus trichocarpa]
Pop_A05G002172	-1.11871	0.000881327	0.040053	DEG	Pag00028488	Potri.T156100	ATCLH1,ATHCOR1,CLH1,CORI1	chlorophyllase 1	AT1G19670.1	Chlorophyllase is the first enzyme involved in chlorophyll degradation. It catalyzes the hydrolysis of the ester bond to yield chlorophyllide and phytol. AtCLH1 lacks a typical signal sequence for the chloroplast. Its expression is induced rapidly by methyljasmonate, a known promoter of senescence and chlorophyll degradation.	chlorophyllase 1 (CLH1); FUNCTIONS IN: chlorophyllase activity; INVOLVED IN: response to jasmonic acid stimulus, chlorophyll catabolic process, jasmonic acid mediated signaling pathway, response to stress; LOCATED IN: vacuole; EXPRESSED IN: 21 plant structures; EXPRESSED DURING: 14 growth stages; CONTAINS InterPro DOMAIN/s: Chlorophyllase-like (InterPro:IPR010821), Chlorophyllase, chloroplast (In…	AT1G19670	CORI1	CORONATINE-INDUCED PROTEIN 1	PREDICTED: chlorophyllase-1, chloroplastic-like [Populus euphratica]
Pop_G03G010580	-1.11857	3.94e-07	0.000118093	DEG	Pag00032596	Potri.003G057000	---	HXXXD-type acyl-transferase family protein	AT5G67150.1	---	HXXXD-type acyl-transferase family protein; FUNCTIONS IN: transferase activity, transferring acyl groups other than amino-acyl groups, transferase activity; INVOLVED IN: biological_process unknown; LOCATED IN: cellular_component unknown; EXPRESSED IN: 22 plant structures; EXPRESSED DURING: 13 growth stages; CONTAINS InterPro DOMAIN/s: Transferase (InterPro:IPR003480); BEST Arabidopsis thaliana pr…	---	---	---	HXXXD-type acyl-transferase family protein [Populus tomentosa]
Pop_G17G033155	-1.11632	7.36e-07	0.000194809	DEG	Pag00018550	Potri.017G063500	SRG3	senescence-related gene 3	AT3G02040.1	---	senescence-related gene 3 (SRG3); FUNCTIONS IN: phosphoric diester hydrolase activity, glycerophosphodiester phosphodiesterase activity; INVOLVED IN: glycerol metabolic process, lipid metabolic process; EXPRESSED IN: 18 plant structures; EXPRESSED DURING: 8 growth stages; CONTAINS InterPro DOMAIN/s: PLC-like phosphodiesterase, TIM beta/alpha-barrel domain (InterPro:IPR017946), Glycerophosphoryl d…	AT3G02040	SRG3	senescence-related gene 3	hypothetical protein POPTR_0017s09050g [Populus trichocarpa]
Pop_G07G052149	-1.11626	0.00117744	0.047691	DEG	Pag00042608	Potri.007G040300	PLA IIA,PLA2A,PLP2	phospholipase A 2A	AT2G26560.1	Encodes a lipid acyl hydrolase with wide substrate specificity that accumulates upon infection by fungal and bacterial pathogens. Protein is localized in the cytoplasm in healthy leaves, and in membranes in infected cells. Plays a role in cell death and differentially affects the accumulation of oxylipins. Contributes to resistance to virus.	phospholipase A 2A (PLA2A); FUNCTIONS IN: lipase activity, nutrient reservoir activity; INVOLVED IN: in 6 processes; LOCATED IN: membrane, cytoplasm; EXPRESSED IN: 11 plant structures; EXPRESSED DURING: 8 growth stages; CONTAINS InterPro DOMAIN/s: Acyl transferase/acyl hydrolase/lysophospholipase (InterPro:IPR016035), Patatin (InterPro:IPR002641); BEST Arabidopsis thaliana protein match is: Acyl …	AT2G26560	PLP2	PHOSPHOLIPASE A 2A	hypothetical protein POPTR_0007s11370g [Populus trichocarpa]
Pop_G08G021782	-1.11038	8.37e-08	3.12e-05	DEG	Pag00017984	Potri.008G034100	---	HXXXD-type acyl-transferase family protein	AT3G26040.1	---	HXXXD-type acyl-transferase family protein; FUNCTIONS IN: transferase activity, transferring acyl groups other than amino-acyl groups, transferase activity; INVOLVED IN: biological_process unknown; LOCATED IN: cellular_component unknown; EXPRESSED IN: root; CONTAINS InterPro DOMAIN/s: Transferase (InterPro:IPR003480); BEST Arabidopsis thaliana protein match is: HXXXD-type acyl-transferase family …	---	---	---	hypothetical protein POPTR_0008s03410g [Populus trichocarpa]
Pop_G01G090367	-1.10102	0.000300545	0.019408	DEG	Pag00031045	Potri.001G331700	ATCLC-B,CLC-B	chloride channel B	AT3G27170.1	member of Anion channel protein family	chloride channel B (CLC-B); FUNCTIONS IN: nitrate:hydrogen symporter activity, anion channel activity, voltage-gated chloride channel activity; INVOLVED IN: chloride transport, transmembrane transport; LOCATED IN: plant-type vacuole membrane, intracellular; EXPRESSED IN: 13 plant structures; EXPRESSED DURING: 8 growth stages; CONTAINS InterPro DOMAIN/s: Chloride channel, core (InterPro:IPR014743)…	AT3G27170	CLC-B	chloride channel B	Chloride channel protein CLC-a [Populus trichocarpa]
Pop_G01G082001	-1.09947	4.19e-05	0.00460378	DEG	Pag00012418	Potri.001G450600	ATSBT3.3,SBT3.3	Subtilase family protein	AT1G32960.1	---	SBT3.3; FUNCTIONS IN: identical protein binding, serine-type endopeptidase activity; INVOLVED IN: proteolysis, negative regulation of catalytic activity; LOCATED IN: apoplast, plant-type cell wall; EXPRESSED IN: 7 plant structures; EXPRESSED DURING: 4 anthesis; CONTAINS InterPro DOMAIN/s: Protease-associated PA (InterPro:IPR003137), Proteinase inhibitor, propeptide (InterPro:IPR009020), Peptidase…	AT1G32960	SBT3.3	---	hypothetical protein POPTR_0001s45490g [Populus trichocarpa]
Pop_G01G090514	-1.0939	3.11e-05	0.00372711	DEG	Pag00043625	Potri.001G319200	---	HXXXD-type acyl-transferase family protein	AT4G13840.1	---	HXXXD-type acyl-transferase family protein; FUNCTIONS IN: transferase activity, transferring acyl groups other than amino-acyl groups, transferase activity; INVOLVED IN: biological_process unknown; EXPRESSED IN: 13 plant structures; EXPRESSED DURING: 8 growth stages; CONTAINS InterPro DOMAIN/s: Transferase (InterPro:IPR003480); BEST Arabidopsis thaliana protein match is: HXXXD-type acyl-transfera…	---	---	---	hypothetical protein POPTR_001G319200v3 [Populus trichocarpa]
Pop_A13G054059	-1.09276	2.04e-09	1.44e-06	DEG	Pag00043767	Potri.013G004300	---	---							hypothetical protein POPTR_013G004300v3 [Populus trichocarpa]
Pop_A08G063656	-1.08961	0.00059829	0.031247	DEG	Pag00037679	Potri.008G087200	---	RING/U-box superfamily protein	AT1G26800.1	---	RING/U-box superfamily protein; FUNCTIONS IN: zinc ion binding; EXPRESSED IN: 20 plant structures; EXPRESSED DURING: 11 growth stages; CONTAINS InterPro DOMAIN/s: Zinc finger, RING-type (InterPro:IPR001841), Zinc finger, C3HC4 RING-type (InterPro:IPR018957); BEST Arabidopsis thaliana protein match is: RING/U-box superfamily protein (TAIR:AT1G14200.1); Has 9899 Blast hits to 9869 proteins in 270 s…	---	---	---	zinc finger family protein [Populus trichocarpa]
Pop_A16G017550	-1.08882	0.000657748	0.0332194	DEG	Pag00027282	Potri.016G079400	---	Glutaredoxin family protein	AT5G03870.1	---	Glutaredoxin family protein; FUNCTIONS IN: electron carrier activity, protein disulfide oxidoreductase activity; INVOLVED IN: N-terminal protein myristoylation, cell redox homeostasis; LOCATED IN: cellular_component unknown; EXPRESSED IN: 15 plant structures; EXPRESSED DURING: 7 growth stages; CONTAINS InterPro DOMAIN/s: Thioredoxin fold (InterPro:IPR012335), Glutaredoxin (InterPro:IPR002109), Th…	---	---	---	hypothetical protein POPTR_0016s08030g [Populus trichocarpa]
Pop_G08G057659	-1.08306	6.75e-10	5.68e-07	DEG	Pag00001324	Potri.008G044700	---	RNA-binding (RRM/RBD/RNP motifs) family protein	AT3G54770.1	---	RNA-binding (RRM/RBD/RNP motifs) family protein; FUNCTIONS IN: RNA binding, nucleotide binding, nucleic acid binding; LOCATED IN: cellular_component unknown; EXPRESSED IN: root, gynoecium, carpel, stamen; EXPRESSED DURING: petal differentiation and expansion stage; CONTAINS InterPro DOMAIN/s: RNA recognition motif, RNP-1 (InterPro:IPR000504), Nucleotide-binding, alpha-beta plait (InterPro:IPR0126…	---	---	---	hypothetical protein POPTR_008G044700v3 [Populus trichocarpa]
Pop_A18G012777	-1.08149	0.000169492	0.0130711	DEG	Pag00033215	Potri.006G237400	---	Leucine-rich receptor-like protein kinase family protein	AT2G25790.1	---	Leucine-rich receptor-like protein kinase family protein; FUNCTIONS IN: protein serine/threonine kinase activity, kinase activity, ATP binding; INVOLVED IN: transmembrane receptor protein tyrosine kinase signaling pathway, protein amino acid phosphorylation; LOCATED IN: plasma membrane; EXPRESSED IN: 23 plant structures; EXPRESSED DURING: 15 growth stages; CONTAINS InterPro DOMAIN/s: Protein kina…	---	---	---	leucine-rich repeat transmembrane protein kinase [Populus trichocarpa]
Pop_A19G028608	-1.08001	2.8e-11	3.44e-08	DEG	Pag00037572	Potri.019G013100	AN3,ATGIF1,GIF,GIF1	SSXT family protein	AT5G28640.1	Encodes a protein with similarity to mammalian transcriptional coactivator that is involved in cell proliferation during leaf and flower development. Loss of function mutations have narrow, pointed leaves and narrow floral organs. AN3 interacts with members of the growth regulating factor (GRF) family of transcription factors.	ANGUSTIFOLIA 3 (AN3); CONTAINS InterPro DOMAIN/s: SSXT (InterPro:IPR007726); BEST Arabidopsis thaliana protein match is: GRF1-interacting factor 3 (TAIR:AT4G00850.1); Has 1752 Blast hits to 1579 proteins in 197 species: Archae - 0; Bacteria - 58; Metazoa - 1009; Fungi - 145; Plants - 200; Viruses - 1; Other Eukaryotes - 339 (source: NCBI BLink).	AT5G28640	GIF1	GRF1-INTERACTING FACTOR 1	GRF1-INTERACTING FACTOR 1 family protein [Populus trichocarpa]
Pop_G09G014247	-1.07997	1.62e-06	0.000362623	DEG	Pag00019250	Potri.009G041700	---	RNA-binding (RRM/RBD/RNP motifs) family protein	AT1G07350.1	---	RNA-binding (RRM/RBD/RNP motifs) family protein; FUNCTIONS IN: RNA binding, nucleotide binding, nucleic acid binding; INVOLVED IN: RNA splicing; EXPRESSED IN: 26 plant structures; EXPRESSED DURING: 15 growth stages; CONTAINS InterPro DOMAIN/s: RNA recognition motif, RNP-1 (InterPro:IPR000504), Nucleotide-binding, alpha-beta plait (InterPro:IPR012677); BEST Arabidopsis thaliana protein match is: R…	AT1G07350	SR45a	serine/arginine rich-like protein 45a	hypothetical protein POPTR_009G041700v3 [Populus trichocarpa]
Pop_G11G078923	-1.07938	0.000198397	0.0144186	DEG	Pag00033786	Potri.T021900	---	S-locus lectin protein kinase family protein	AT4G27290.1	---	S-locus lectin protein kinase family protein; FUNCTIONS IN: sugar binding, protein serine/threonine kinase activity, protein kinase activity, ATP binding; INVOLVED IN: protein amino acid phosphorylation, recognition of pollen; LOCATED IN: endomembrane system; CONTAINS InterPro DOMAIN/s: Curculin-like (mannose-binding) lectin (InterPro:IPR001480), Apple-like (InterPro:IPR003609), PAN-2 domain (Int…	---	---	---	hypothetical protein POPTR_T021900v3 [Populus trichocarpa]
Pop_G14G023617	-1.07887	0.000986739	0.0428238	DEG
Pop_G02G023750	-1.07876	8.38e-07	0.000214664	DEG	Pag00022130	Potri.002G043300	ATERF-9,ATERF9,ERF9	erf domain protein 9	AT5G44210.1	encodes a member of the ERF (ethylene response factor) subfamily B-1 of ERF/AP2 transcription factor family (ATERF-9). The protein contains one AP2 domain. There are 15 members in this subfamily including ATERF-3, ATERF-4, ATERF-7, and leafy petiole.	erf domain protein 9 (ERF9); FUNCTIONS IN: transcription repressor activity, DNA binding, sequence-specific DNA binding transcription factor activity; INVOLVED IN: ethylene mediated signaling pathway, regulation of transcription, DNA-dependent; LOCATED IN: membrane; EXPRESSED IN: 13 plant structures; EXPRESSED DURING: 6 growth stages; CONTAINS InterPro DOMAIN/s: DNA-binding, integrase-type (Inter…	AT5G44210	ERF9	erf domain protein 9	hypothetical protein POPTR_002G043300v3 [Populus trichocarpa]
Pop_G12G084772	-1.07792	5.28e-07	0.000150437	DEG	Pag00007810	Potri.012G145200	---	---	AT5G37010.1	---	unknown protein; FUNCTIONS IN: molecular_function unknown; INVOLVED IN: N-terminal protein myristoylation; EXPRESSED IN: 22 plant structures; EXPRESSED DURING: 13 growth stages; BEST Arabidopsis thaliana protein match is: unknown protein (TAIR:AT1G65710.1); Has 6746 Blast hits to 5259 proteins in 486 species: Archae - 7; Bacteria - 485; Metazoa - 3508; Fungi - 577; Plants - 378; Viruses - 50; Oth…	---	---	---	hypothetical protein POPTR_0012s12820g [Populus trichocarpa]
Pop_A13G032376	-1.07727	8.16e-06	0.00133571	DEG	Pag00040833	Potri.013G121400	---	O-methyltransferase family protein	AT4G35160.1	---	O-methyltransferase family protein; FUNCTIONS IN: methyltransferase activity, O-methyltransferase activity, protein dimerization activity; LOCATED IN: cytosol; CONTAINS InterPro DOMAIN/s: Winged helix-turn-helix transcription repressor DNA-binding (InterPro:IPR011991), Plant methyltransferase dimerisation (InterPro:IPR012967), O-methyltransferase, family 2 (InterPro:IPR001077), O-methyltransferas…	---	---	---	6a-hydroxymaackiain methyltransferase family protein-like 4 [Populus tomentosa]
Pop_A13G031278	-1.07461	0.000374552	0.022716	DEG	Pag00007018	Potri.013G149000	CYCD6;1	Cyclin D6;1	AT4G03270.1	---	Cyclin D6;1 (CYCD6;1); FUNCTIONS IN: cyclin-dependent protein kinase activity; INVOLVED IN: regulation of cell cycle; LOCATED IN: nucleus; EXPRESSED IN: 11 plant structures; EXPRESSED DURING: F mature embryo stage, 4 leaf senescence stage, petal differentiation and expansion stage, E expanded cotyledon stage, D bilateral stage; CONTAINS InterPro DOMAIN/s: Cyclin, C-terminal (InterPro:IPR004367), …	AT4G03270	CYCD6;1	Cyclin D6;1	hypothetical protein POPTR_013G149000v3 [Populus trichocarpa]
Pop_G08G046435	-1.06935	6.2e-08	2.43e-05	DEG	Pag00017500	Potri.008G135800	ATRDRP1,RDR1	RNA-dependent RNA polymerase 1	AT1G14790.1	Encodes RNA-dependent RNA polymerase. While not required for virus-induced post-transcriptional gene silencing (PTGS), it can promote turnover of viral RNAs in infected plants. Nomenclature according to Xie, et al. (2004). Involved in the production of Cucumber Mosaic Virus siRNAs.	RNA-dependent RNA polymerase 1 (RDR1); CONTAINS InterPro DOMAIN/s: RNA-dependent RNA polymerase, eukaryotic-type (InterPro:IPR007855); BEST Arabidopsis thaliana protein match is: RNA-dependent RNA polymerase 2 (TAIR:AT4G11130.1); Has 638 Blast hits to 623 proteins in 115 species: Archae - 0; Bacteria - 2; Metazoa - 73; Fungi - 286; Plants - 205; Viruses - 2; Other Eukaryotes - 70 (source: NCBI BL…	AT1G14790	RDR1	RNA-dependent RNA polymerase 1	hypothetical protein POPTR_008G135800v3 [Populus trichocarpa]
Pop_G16G025279	-1.06772	1.27e-09	9.75e-07	DEG	Pag00017593	Potri.016G014100	HYR1	UDP-Glycosyltransferase superfamily protein	AT3G21760.1	Encodes HYR1, a UDP glycosyltransferase (UGT). HYR1 glucosylates hypostatin, an inhibitor of cell expansion in vivo to form a bioactive glucoside.	HYPOSTATIN RESISTANCE 1 (HYR1); FUNCTIONS IN: UDP-glycosyltransferase activity, transferase activity, transferring glycosyl groups; INVOLVED IN: metabolic process; LOCATED IN: cellular_component unknown; EXPRESSED IN: 21 plant structures; EXPRESSED DURING: 13 growth stages; CONTAINS InterPro DOMAIN/s: UDP-glucuronosyl/UDP-glucosyltransferase (InterPro:IPR002213); BEST Arabidopsis thaliana protein…	AT3G21760	HYR1	HYPOSTATIN RESISTANCE 1	hypothetical protein [Populus tomentosa]
Pop_G09G051129	-1.06531	0.000280747	0.0184132	DEG	Pag00019075	Potri.009G147900	---	HSP20-like chaperones superfamily protein	AT2G29500.1	---	HSP20-like chaperones superfamily protein; CONTAINS InterPro DOMAIN/s: Heat shock protein Hsp20 (InterPro:IPR002068), HSP20-like chaperone (InterPro:IPR008978); BEST Arabidopsis thaliana protein match is: HSP20-like chaperones superfamily protein (TAIR:AT1G07400.1); Has 6873 Blast hits to 6873 proteins in 1575 species: Archae - 184; Bacteria - 4083; Metazoa - 80; Fungi - 309; Plants - 1622; Virus…	---	---	---	hypothetical protein POPTR_0009s15010g [Populus trichocarpa]
Pop_G16G016429	-1.05749	1.39e-14	3.98e-11	DEG	Pag00030202	Potri.016G060100	---	Aha1 domain-containing protein	AT3G12050.1	---	Aha1 domain-containing protein; FUNCTIONS IN: ATPase activator activity, chaperone binding; INVOLVED IN: response to stress; LOCATED IN: cytoplasm; EXPRESSED IN: 24 plant structures; EXPRESSED DURING: 16 growth stages; CONTAINS InterPro DOMAIN/s: Activator of Hsp90 ATPase, N-terminal (InterPro:IPR015310), Activator of Hsp90 ATPase homologue 1-like (InterPro:IPR013538); Has 600 Blast hits to 579 p…	---	---	---	hypothetical protein POPTR_0016s06010g [Populus trichocarpa]
Pop_A08G086547	-1.05541	2.99e-05	0.00361973	DEG	Pag00017542	Potri.008G140000	---	---	AT2G35585.1	---	unknown protein; BEST Arabidopsis thaliana protein match is: unknown protein (TAIR:AT1G31940.1); Has 67 Blast hits to 67 proteins in 17 species: Archae - 0; Bacteria - 0; Metazoa - 0; Fungi - 0; Plants - 67; Viruses - 0; Other Eukaryotes - 0 (source: NCBI BLink).	---	---	---	PREDICTED: uncharacterized protein LOC105125831 [Populus euphratica]
Pop_G01G013333	-1.05433	0.00106116	0.0447406	DEG	Pag00026846	Potri.001G414000	---	S-locus lectin protein kinase family protein	AT4G27290.1	---	S-locus lectin protein kinase family protein; FUNCTIONS IN: sugar binding, protein serine/threonine kinase activity, protein kinase activity, ATP binding; INVOLVED IN: protein amino acid phosphorylation, recognition of pollen; LOCATED IN: endomembrane system; CONTAINS InterPro DOMAIN/s: Curculin-like (mannose-binding) lectin (InterPro:IPR001480), Apple-like (InterPro:IPR003609), PAN-2 domain (Int…	---	---	---	hypothetical protein POPTR_0001s42040g [Populus trichocarpa]
Pop_A03G014942	-1.0542	1.28e-08	6.55e-06	DEG	Pag00033440	Potri.001G083400	---	alpha/beta-Hydrolases superfamily protein	AT4G24140.1	---	alpha/beta-Hydrolases superfamily protein; FUNCTIONS IN: hydrolase activity; LOCATED IN: endomembrane system; EXPRESSED IN: 10 plant structures; EXPRESSED DURING: 4 anthesis, F mature embryo stage, petal differentiation and expansion stage, E expanded cotyledon stage, D bilateral stage; CONTAINS InterPro DOMAIN/s: Alpha/beta hydrolase fold-1 (InterPro:IPR000073); BEST Arabidopsis thaliana protein…	---	---	---	hydrolase family protein [Populus trichocarpa]
Pop_G01G002830	-1.05038	1.03e-13	2.26e-10	DEG	Pag00001936	Potri.001G071000	EXGT-A4,XTH5	xyloglucan endotransglucosylase/hydrolase 5	AT5G13870.1	EXGT-A4, endoxyloglucan transferase,	xyloglucan endotransglucosylase/hydrolase 5 (XTH5); FUNCTIONS IN: hydrolase activity, acting on glycosyl bonds, hydrolase activity, hydrolyzing O-glycosyl compounds, xyloglucan:xyloglucosyl transferase activity; INVOLVED IN: carbohydrate metabolic process, cellular glucan metabolic process; LOCATED IN: endomembrane system, cell wall, apoplast; EXPRESSED IN: 16 plant structures; EXPRESSED DURING: …	AT5G13870	XTH5	xyloglucan endotransglucosylase/hydrolase 5	xyloglucan endotransglycosylase/hydrolase 27 [Populus tomentosa]
Pop_A09G076903	-1.04875	0.000781178	0.0370323	DEG
Pop_G12G008808	-1.04617	3.69e-07	0.000111816	DEG	Pag00011259	Potri.012G103700	---	DNA binding;ATP binding	AT3G48770.1	---	DNA binding;ATP binding; FUNCTIONS IN: DNA binding, ATP binding; INVOLVED IN: biological_process unknown; LOCATED IN: chloroplast; EXPRESSED IN: 6 plant structures; EXPRESSED DURING: 4 anthesis, F mature embryo stage, petal differentiation and expansion stage, E expanded cotyledon stage, D bilateral stage; CONTAINS InterPro DOMAIN/s: Zinc finger, BED-type predicted (InterPro:IPR003656), ATPase-li…	---	---	---	PREDICTED: uncharacterized protein LOC105138530 [Populus euphratica]
Pop_G05G032805	-1.0449	4.44e-08	1.87e-05	DEG	Pag00020064	Potri.005G004800	---	---							hypothetical protein POPTR_0505s00220g [Populus trichocarpa]
Pop_G03G011196	-1.04233	7.26e-05	0.00700997	DEG	Pag00004443	Potri.003G076700	---	---							hypothetical protein POPTR_0003s07430g [Populus trichocarpa]
Pop_G10G048046	-1.04073	0.00085439	0.0392031	DEG	Pag00000692	Potri.010G144900	RTM1	Mannose-binding lectin superfamily protein	AT1G05760.1	Specifically restrict the long-distance movement of tobacco etch potyvirus (TEV) without involving either hypersensitive cell death or systemic acquired resistance	restricted tev movement 1 (RTM1); FUNCTIONS IN: sugar binding; INVOLVED IN: response to virus; LOCATED IN: cellular_component unknown; EXPRESSED IN: 22 plant structures; EXPRESSED DURING: 11 growth stages; CONTAINS InterPro DOMAIN/s: Mannose-binding lectin (InterPro:IPR001229); BEST Arabidopsis thaliana protein match is: Mannose-binding lectin superfamily protein (TAIR:AT1G05770.1); Has 829 Blast…	AT1G05760	RTM1	restricted tev movement 1	RESTRICTED TEV MOVEMENT 1 family protein [Populus trichocarpa]
Pop_G06G014267	-1.034	4.37e-07	0.000128217	DEG	Pag00004689	Potri.006G050400	---	Protein of unknown function, DUF642	AT2G41810.1	---	FUNCTIONS IN: molecular_function unknown; INVOLVED IN: biological_process unknown; LOCATED IN: endomembrane system; EXPRESSED IN: root; CONTAINS InterPro DOMAIN/s: Protein of unknown function DUF642 (InterPro:IPR006946), Galactose-binding domain-like (InterPro:IPR008979); BEST Arabidopsis thaliana protein match is: Protein of unknown function, DUF642 (TAIR:AT2G41800.1); Has 306 Blast hits to 298 …	---	---	---	hypothetical protein POPTR_006G050400v3 [Populus trichocarpa]
Pop_A11G079133	-1.03392	1.73e-05	0.00238424	DEG	Pag00019836	Potri.011G135000	ATPMEPCRA,PMEPCRA	methylesterase PCR A	AT1G11580.1	---	methylesterase PCR A (PMEPCRA); FUNCTIONS IN: enzyme inhibitor activity, pectinesterase activity; INVOLVED IN: cell wall modification; LOCATED IN: cell wall, plasma membrane, plant-type cell wall; EXPRESSED IN: 25 plant structures; EXPRESSED DURING: 13 growth stages; CONTAINS InterPro DOMAIN/s: Pectinesterase, active site (InterPro:IPR018040), Pectin lyase fold/virulence factor (InterPro:IPR01105…	AT1G11580	PMEPCRA	methylesterase PCR A	hypothetical protein POPTR_011G135000v3 [Populus trichocarpa]
Pop_A02G088703	-1.03351	0.000134046	0.0111606	DEG	Pag00027817	Potri.002G086100	---	GRAS family transcription factor	AT4G08250.1	---	GRAS family transcription factor; CONTAINS InterPro DOMAIN/s: Transcription factor GRAS (InterPro:IPR005202); BEST Arabidopsis thaliana protein match is: RGA-like protein 3 (TAIR:AT5G17490.1); Has 2377 Blast hits to 2344 proteins in 299 species: Archae - 0; Bacteria - 2; Metazoa - 0; Fungi - 0; Plants - 2375; Viruses - 0; Other Eukaryotes - 0 (source: NCBI BLink).	---	---	---	scarecrow transcription factor family protein [Populus trichocarpa]
Pop_UnG022385	-1.02549	1.45e-08	7.26e-06	DEG	Pag00043767	Potri.013G004300	---	---							hypothetical protein POPTR_013G004300v3 [Populus trichocarpa]
Pop_G10G047824	-1.02371	0.000245237	0.0168112	DEG	Pag00006090	Potri.010G168300	---	RING/U-box superfamily protein	AT1G26800.1	---	RING/U-box superfamily protein; FUNCTIONS IN: zinc ion binding; EXPRESSED IN: 20 plant structures; EXPRESSED DURING: 11 growth stages; CONTAINS InterPro DOMAIN/s: Zinc finger, RING-type (InterPro:IPR001841), Zinc finger, C3HC4 RING-type (InterPro:IPR018957); BEST Arabidopsis thaliana protein match is: RING/U-box superfamily protein (TAIR:AT1G14200.1); Has 9899 Blast hits to 9869 proteins in 270 s…	---	---	---	zinc finger family protein [Populus trichocarpa]
Pop_A17G020602	-1.01862	0.000187976	0.0139328	DEG	Pag00031136	Potri.017G083900	---	Pentatricopeptide repeat (PPR) superfamily protein	AT2G36730.1	---	Pentatricopeptide repeat (PPR) superfamily protein; CONTAINS InterPro DOMAIN/s: Pentatricopeptide repeat (InterPro:IPR002885); BEST Arabidopsis thaliana protein match is: Tetratricopeptide repeat (TPR)-like superfamily protein (TAIR:AT4G21065.1); Has 32545 Blast hits to 13146 proteins in 206 species: Archae - 0; Bacteria - 9; Metazoa - 61; Fungi - 42; Plants - 32037; Viruses - 0; Other Eukaryotes…	---	---	---	pentatricopeptide repeat-containing family protein [Populus trichocarpa]
Pop_G08G083383	-1.01781	7.23e-07	0.000193179	DEG	Pag00034687	Potri.008G211800	AtRLP29,RLP29	receptor like protein 29	AT2G42800.1	---	receptor like protein 29 (RLP29); LOCATED IN: anchored to membrane, plant-type cell wall; EXPRESSED IN: 16 plant structures; EXPRESSED DURING: 8 growth stages; CONTAINS InterPro DOMAIN/s: Leucine-rich repeat (InterPro:IPR001611); BEST Arabidopsis thaliana protein match is: Leucine-rich repeat (LRR) family protein (TAIR:AT1G80080.1); Has 95156 Blast hits to 31366 proteins in 1102 species: Archae -…	AT2G42800	RLP29	receptor like protein 29	PREDICTED: LRR receptor-like serine/threonine-protein kinase ERECTA [Populus euphratica]
Pop_A05G071808	-1.01587	1.92e-06	0.000413334	DEG	Pag00024582	Potri.005G051800	ATTIM23-1,TIM23-1	translocase of inner mitochondrial membrane 23	AT1G17530.1	Encodes a translocase of inner mitochondrial membrane.	translocase of inner mitochondrial membrane 23 (TIM23-1); CONTAINS InterPro DOMAIN/s: Mitochondrial inner membrane translocase complex, subunit Tim23 (InterPro:IPR005681), Mitochondrial inner membrane translocase complex, subunit Tim17/22 (InterPro:IPR003397); BEST Arabidopsis thaliana protein match is: translocase inner membrane subunit 23-2 (TAIR:AT1G72750.1); Has 791 Blast hits to 791 proteins…	AT1G17530	TIM23-1	translocase of inner mitochondrial membrane 23	PREDICTED: mitochondrial import inner membrane translocase subunit TIM23-3 [Populus euphratica]
Pop_G15G034994	-1.01496	0.00016124	0.0125819	DEG	Pag00033537	Potri.015G110400	FSD2	Fe superoxide dismutase 2	AT5G51100.1	Fe superoxide dismutase whose mRNA levels are increased in response to exposure to UV-B.	Fe superoxide dismutase 2 (FSD2); FUNCTIONS IN: superoxide dismutase activity; INVOLVED IN: response to UV; LOCATED IN: chloroplast, nucleoid; EXPRESSED IN: 22 plant structures; EXPRESSED DURING: 13 growth stages; CONTAINS InterPro DOMAIN/s: Manganese/iron superoxide dismutase, N-terminal (InterPro:IPR019831), Manganese/iron superoxide dismutase (InterPro:IPR001189), Manganese/iron superoxide dis…	AT5G51100	FSD2	Fe superoxide dismutase 2	hypothetical protein POPTR_0015s12190g [Populus trichocarpa]
Pop_A13G011456	-1.01318	4.9e-11	5.68e-08	DEG	Pag00029941	Potri.013G043700	AN3,ATGIF1,GIF,GIF1	SSXT family protein	AT5G28640.1	Encodes a protein with similarity to mammalian transcriptional coactivator that is involved in cell proliferation during leaf and flower development. Loss of function mutations have narrow, pointed leaves and narrow floral organs. AN3 interacts with members of the growth regulating factor (GRF) family of transcription factors.	ANGUSTIFOLIA 3 (AN3); CONTAINS InterPro DOMAIN/s: SSXT (InterPro:IPR007726); BEST Arabidopsis thaliana protein match is: GRF1-interacting factor 3 (TAIR:AT4G00850.1); Has 1752 Blast hits to 1579 proteins in 197 species: Archae - 0; Bacteria - 58; Metazoa - 1009; Fungi - 145; Plants - 200; Viruses - 1; Other Eukaryotes - 339 (source: NCBI BLink).	AT5G28640	GIF1	GRF1-INTERACTING FACTOR 1	PREDICTED: GRF1-interacting factor 1-like [Populus euphratica]
Pop_G18G019114	-1.01116	5.19e-07	0.000148387	DEG	Pag00008768	Potri.018G114800	---	---
Pop_G12G050703	-1.00724	5.17e-06	0.000925934	DEG	Pag00006443	Potri.012G038300	EPR1,RVE7	Homeodomain-like superfamily protein	AT1G18330.1	EARLY-PHYTOCHROME-RESPONSIVE1	EARLY-PHYTOCHROME-RESPONSIVE1 (EPR1); CONTAINS InterPro DOMAIN/s: SANT, DNA-binding (InterPro:IPR001005), Homeodomain-like (InterPro:IPR009057), Myb, DNA-binding (InterPro:IPR014778), HTH transcriptional regulator, Myb-type, DNA-binding (InterPro:IPR017930), Myb-like DNA-binding domain, SHAQKYF class (InterPro:IPR006447); BEST Arabidopsis thaliana protein match is: Homeodomain-like superfamily pr…	AT1G18330	RVE7	REVEILLE 7	EARLY-PHYTOCHROME-RESPONSIVE1 family protein [Populus tomentosa]
Pop_G17G030484	-1.00302	0.000246536	0.0168733	DEG	Pag00014980	Potri.017G093000	---	---	AT5G39240.1	---	unknown protein; BEST Arabidopsis thaliana protein match is: unknown protein (TAIR:AT3G29370.1); Has 15 Blast hits to 15 proteins in 4 species: Archae - 0; Bacteria - 0; Metazoa - 0; Fungi - 0; Plants - 15; Viruses - 0; Other Eukaryotes - 0 (source: NCBI BLink).	---	---	---	hypothetical protein POPTR_0017s12850g [Populus trichocarpa]
Pop_A09G015397	-1.00247	8.08e-09	4.38e-06	DEG	Pag00005469	Potri.009G084000	---	Protein of unknown function (DUF1005)	AT1G10020.1	---	Protein of unknown function (DUF1005); CONTAINS InterPro DOMAIN/s: Protein of unknown function DUF1005 (InterPro:IPR010410); BEST Arabidopsis thaliana protein match is: Protein of unknown function (DUF1005) (TAIR:AT4G29310.1); Has 158 Blast hits to 158 proteins in 22 species: Archae - 0; Bacteria - 0; Metazoa - 4; Fungi - 6; Plants - 144; Viruses - 0; Other Eukaryotes - 4 (source: NCBI BLink).	---	---	---	hypothetical protein POPTR_0009s08730g [Populus trichocarpa]
Pop_A07G011964	-1.00189	0.000118638	0.0102301	DEG	Pag00014713	Potri.007G053400	RHS19	root hair specific 19	AT5G67400.1	---	root hair specific 19 (RHS19); FUNCTIONS IN: peroxidase activity, heme binding; INVOLVED IN: oxidation reduction, response to oxidative stress; LOCATED IN: endomembrane system; EXPRESSED IN: root hair, root; CONTAINS InterPro DOMAIN/s: Haem peroxidase (InterPro:IPR010255), Plant peroxidase (InterPro:IPR000823), Peroxidases heam-ligand binding site (InterPro:IPR019793), Haem peroxidase, plant/fung…	AT5G67400	RHS19	root hair specific 19	Peroxidase 50 precursor family protein [Populus trichocarpa]
Pop_A19G053057	-1.00145	0.000548537	0.0294867	DEG	Pag00028868	Potri.019G070900	---	O-acyltransferase (WSD1-like) family protein	AT5G53390.1	---	O-acyltransferase (WSD1-like) family protein; CONTAINS InterPro DOMAIN/s: O-acyltransferase, WSD1, C-terminal (InterPro:IPR009721), O-acyltransferase, WSD1, N-terminal (InterPro:IPR004255); BEST Arabidopsis thaliana protein match is: O-acyltransferase (WSD1-like) family protein (TAIR:AT2G38995.2); Has 1220 Blast hits to 1207 proteins in 180 species: Archae - 4; Bacteria - 957; Metazoa - 16; Fungi…	---	---	---	PREDICTED: O-acyltransferase WSD1-like isoform X1 [Populus euphratica]
Pop_A03G050526	-1.00109	1.05e-10	1.12e-07	DEG	Pag00010244	Potri.003G120300	EMB2778,FKP1,HMGS,MVA1	hydroxymethylglutaryl-CoA synthase / HMG-CoA synthase / 3-hydroxy-3-methylglutaryl coenzyme A synthase	AT4G11820.2	Encodes a protein with hydroxymethylglutaryl-CoA synthase activity which was characterized by phenotypical complementation of the S. cerevisiae mutant.	MVA1; CONTAINS InterPro DOMAIN/s: Thiolase-like (InterPro:IPR016039), Hydroxymethylglutaryl-coenzyme A synthase C-terminal (InterPro:IPR013746), Hydroxymethylglutaryl-coenzyme A synthase, N-terminal (InterPro:IPR013528), Hydroxymethylglutaryl-CoA synthase, eukaryotic (InterPro:IPR010122), Hydroxymethylglutaryl-coenzyme A synthase, active site (InterPro:IPR000590); Has 2176 Blast hits to 2172 prot…	AT4G11820	MVA1	---	PREDICTED: hydroxymethylglutaryl-CoA synthase-like [Populus euphratica]
Pop_G19G090780	-0.999141	3.54e-07	0.00010821	DEG	Pag00037572	Potri.019G013100	AN3,ATGIF1,GIF,GIF1	SSXT family protein	AT5G28640.1	Encodes a protein with similarity to mammalian transcriptional coactivator that is involved in cell proliferation during leaf and flower development. Loss of function mutations have narrow, pointed leaves and narrow floral organs. AN3 interacts with members of the growth regulating factor (GRF) family of transcription factors.	ANGUSTIFOLIA 3 (AN3); CONTAINS InterPro DOMAIN/s: SSXT (InterPro:IPR007726); BEST Arabidopsis thaliana protein match is: GRF1-interacting factor 3 (TAIR:AT4G00850.1); Has 1752 Blast hits to 1579 proteins in 197 species: Archae - 0; Bacteria - 58; Metazoa - 1009; Fungi - 145; Plants - 200; Viruses - 1; Other Eukaryotes - 339 (source: NCBI BLink).	AT5G28640	GIF1	GRF1-INTERACTING FACTOR 1	GRF1-INTERACTING FACTOR 1 family protein [Populus trichocarpa]
Pop_A07G006390	-0.996852	0.000100121	0.00899067	DEG	Pag00040115	Potri.007G081200	CYP78A7	cytochrome P450, family 78, subfamily A, polypeptide 7	AT5G09970.1	member of CYP78A	cytochrome P450, family 78, subfamily A, polypeptide 7 (CYP78A7); FUNCTIONS IN: electron carrier activity, monooxygenase activity, iron ion binding, oxygen binding, heme binding; INVOLVED IN: regulation of meristem growth; EXPRESSED IN: embryo, leaf primordium, shoot lateral meristem, flower, seed; EXPRESSED DURING: F mature embryo stage, petal differentiation and expansion stage, E expanded coty…	AT5G09970	CYP78A7	cytochrome P450, family 78, subfamily A, polypeptide 7	hypothetical protein POPTR_0007s06570g [Populus trichocarpa]
Pop_UnG074222	-0.994019	0.00015419	0.0122775	DEG	Pag00033987	Potri.005G059500	BGLU32	beta glucosidase 32	AT5G24550.1	---	beta glucosidase 32 (BGLU32); FUNCTIONS IN: cation binding, hydrolase activity, hydrolyzing O-glycosyl compounds, catalytic activity; INVOLVED IN: response to other organism; LOCATED IN: endomembrane system; EXPRESSED IN: synergid; CONTAINS InterPro DOMAIN/s: Glycoside hydrolase, family 1 (InterPro:IPR001360), Glycoside hydrolase, family 1, active site (InterPro:IPR018120), Glycoside hydrolase, c…	AT5G24550	BGLU32	beta glucosidase 32	PREDICTED: beta-glucosidase 12-like [Populus euphratica]
Pop_G06G053868	-0.993743	0.000928468	0.0413409	DEG	Pag00034563	Potri.006G165900	AHA2,HA2,PMA2	H(+)-ATPase 2	AT4G30190.1	belongs to the P-type ATPase superfamily of cation-transporting ATPases, pumps protons out of the cell, generating a proton gradient that drives the active transport of nutrients by proton symport. has two autoinhibitory regions within the C-terminal dom	H(+)-ATPase 2 (HA2); FUNCTIONS IN: ATPase activity, hydrogen-exporting ATPase activity, phosphorylative mechanism; INVOLVED IN: cation transport, metabolic process, ATP biosynthetic process; LOCATED IN: plasma membrane, membrane; EXPRESSED IN: 27 plant structures; EXPRESSED DURING: 14 growth stages; CONTAINS InterPro DOMAIN/s: ATPase, P-type, ATPase-associated domain (InterPro:IPR008250), ATPase,…	AT4G30190	PMA2	PLASMA MEMBRANE PROTON ATPASE 2	hypothetical protein POPTR_006G165900v3 [Populus trichocarpa]
Pop_G16G068642	-0.991403	0.000327669	0.0205709	DEG	Pag00033250	Potri.016G125400	PYL4,RCAR10	PYR1-like 4	AT2G38310.1	Encodes a member of the PYR (pyrabactin resistance )/PYL(PYR1-like)/RCAR (regulatory components of ABA receptor) family proteins with 14 members. PYR/PYL/RCAR family proteins function as abscisic acid sensors. Mediate ABA-dependent regulation of protein phosphatase 2Cs ABI1 and ABI2.	PYR1-like 4 (PYL4); CONTAINS InterPro DOMAIN/s: Polyketide cyclase/dehydrase (InterPro:IPR019587); BEST Arabidopsis thaliana protein match is: Polyketide cyclase/dehydrase and lipid transport superfamily protein (TAIR:AT5G05440.1); Has 467 Blast hits to 463 proteins in 53 species: Archae - 0; Bacteria - 19; Metazoa - 0; Fungi - 2; Plants - 445; Viruses - 0; Other Eukaryotes - 1 (source: NCBI BLin…	AT2G38310	RCAR10	regulatory components of ABA receptor 10	hypothetical protein TSUD_161620 [Trifolium subterraneum]
Pop_G19G009326	-0.991182	1.56e-06	0.000353238	DEG	Pag00033510	Potri.019G024900	ARR24,RR24	response regulator 24	AT5G26594.1	Encodes an atypical subtype of the ARR (Arabidopsis response regulator) protein family . It appears to be expressed in floral buds, mature flowers, and pollen. But, unlike the related ARR22 protein, it does not appear to be expressed at the seed:funiculus junction.	response regulator 24 (RR24); FUNCTIONS IN: two-component response regulator activity; INVOLVED IN: regulation of transcription, DNA-dependent, two-component signal transduction system (phosphorelay); LOCATED IN: cellular_component unknown; EXPRESSED IN: fruit, male gametophyte, flower, floral bud; CONTAINS InterPro DOMAIN/s: CheY-like (InterPro:IPR011006), Signal transduction response regulator,…	AT5G26594	RR24	response regulator 24	GDSL esterase/lipase [Glycine soja]
Pop_A10G046952	-0.990733	5.13e-09	2.95e-06	DEG	Pag00019613	Potri.010G204900	---	DNA/RNA-binding protein Kin17, conserved region	AT1G55460.1	---	DNA/RNA-binding protein Kin17, conserved region; FUNCTIONS IN: zinc ion binding; INVOLVED IN: biological_process unknown; LOCATED IN: intracellular; EXPRESSED IN: 24 plant structures; EXPRESSED DURING: 15 growth stages; CONTAINS InterPro DOMAIN/s: Zinc finger, C2H2-like (InterPro:IPR015880), DNA/RNA-binding protein Kin17, conserved region (InterPro:IPR019447), KOW (InterPro:IPR005824); BEST Arabi…	---	---	---	PREDICTED: DNA/RNA-binding protein KIN17 [Populus euphratica]
Pop_A08G058044	-0.988813	1.48e-08	7.38e-06	DEG	Pag00017984	Potri.008G034100	---	HXXXD-type acyl-transferase family protein	AT3G26040.1	---	HXXXD-type acyl-transferase family protein; FUNCTIONS IN: transferase activity, transferring acyl groups other than amino-acyl groups, transferase activity; INVOLVED IN: biological_process unknown; LOCATED IN: cellular_component unknown; EXPRESSED IN: root; CONTAINS InterPro DOMAIN/s: Transferase (InterPro:IPR003480); BEST Arabidopsis thaliana protein match is: HXXXD-type acyl-transferase family …	---	---	---	hypothetical protein POPTR_0008s03410g [Populus trichocarpa]
Pop_G08G058609	-0.977071	5.85e-05	0.00591526	DEG	Pag00037679	Potri.008G087200	---	RING/U-box superfamily protein	AT1G26800.1	---	RING/U-box superfamily protein; FUNCTIONS IN: zinc ion binding; EXPRESSED IN: 20 plant structures; EXPRESSED DURING: 11 growth stages; CONTAINS InterPro DOMAIN/s: Zinc finger, RING-type (InterPro:IPR001841), Zinc finger, C3HC4 RING-type (InterPro:IPR018957); BEST Arabidopsis thaliana protein match is: RING/U-box superfamily protein (TAIR:AT1G14200.1); Has 9899 Blast hits to 9869 proteins in 270 s…	---	---	---	zinc finger family protein [Populus trichocarpa]
Pop_A17G034520	-0.974797	7.35e-07	0.000194809	DEG	Pag00036157	Potri.017G146600	ATHS83,AtHsp90-1,ATHSP90.1,HSP81-1,HSP81.1,HSP83,HSP90.1	heat shock protein 90.1	AT5G52640.1	Encodes a cytosolic heat shock protein AtHSP90.1. AtHSP90.1 interacts with disease resistance signaling components SGT1b and RAR1 and is required for RPS2-mediated resistance.	heat shock protein 90.1 (HSP90.1); FUNCTIONS IN: unfolded protein binding, ATP binding; INVOLVED IN: defense response to bacterium, response to heat, response to arsenic; LOCATED IN: cytosol, cell wall, plasma membrane; EXPRESSED IN: 25 plant structures; EXPRESSED DURING: 14 growth stages; CONTAINS InterPro DOMAIN/s: Chaperone protein htpG (InterPro:IPR001404), Heat shock protein Hsp90, conserved…	AT5G52640	HSP90.1	heat shock protein 90.1	heat shock protein 83 [Quercus suber]
Pop_G01G020828	-0.973469	1.62e-09	1.17e-06	DEG	Pag00008428	Potri.001G234500	KCS12	3-ketoacyl-CoA synthase 12	AT2G28630.1	Encodes KCS12, a member of the 3-ketoacyl-CoA synthase family involved in the biosynthesis of VLCFA (very long chain fatty acids).	3-ketoacyl-CoA synthase 12 (KCS12); FUNCTIONS IN: transferase activity, transferring acyl groups other than amino-acyl groups, catalytic activity, acyltransferase activity; INVOLVED IN: response to osmotic stress; LOCATED IN: endoplasmic reticulum; EXPRESSED IN: 24 plant structures; EXPRESSED DURING: 13 growth stages; CONTAINS InterPro DOMAIN/s: Thiolase-like (InterPro:IPR016039), Very-long-chain…	AT2G28630	KCS12	3-ketoacyl-CoA synthase 12	hypothetical protein POPTR_001G234500v3 [Populus trichocarpa]
Pop_A19G052407	-0.972499	4.79e-09	2.82e-06	DEG	Pag00033510	Potri.019G024900	ARR24,RR24	response regulator 24	AT5G26594.1	Encodes an atypical subtype of the ARR (Arabidopsis response regulator) protein family . It appears to be expressed in floral buds, mature flowers, and pollen. But, unlike the related ARR22 protein, it does not appear to be expressed at the seed:funiculus junction.	response regulator 24 (RR24); FUNCTIONS IN: two-component response regulator activity; INVOLVED IN: regulation of transcription, DNA-dependent, two-component signal transduction system (phosphorelay); LOCATED IN: cellular_component unknown; EXPRESSED IN: fruit, male gametophyte, flower, floral bud; CONTAINS InterPro DOMAIN/s: CheY-like (InterPro:IPR011006), Signal transduction response regulator,…	AT5G26594	RR24	response regulator 24	hypothetical protein POPTR_0019s04150g [Populus trichocarpa]
Pop_A17G052732	-0.971425	0.000547873	0.0294867	DEG	Pag00037015	Potri.017G010500	---	O-acyltransferase (WSD1-like) family protein	AT3G49190.1	---	O-acyltransferase (WSD1-like) family protein; CONTAINS InterPro DOMAIN/s: O-acyltransferase, WSD1, C-terminal (InterPro:IPR009721), O-acyltransferase, WSD1, N-terminal (InterPro:IPR004255); BEST Arabidopsis thaliana protein match is: O-acyltransferase (WSD1-like) family protein (TAIR:AT3G49210.1); Has 1419 Blast hits to 1410 proteins in 214 species: Archae - 2; Bacteria - 1155; Metazoa - 6; Fungi…	---	---	---	hypothetical protein POPTR_017G010500v3 [Populus trichocarpa]
Pop_G08G058259	-0.970239	0.00101149	0.0433961	DEG	Pag00011859	Potri.008G102600	---	Plant invertase/pectin methylesterase inhibitor superfamily protein	AT3G17130.1	---	Plant invertase/pectin methylesterase inhibitor superfamily protein; FUNCTIONS IN: enzyme inhibitor activity, pectinesterase inhibitor activity, pectinesterase activity; LOCATED IN: endomembrane system; EXPRESSED IN: 21 plant structures; EXPRESSED DURING: 13 growth stages; CONTAINS InterPro DOMAIN/s: Pectinesterase inhibitor (InterPro:IPR006501); BEST Arabidopsis thaliana protein match is: cell w…	---	---	---	invertase/pectin methylesterase inhibitor family protein [Populus trichocarpa]
Pop_G06G003752	-0.969594	6.88e-10	5.72e-07	DEG	Pag00008991	Potri.006G194400	---	Aha1 domain-containing protein	AT3G12050.1	---	Aha1 domain-containing protein; FUNCTIONS IN: ATPase activator activity, chaperone binding; INVOLVED IN: response to stress; LOCATED IN: cytoplasm; EXPRESSED IN: 24 plant structures; EXPRESSED DURING: 16 growth stages; CONTAINS InterPro DOMAIN/s: Activator of Hsp90 ATPase, N-terminal (InterPro:IPR015310), Activator of Hsp90 ATPase homologue 1-like (InterPro:IPR013538); Has 600 Blast hits to 579 p…	---	---	---	aha1 domain-containing family protein [Populus trichocarpa]
Pop_G07G032567	-0.969396	1.44e-06	0.000331064	DEG	Pag00021745	Potri.007G136700	---	DNAJ heat shock family protein	AT2G20560.1	---	DNAJ heat shock family protein; FUNCTIONS IN: unfolded protein binding, heat shock protein binding; INVOLVED IN: protein folding; LOCATED IN: cellular_component unknown; EXPRESSED IN: 10 plant structures; EXPRESSED DURING: M germinated pollen stage, 4 anthesis, C globular stage, petal differentiation and expansion stage; CONTAINS InterPro DOMAIN/s: Molecular chaperone, heat shock protein, Hsp40, …	---	---	---	hypothetical protein POPTR_007G136700v3 [Populus trichocarpa]
Pop_A01G025076	-0.964744	2.08e-05	0.00276735	DEG	Pag00012418	Potri.001G450600	ATSBT3.3,SBT3.3	Subtilase family protein	AT1G32960.1	---	SBT3.3; FUNCTIONS IN: identical protein binding, serine-type endopeptidase activity; INVOLVED IN: proteolysis, negative regulation of catalytic activity; LOCATED IN: apoplast, plant-type cell wall; EXPRESSED IN: 7 plant structures; EXPRESSED DURING: 4 anthesis; CONTAINS InterPro DOMAIN/s: Protease-associated PA (InterPro:IPR003137), Proteinase inhibitor, propeptide (InterPro:IPR009020), Peptidase…	AT1G32960	SBT3.3	---	hypothetical protein POPTR_0001s45490g [Populus trichocarpa]
Pop_A07G085238	-0.962047	1.81e-05	0.00247834	DEG	Pag00021745	Potri.007G136700	---	DNAJ heat shock family protein	AT2G20560.1	---	DNAJ heat shock family protein; FUNCTIONS IN: unfolded protein binding, heat shock protein binding; INVOLVED IN: protein folding; LOCATED IN: cellular_component unknown; EXPRESSED IN: 10 plant structures; EXPRESSED DURING: M germinated pollen stage, 4 anthesis, C globular stage, petal differentiation and expansion stage; CONTAINS InterPro DOMAIN/s: Molecular chaperone, heat shock protein, Hsp40, …	---	---	---	hypothetical protein POPTR_007G136700v3 [Populus trichocarpa]
Pop_A15G014814	-0.959783	0.000384354	0.0231929	DEG	Pag00007720	Potri.012G135600	---	Pentatricopeptide repeat (PPR-like) superfamily protein	AT4G38010.1	---	Pentatricopeptide repeat (PPR-like) superfamily protein; CONTAINS InterPro DOMAIN/s: Pentatricopeptide repeat (InterPro:IPR002885); BEST Arabidopsis thaliana protein match is: SLOW GROWTH 1 (TAIR:AT2G22410.1); Has 36420 Blast hits to 13424 proteins in 196 species: Archae - 0; Bacteria - 4; Metazoa - 28; Fungi - 56; Plants - 35898; Viruses - 0; Other Eukaryotes - 434 (source: NCBI BLink).	---	---	---	pentatricopeptide repeat-containing family protein [Populus trichocarpa]
Pop_G01G059103	-0.95937	0.000206537	0.0149217	DEG
Pop_G17G021223	-0.959131	2.14e-09	1.5e-06	DEG	Pag00014575	Potri.004G112800	MDH	malate dehydrogenase	AT3G47520.1	Encodes a protein with NAD-dependent malate dehydrogenase activity, located in chloroplasts.	malate dehydrogenase (MDH); FUNCTIONS IN: in 6 functions; INVOLVED IN: response to cold; LOCATED IN: in 8 components; EXPRESSED IN: 25 plant structures; EXPRESSED DURING: 14 growth stages; CONTAINS InterPro DOMAIN/s: Lactate/malate dehydrogenase, C-terminal (InterPro:IPR022383), Malate dehydrogenase, NAD-dependent, eukaryote/gamma proteobacteria (InterPro:IPR010097), NAD(P)-binding domain (InterP…	AT3G47520	pNAD-MDH	plastidic NAD-dependent malate dehydrogenase	PREDICTED: malate dehydrogenase, chloroplastic-like [Populus euphratica]
Pop_A01G081879	-0.956175	0.000107959	0.00956786	DEG	Pag00016409	Potri.001G472900	BRL1	BRI1 like	AT1G55610.1	mutant has Altered vascular cell differentiation; LRR Receptor Kinase	BRI1 like (BRL1); FUNCTIONS IN: kinase activity; INVOLVED IN: protein amino acid phosphorylation; LOCATED IN: plasma membrane; EXPRESSED IN: 9 plant structures; EXPRESSED DURING: 4 anthesis, petal differentiation and expansion stage; CONTAINS InterPro DOMAIN/s: Protein kinase, ATP binding site (InterPro:IPR017441), Serine/threonine-protein kinase domain (InterPro:IPR002290), Leucine-rich repeat-c…	AT1G55610	BRL1	BRI1 like	leucine-rich repeat family protein [Populus tomentosa]
Pop_A05G002143	-0.955671	4.58e-07	0.000133012	DEG	Pag00028515	Potri.005G211300	atofp11,OFP11	ovate family protein 11	AT4G14860.1	---	ovate family protein 11 (OFP11); CONTAINS InterPro DOMAIN/s: Protein of unknown function DUF623 (InterPro:IPR006458); BEST Arabidopsis thaliana protein match is: ovate family protein 16 (TAIR:AT2G32100.1); Has 297 Blast hits to 297 proteins in 17 species: Archae - 0; Bacteria - 0; Metazoa - 0; Fungi - 0; Plants - 297; Viruses - 0; Other Eukaryotes - 0 (source: NCBI BLink).	AT4G14860	OFP11	ovate family protein 11	hypothetical protein POPTR_0005s23290g [Populus trichocarpa]
Pop_A17G020515	-0.955433	1.32e-08	6.67e-06	DEG	Pag00014575	Potri.004G112800	MDH	malate dehydrogenase	AT3G47520.1	Encodes a protein with NAD-dependent malate dehydrogenase activity, located in chloroplasts.	malate dehydrogenase (MDH); FUNCTIONS IN: in 6 functions; INVOLVED IN: response to cold; LOCATED IN: in 8 components; EXPRESSED IN: 25 plant structures; EXPRESSED DURING: 14 growth stages; CONTAINS InterPro DOMAIN/s: Lactate/malate dehydrogenase, C-terminal (InterPro:IPR022383), Malate dehydrogenase, NAD-dependent, eukaryote/gamma proteobacteria (InterPro:IPR010097), NAD(P)-binding domain (InterP…	AT3G47520	pNAD-MDH	plastidic NAD-dependent malate dehydrogenase	PREDICTED: malate dehydrogenase, chloroplastic-like [Populus euphratica]
Pop_A10G069404	-0.954968	0.000180857	0.0136039	DEG	Pag00006090	Potri.010G168300	---	RING/U-box superfamily protein	AT1G26800.1	---	RING/U-box superfamily protein; FUNCTIONS IN: zinc ion binding; EXPRESSED IN: 20 plant structures; EXPRESSED DURING: 11 growth stages; CONTAINS InterPro DOMAIN/s: Zinc finger, RING-type (InterPro:IPR001841), Zinc finger, C3HC4 RING-type (InterPro:IPR018957); BEST Arabidopsis thaliana protein match is: RING/U-box superfamily protein (TAIR:AT1G14200.1); Has 9899 Blast hits to 9869 proteins in 270 s…	---	---	---	zinc finger family protein [Populus trichocarpa]
Pop_G06G003761	-0.954938	1.79e-08	8.38e-06	DEG	Pag00008981	Potri.006G195100	GIS	C2H2 and C2HC zinc fingers superfamily protein	AT3G58070.1	Putative transcription factor, contains C2H2 domain, regulates aspects of shoot maturation in Arabidopsis thaliana. GIS loss-of-function mutations affect the epidermal differentiation of inflorescence organs, causing a premature decrease in trichome production on successive leaves, stem internodes, and branches. Overexpression has the opposite effect on trichome initiation and causes other hetero…	GLABROUS INFLORESCENCE STEMS (GIS); FUNCTIONS IN: sequence-specific DNA binding transcription factor activity, zinc ion binding, nucleic acid binding; INVOLVED IN: trichome differentiation, trichome branching, response to gibberellin stimulus, regulation of transcription; LOCATED IN: intracellular; EXPRESSED IN: 12 plant structures; EXPRESSED DURING: 7 growth stages; CONTAINS InterPro DOMAIN/s: Z…	AT3G58070	GIS	GLABROUS INFLORESCENCE STEMS	hypothetical protein POPTR_006G195100v3 [Populus trichocarpa]
Pop_G11G070396	-0.952899	0.000237141	0.0164136	DEG	Pag00019836	Potri.011G135000	ATPMEPCRA,PMEPCRA	methylesterase PCR A	AT1G11580.1	---	methylesterase PCR A (PMEPCRA); FUNCTIONS IN: enzyme inhibitor activity, pectinesterase activity; INVOLVED IN: cell wall modification; LOCATED IN: cell wall, plasma membrane, plant-type cell wall; EXPRESSED IN: 25 plant structures; EXPRESSED DURING: 13 growth stages; CONTAINS InterPro DOMAIN/s: Pectinesterase, active site (InterPro:IPR018040), Pectin lyase fold/virulence factor (InterPro:IPR01105…	AT1G11580	PMEPCRA	methylesterase PCR A	hypothetical protein POPTR_011G135000v3 [Populus trichocarpa]
Pop_A09G014539	-0.951884	0.00016858	0.0130478	DEG	Pag00019250	Potri.009G041700	---	RNA-binding (RRM/RBD/RNP motifs) family protein	AT1G07350.1	---	RNA-binding (RRM/RBD/RNP motifs) family protein; FUNCTIONS IN: RNA binding, nucleotide binding, nucleic acid binding; INVOLVED IN: RNA splicing; EXPRESSED IN: 26 plant structures; EXPRESSED DURING: 15 growth stages; CONTAINS InterPro DOMAIN/s: RNA recognition motif, RNP-1 (InterPro:IPR000504), Nucleotide-binding, alpha-beta plait (InterPro:IPR012677); BEST Arabidopsis thaliana protein match is: R…	AT1G07350	SR45a	serine/arginine rich-like protein 45a	PREDICTED: serine/arginine-rich splicing factor SR45a-like isoform X3 [Populus euphratica]
Pop_G10G060719	-0.950631	0.000900722	0.0405795	DEG	Pag00000045	Potri.010G080200	KCS11	3-ketoacyl-CoA synthase 11	AT2G26640.1	Encodes KCS11, a member of the 3-ketoacyl-CoA synthase family involved in the biosynthesis of VLCFA (very long chain fatty acids).	3-ketoacyl-CoA synthase 11 (KCS11); FUNCTIONS IN: transferase activity, transferring acyl groups other than amino-acyl groups, catalytic activity; INVOLVED IN: response to cold, response to light stimulus, response to osmotic stress; LOCATED IN: membrane; EXPRESSED IN: 25 plant structures; EXPRESSED DURING: 13 growth stages; CONTAINS InterPro DOMAIN/s: Thiolase-like (InterPro:IPR016039), Very-lon…	AT2G26640	KCS11	3-ketoacyl-CoA synthase 11	hypothetical protein POPTR_0010s09020g [Populus trichocarpa]
Pop_A01G054644	-0.943009	0.00113527	0.0465919	DEG	Pag00042535	Potri.001G234500	KCS12	3-ketoacyl-CoA synthase 12	AT2G28630.1	Encodes KCS12, a member of the 3-ketoacyl-CoA synthase family involved in the biosynthesis of VLCFA (very long chain fatty acids).	3-ketoacyl-CoA synthase 12 (KCS12); FUNCTIONS IN: transferase activity, transferring acyl groups other than amino-acyl groups, catalytic activity, acyltransferase activity; INVOLVED IN: response to osmotic stress; LOCATED IN: endoplasmic reticulum; EXPRESSED IN: 24 plant structures; EXPRESSED DURING: 13 growth stages; CONTAINS InterPro DOMAIN/s: Thiolase-like (InterPro:IPR016039), Very-long-chain…	AT2G28630	KCS12	3-ketoacyl-CoA synthase 12	hypothetical protein POPTR_001G234500v3 [Populus trichocarpa]
Pop_UnG035157	-0.940305	7.76e-08	2.92e-05	DEG	Pag00024205	Potri.016G003400	AtHsp90.4,Hsp81.4	HEAT SHOCK PROTEIN 81.4	AT5G56000.1	---	HEAT SHOCK PROTEIN 81.4 (Hsp81.4); FUNCTIONS IN: unfolded protein binding, ATP binding; INVOLVED IN: protein folding, response to stress; LOCATED IN: cytosol, apoplast, cell wall, nucleus, plasma membrane; EXPRESSED IN: male gametophyte, cultured cell, pollen tube; EXPRESSED DURING: L mature pollen stage, M germinated pollen stage; CONTAINS InterPro DOMAIN/s: Chaperone protein htpG (InterPro:IPR0…	AT5G56000	Hsp81.4	HEAT SHOCK PROTEIN 81.4	Heat shock protein 82 [Dichanthelium oligosanthes]
Pop_G11G070292	-0.934738	5.62e-06	0.000988868	DEG	Pag00041645	Potri.011G162800	---	FAD-binding Berberine family protein	AT5G44440.1	---	FAD-binding Berberine family protein; FUNCTIONS IN: electron carrier activity, oxidoreductase activity, FAD binding, catalytic activity; LOCATED IN: endomembrane system; EXPRESSED IN: petal, embryo, sepal, pedicel, flower; EXPRESSED DURING: 4 anthesis, C globular stage, petal differentiation and expansion stage; CONTAINS InterPro DOMAIN/s: FAD-binding, type 2 (InterPro:IPR016166), Berberine/berbe…	---	---	---	PREDICTED: tetrahydrocannabinolic acid synthase-like [Populus euphratica]
Pop_G03G076440	-0.932924	0.000265913	0.0178295	DEG	Pag00036392	Potri.T084900	RLK1	receptor-like protein kinase 1	AT5G60900.1	Encodes a receptor-like protein kinase.	receptor-like protein kinase 1 (RLK1); FUNCTIONS IN: in 6 functions; INVOLVED IN: protein amino acid phosphorylation; LOCATED IN: endomembrane system; EXPRESSED IN: 23 plant structures; EXPRESSED DURING: 13 growth stages; CONTAINS InterPro DOMAIN/s: Curculin-like (mannose-binding) lectin (InterPro:IPR001480), Protein kinase, ATP binding site (InterPro:IPR017441), Serine/threonine-protein kinase d…	AT5G60900	RLK1	receptor-like protein kinase 1	hypothetical protein POPTR_003G211800v3 [Populus trichocarpa]
Pop_G06G014268	-0.928111	0.000119187	0.0102519	DEG	Pag00004696	Potri.006G050700	---	Insulinase (Peptidase family M16) family protein	AT2G41790.1	---	Insulinase (Peptidase family M16) family protein; FUNCTIONS IN: metalloendopeptidase activity, zinc ion binding, catalytic activity, metal ion binding; INVOLVED IN: proteolysis; LOCATED IN: cellular_component unknown; EXPRESSED IN: 23 plant structures; EXPRESSED DURING: 13 growth stages; CONTAINS InterPro DOMAIN/s: Peptidase M16, zinc-binding site (InterPro:IPR001431), Peptidase M16, C-terminal (…	---	---	---	hypothetical protein POPTR_0006s04920g [Populus trichocarpa]
Pop_G08G060642	-0.927003	1.36e-05	0.00202959	DEG	Pag00041038	Potri.008G207000	RPL3P	ribosomal protein L3 plastid	AT3G17465.1	encodes a putative L3 ribosomal protein targeted to the plastid.	ribosomal protein L3 plastid (RPL3P); CONTAINS InterPro DOMAIN/s: Ribosomal protein L3 (InterPro:IPR000597), Ribosomal protein L3, bacterial/organelle-type (InterPro:IPR019927), Ribosomal protein L3, conserved site (InterPro:IPR019926), Translation elongation/initiation factor/Ribosomal, beta-barrel (InterPro:IPR009000); BEST Arabidopsis thaliana protein match is: Ribosomal protein L3 family prot…	AT3G17465	RPL3P	ribosomal protein L3 plastid	50S ribosomal protein L3-2 [Populus trichocarpa]
Pop_A16G017563	-0.925427	8.46e-05	0.00793238	DEG	Pag00027265	Potri.016G078000	---	---	AT3G52610.1	---	unknown protein; Has 68 Blast hits to 67 proteins in 21 species: Archae - 0; Bacteria - 11; Metazoa - 0; Fungi - 0; Plants - 55; Viruses - 0; Other Eukaryotes - 2 (source: NCBI BLink).	---	---	---	hypothetical protein POPTR_016G078000v3 [Populus trichocarpa]
Pop_G14G044584	-0.921991	7.3e-09	3.99e-06	DEG	Pag00025428	Potri.014G068700	---	Leucine-rich repeat protein kinase family protein	AT2G45340.1	---	Leucine-rich repeat protein kinase family protein; FUNCTIONS IN: protein serine/threonine kinase activity, protein kinase activity, ATP binding; INVOLVED IN: transmembrane receptor protein tyrosine kinase signaling pathway, protein amino acid phosphorylation; LOCATED IN: endomembrane system; EXPRESSED IN: 21 plant structures; EXPRESSED DURING: 13 growth stages; CONTAINS InterPro DOMAIN/s: Protein…	---	---	---	hypothetical protein POPTR_014G068700v3 [Populus trichocarpa]
Pop_A10G047122	-0.920383	2.05e-07	6.85e-05	DEG	Pag00020398	Potri.010G216800	---	RNA-binding (RRM/RBD/RNP motifs) family protein	AT3G54770.1	---	RNA-binding (RRM/RBD/RNP motifs) family protein; FUNCTIONS IN: RNA binding, nucleotide binding, nucleic acid binding; LOCATED IN: cellular_component unknown; EXPRESSED IN: root, gynoecium, carpel, stamen; EXPRESSED DURING: petal differentiation and expansion stage; CONTAINS InterPro DOMAIN/s: RNA recognition motif, RNP-1 (InterPro:IPR000504), Nucleotide-binding, alpha-beta plait (InterPro:IPR0126…	---	---	---	PREDICTED: RNA-binding protein 24-like isoform X2 [Populus euphratica]
Pop_G16G060844	-0.917624	1.37e-05	0.00203856	DEG	Pag00016193	Potri.016G092000	TAF8	TBP-associated factor 8	AT4G34340.1	---	TBP-associated factor 8 (TAF8); FUNCTIONS IN: DNA binding; INVOLVED IN: biological_process unknown; LOCATED IN: cellular_component unknown; EXPRESSED IN: 22 plant structures; EXPRESSED DURING: 13 growth stages; CONTAINS InterPro DOMAIN/s: Histone-fold (InterPro:IPR009072), Bromodomain transcription factor (InterPro:IPR006565), Transcription factor TFIID, subunit 8, C-terminal (InterPro:IPR019473)…	AT4G34340	TAF8	TBP-associated factor 8	PREDICTED: transcription initiation factor TFIID subunit 8-like [Populus euphratica]
Pop_A12G081581	-0.90901	3.37e-11	4.01e-08	DEG	Pag00027470	Potri.012G022600	AtGRF7,GRF7	growth-regulating factor 7	AT5G53660.1	Growth regulating factor encoding transcription activator. One of the nine members of a GRF gene family, containing nuclear targeting domain. Involved in leaf development and expressed in shoot and flower.	growth-regulating factor 7 (GRF7); CONTAINS InterPro DOMAIN/s: Glutamine-Leucine-Glutamine, QLQ (InterPro:IPR014978), WRC (InterPro:IPR014977); BEST Arabidopsis thaliana protein match is: growth-regulating factor 8 (TAIR:AT4G24150.1); Has 1807 Blast hits to 1807 proteins in 277 species: Archae - 0; Bacteria - 0; Metazoa - 736; Fungi - 347; Plants - 385; Viruses - 0; Other Eukaryotes - 339 (source…	AT5G53660	GRF7	growth-regulating factor 7	hypothetical protein POPTR_012G022600v3 [Populus trichocarpa]
Pop_A17G052733	-0.904086	0.000274791	0.0181668	DEG	Pag00037015	Potri.017G010500	---	O-acyltransferase (WSD1-like) family protein	AT3G49190.1	---	O-acyltransferase (WSD1-like) family protein; CONTAINS InterPro DOMAIN/s: O-acyltransferase, WSD1, C-terminal (InterPro:IPR009721), O-acyltransferase, WSD1, N-terminal (InterPro:IPR004255); BEST Arabidopsis thaliana protein match is: O-acyltransferase (WSD1-like) family protein (TAIR:AT3G49210.1); Has 1419 Blast hits to 1410 proteins in 214 species: Archae - 2; Bacteria - 1155; Metazoa - 6; Fungi…	---	---	---	hypothetical protein POPTR_017G010500v3 [Populus trichocarpa]
Pop_A17G008641	-0.896707	0.000133343	0.0111518	DEG	Pag00036194	Potri.017G135800	---	2-oxoglutarate (2OG) and Fe(II)-dependent oxygenase superfamily protein	AT1G06620.1	encodes a protein whose sequence is similar to a 2-oxoglutarate-dependent dioxygenase	2-oxoglutarate (2OG) and Fe(II)-dependent oxygenase superfamily protein; CONTAINS InterPro DOMAIN/s: Oxoglutarate/iron-dependent oxygenase (InterPro:IPR005123); BEST Arabidopsis thaliana protein match is: 2-oxoglutarate (2OG) and Fe(II)-dependent oxygenase superfamily protein (TAIR:AT3G61400.1); Has 8339 Blast hits to 8299 proteins in 1003 species: Archae - 0; Bacteria - 1128; Metazoa - 122; Fung…	---	---	---	PREDICTED: 1-aminocyclopropane-1-carboxylate oxidase homolog 1-like [Populus euphratica]
Pop_A01G024817	-0.89248	0.000403768	0.0240625	DEG	Pag00035567	Potri.001G448300	---	Glutaredoxin family protein	AT4G10630.1	---	Glutaredoxin family protein; FUNCTIONS IN: electron carrier activity, protein disulfide oxidoreductase activity; INVOLVED IN: N-terminal protein myristoylation, cell redox homeostasis; LOCATED IN: cellular_component unknown; CONTAINS InterPro DOMAIN/s: Thioredoxin fold (InterPro:IPR012335), Glutaredoxin (InterPro:IPR002109), Thioredoxin-like fold (InterPro:IPR012336); BEST Arabidopsis thaliana pr…	---	---	---	PREDICTED: uncharacterized protein At5g39865-like [Populus euphratica]
Pop_A01G059787	-0.891609	2.86e-05	0.00350532	DEG	Pag00001180	Potri.001G094800	CRF2,TMO3	cytokinin response factor 2	AT4G23750.2	encodes a member of the ERF (ethylene response factor) subfamily B-5 of ERF/AP2 transcription factor family. The protein contains one AP2 domain. There are 7 members in this subfamily. Monopteros target gene.	cytokinin response factor 2 (CRF2); CONTAINS InterPro DOMAIN/s: DNA-binding, integrase-type (InterPro:IPR016177), Pathogenesis-related transcriptional factor/ERF, DNA-binding (InterPro:IPR001471); BEST Arabidopsis thaliana protein match is: cytokinin response factor 1 (TAIR:AT4G11140.1); Has 35333 Blast hits to 34131 proteins in 2444 species: Archae - 798; Bacteria - 22429; Metazoa - 974; Fungi -…	AT4G23750	TMO3	TARGET OF MONOPTEROS 3	PREDICTED: ethylene-responsive transcription factor CRF1 [Populus euphratica]
Pop_A06G062220	-0.890454	5.44e-07	0.000154508	DEG	Pag00004689	Potri.006G050400	---	Protein of unknown function, DUF642	AT2G41810.1	---	FUNCTIONS IN: molecular_function unknown; INVOLVED IN: biological_process unknown; LOCATED IN: endomembrane system; EXPRESSED IN: root; CONTAINS InterPro DOMAIN/s: Protein of unknown function DUF642 (InterPro:IPR006946), Galactose-binding domain-like (InterPro:IPR008979); BEST Arabidopsis thaliana protein match is: Protein of unknown function, DUF642 (TAIR:AT2G41800.1); Has 306 Blast hits to 298 …	---	---	---	hypothetical protein POPTR_006G050400v3 [Populus trichocarpa]
Pop_A03G080605	-0.889514	7.95e-05	0.0075418	DEG	Pag00023454	Potri.003G200500	---	LRR and NB-ARC domains-containing disease resistance protein	AT3G14460.1	---	LRR and NB-ARC domains-containing disease resistance protein; FUNCTIONS IN: ATP binding; INVOLVED IN: apoptosis, defense response; CONTAINS InterPro DOMAIN/s: NB-ARC (InterPro:IPR002182), Leucine-rich repeat (InterPro:IPR001611), Disease resistance protein (InterPro:IPR000767); BEST Arabidopsis thaliana protein match is: NB-ARC domain-containing disease resistance protein (TAIR:AT3G14470.1); Has …	---	---	---	hypothetical protein POPTR_0003s19910g, partial [Populus trichocarpa]
Pop_G06G076108	-0.886646	0.000131826	0.0110508	DEG	Pag00014055	Potri.006G055800	---	---							hypothetical protein POPTR_006G055800v3 [Populus trichocarpa]
Pop_A05G073595	-0.885295	2.03e-08	9.26e-06	DEG	Pag00015862	Potri.005G086300	---	---	AT1G61170.1	---	unknown protein; FUNCTIONS IN: molecular_function unknown; INVOLVED IN: N-terminal protein myristoylation; LOCATED IN: cellular_component unknown; EXPRESSED IN: 19 plant structures; EXPRESSED DURING: 12 growth stages; BEST Arabidopsis thaliana protein match is: unknown protein (TAIR:AT1G11125.1); Has 54 Blast hits to 54 proteins in 15 species: Archae - 0; Bacteria - 0; Metazoa - 17; Fungi - 0; Pl…	---	---	---	hypothetical protein POPTR_0005s08850g [Populus trichocarpa]
Pop_G12G084632	-0.881249	2.91e-05	0.00353389	DEG	Pag00007623	Potri.012G126400	SKS1	SKU5 similar 1	AT4G25240.1	Encodes GPI-anchored SKU5-like protein.	SKU5 similar 1 (SKS1); FUNCTIONS IN: oxidoreductase activity, copper ion binding; INVOLVED IN: oxidation reduction; LOCATED IN: anchored to plasma membrane, plasma membrane, anchored to membrane; EXPRESSED IN: 14 plant structures; EXPRESSED DURING: 6 growth stages; CONTAINS InterPro DOMAIN/s: Multicopper oxidase, type 3 (InterPro:IPR011707), Cupredoxin (InterPro:IPR008972), Multicopper oxidase, t…	AT4G25240	SKS1	SKU5 similar 1	Monocopper oxidase-like protein SKS1 precursor [Populus trichocarpa]
Pop_A08G063995	-0.879909	1.88e-10	1.91e-07	DEG	Pag00001437	Potri.008G054600	AT-HSC70-1,HSC70,HSC70-1,HSP70-1	heat shock cognate protein 70-1	AT5G02500.1	encodes a member of heat shock protein 70 family.	heat shock cognate protein 70-1 (HSC70-1); FUNCTIONS IN: ATP binding; INVOLVED IN: protein folding, response to cadmium ion, response to cold, response to virus, response to heat; LOCATED IN: in 9 components; EXPRESSED IN: 29 plant structures; EXPRESSED DURING: 16 growth stages; CONTAINS InterPro DOMAIN/s: Heat shock protein 70, conserved site (InterPro:IPR018181), Heat shock protein Hsp70 (Inter…	AT5G02500	HSP70-1	HEAT SHOCK PROTEIN 70-1	heat shock protein 70 cognate [Populus trichocarpa]
Pop_A19G055053	-0.878964	0.000312635	0.0200075	DEG	Pag00030095	Potri.019G100601	---	---	AT4G28290.1	---	unknown protein; FUNCTIONS IN: molecular_function unknown; INVOLVED IN: biological_process unknown; LOCATED IN: chloroplast; EXPRESSED IN: 23 plant structures; EXPRESSED DURING: 15 growth stages; Has 45 Blast hits to 45 proteins in 11 species: Archae - 0; Bacteria - 0; Metazoa - 0; Fungi - 0; Plants - 45; Viruses - 0; Other Eukaryotes - 0 (source: NCBI BLink).	---	---	---	hypothetical protein POPTR_019G100600v3 [Populus trichocarpa]
Pop_G05G072344	-0.878221	4.5e-05	0.00485401	DEG	Pag00024583	Potri.005G051700	AT-GT2,GT2	Duplicated homeodomain-like superfamily protein	AT1G76890.2	encodes a plant trihelix DNA-binding protein	GT2; CONTAINS InterPro DOMAIN/s: SANT, DNA-binding (InterPro:IPR001005), MYB-like (InterPro:IPR017877); BEST Arabidopsis thaliana protein match is: Duplicated homeodomain-like superfamily protein (TAIR:AT1G76880.1); Has 2646 Blast hits to 1586 proteins in 181 species: Archae - 0; Bacteria - 36; Metazoa - 813; Fungi - 181; Plants - 797; Viruses - 41; Other Eukaryotes - 778 (source: NCBI BLink).	AT1G76890	GT2	---	hypothetical protein POPTR_005G051700v3 [Populus trichocarpa]
Pop_A15G084354	-0.878023	0.000189239	0.0140143	DEG	Pag00033537	Potri.015G110400	FSD2	Fe superoxide dismutase 2	AT5G51100.1	Fe superoxide dismutase whose mRNA levels are increased in response to exposure to UV-B.	Fe superoxide dismutase 2 (FSD2); FUNCTIONS IN: superoxide dismutase activity; INVOLVED IN: response to UV; LOCATED IN: chloroplast, nucleoid; EXPRESSED IN: 22 plant structures; EXPRESSED DURING: 13 growth stages; CONTAINS InterPro DOMAIN/s: Manganese/iron superoxide dismutase, N-terminal (InterPro:IPR019831), Manganese/iron superoxide dismutase (InterPro:IPR001189), Manganese/iron superoxide dis…	AT5G51100	FSD2	Fe superoxide dismutase 2	hypothetical protein POPTR_0015s12190g [Populus trichocarpa]
Pop_A10G046961	-0.877799	3.82e-06	0.000737997	DEG	Pag00019619	Potri.010G203900	---	---	AT3G55420.1	---	unknown protein; Has 21 Blast hits to 21 proteins in 8 species: Archae - 0; Bacteria - 0; Metazoa - 0; Fungi - 0; Plants - 21; Viruses - 0; Other Eukaryotes - 0 (source: NCBI BLink).	---	---	---	hypothetical protein POPTR_010G203900v3 [Populus trichocarpa]
Pop_A14G044867	-0.876932	7.16e-07	0.000191945	DEG	Pag00002453	Potri.014G094800	AGP20,AtAGP20	arabinogalactan protein 20	AT3G61640.1	---	arabinogalactan protein 20 (AGP20); CONTAINS InterPro DOMAIN/s: Protein of unknown function DUF1070 (InterPro:IPR009424); BEST Arabidopsis thaliana protein match is: arabinogalactan protein 16 (TAIR:AT2G46330.1); Has 106 Blast hits to 106 proteins in 13 species: Archae - 0; Bacteria - 0; Metazoa - 0; Fungi - 0; Plants - 106; Viruses - 0; Other Eukaryotes - 0 (source: NCBI BLink).	AT3G61640	AtAGP20	Arabinogalactan protein 20	arabinogalactan-protein [Populus trichocarpa]
Pop_A05G073616	-0.876206	0.000789765	0.0372541	DEG	Pag00015841	Potri.005G084500	CYP78A7	cytochrome P450, family 78, subfamily A, polypeptide 7	AT5G09970.1	member of CYP78A	cytochrome P450, family 78, subfamily A, polypeptide 7 (CYP78A7); FUNCTIONS IN: electron carrier activity, monooxygenase activity, iron ion binding, oxygen binding, heme binding; INVOLVED IN: regulation of meristem growth; EXPRESSED IN: embryo, leaf primordium, shoot lateral meristem, flower, seed; EXPRESSED DURING: F mature embryo stage, petal differentiation and expansion stage, E expanded coty…	AT5G09970	CYP78A7	cytochrome P450, family 78, subfamily A, polypeptide 7	PREDICTED: cytochrome P450 78A7-like [Populus euphratica]
Pop_A16G055276	-0.875208	2.34e-05	0.00304256	DEG	Pag00030202	Potri.016G060100	---	Aha1 domain-containing protein	AT3G12050.1	---	Aha1 domain-containing protein; FUNCTIONS IN: ATPase activator activity, chaperone binding; INVOLVED IN: response to stress; LOCATED IN: cytoplasm; EXPRESSED IN: 24 plant structures; EXPRESSED DURING: 16 growth stages; CONTAINS InterPro DOMAIN/s: Activator of Hsp90 ATPase, N-terminal (InterPro:IPR015310), Activator of Hsp90 ATPase homologue 1-like (InterPro:IPR013538); Has 600 Blast hits to 579 p…	---	---	---	hypothetical protein POPTR_0016s06010g [Populus trichocarpa]
Pop_G19G009589	-0.875139	1.49e-08	7.39e-06	DEG	Pag00012313	Potri.013G123500	ACX3,ATACX3	acyl-CoA oxidase 3	AT1G06290.1	Encodes an acyl-CoA oxidase with specificity for medium chain fatty acids.	acyl-CoA oxidase 3 (ACX3); FUNCTIONS IN: acyl-CoA oxidase activity; INVOLVED IN: medium-chain fatty acid metabolic process, fatty acid beta-oxidation; LOCATED IN: peroxisome; EXPRESSED IN: male gametophyte, guard cell, pollen tube; EXPRESSED DURING: L mature pollen stage, M germinated pollen stage; CONTAINS InterPro DOMAIN/s: Acyl-CoA oxidase/dehydrogenase, type1/2, C-terminal (InterPro:IPR013764…	AT1G06290	ATACX3	---	hypothetical protein POPTR_019G092600v3 [Populus trichocarpa]
Pop_A02G088649	-0.874021	0.000125271	0.0106013	DEG	Pag00002976	Potri.002G102100	---	MATE efflux family protein	AT5G65380.1	---	MATE efflux family protein; FUNCTIONS IN: antiporter activity, drug transmembrane transporter activity, transporter activity; INVOLVED IN: drug transmembrane transport, ripening, transmembrane transport; LOCATED IN: membrane; EXPRESSED IN: 22 plant structures; EXPRESSED DURING: 13 growth stages; CONTAINS InterPro DOMAIN/s: Multi antimicrobial extrusion protein MatE (InterPro:IPR002528); BEST Arab…	---	---	---	PREDICTED: protein TRANSPARENT TESTA 12-like [Populus euphratica]
Pop_A10G047569	-0.870477	1.62e-05	0.00227806	DEG	Pag00016064	Potri.010G050100	CYP86C1	cytochrome P450, family 86, subfamily C, polypeptide 1	AT1G24540.1	member of CYP86C	cytochrome P450, family 86, subfamily C, polypeptide 1 (CYP86C1); FUNCTIONS IN: electron carrier activity, monooxygenase activity, iron ion binding, oxygen binding, heme binding; INVOLVED IN: oxidation reduction; LOCATED IN: endomembrane system; EXPRESSED IN: petal, embryo, sepal, pedicel; EXPRESSED DURING: 4 anthesis, C globular stage, petal differentiation and expansion stage; CONTAINS InterPro…	AT1G24540	CYP86C1	cytochrome P450, family 86, subfamily C, polypeptide 1	cytochrome P450 family protein [Populus trichocarpa]
Pop_A02G023780	-0.870194	4.44e-05	0.00481511	DEG	Pag00026234	Potri.002G236200	XTH16	xyloglucan endotransglucosylase/hydrolase 16	AT3G23730.1	---	xyloglucan endotransglucosylase/hydrolase 16 (XTH16); FUNCTIONS IN: hydrolase activity, acting on glycosyl bonds, hydrolase activity, hydrolyzing O-glycosyl compounds, xyloglucan:xyloglucosyl transferase activity; INVOLVED IN: carbohydrate metabolic process, cellular glucan metabolic process; LOCATED IN: endomembrane system, cell wall, apoplast; EXPRESSED IN: 22 plant structures; EXPRESSED DURING…	AT3G23730	XTH16	xyloglucan endotransglucosylase/hydrolase 16	xyloglucan endotransglycosylase/hydrolase precursor XTH-21 [Populus tremula x Populus tremuloides]
Pop_G10G000171	-0.867655	7.91e-05	0.00751444	DEG	Pag00000353	Potri.010G111600	---	GroES-like family protein	AT1G23100.1	---	GroES-like family protein; FUNCTIONS IN: ATP binding; INVOLVED IN: protein folding; LOCATED IN: mitochondrion; EXPRESSED IN: 19 plant structures; EXPRESSED DURING: 11 growth stages; CONTAINS InterPro DOMAIN/s: Chaperonin Cpn10 (InterPro:IPR020818), GroES-like (InterPro:IPR011032), Chaperonin Cpn10, conserved site (InterPro:IPR018369), Chaperonin Cpn10, subgroup (InterPro:IPR001476); BEST Arabidop…	---	---	---	hypothetical protein POPTR_0010s12180g [Populus trichocarpa]
Pop_A07G006373	-0.867287	0.000951074	0.041977	DEG	Pag00015331	Potri.007G079400	---	Pentatricopeptide repeat (PPR) superfamily protein	AT1G02420.1	---	Pentatricopeptide repeat (PPR) superfamily protein; FUNCTIONS IN: molecular_function unknown; INVOLVED IN: biological_process unknown; LOCATED IN: endomembrane system; EXPRESSED IN: 14 plant structures; EXPRESSED DURING: 7 growth stages; CONTAINS InterPro DOMAIN/s: Pentatricopeptide repeat (InterPro:IPR002885); BEST Arabidopsis thaliana protein match is: Tetratricopeptide repeat (TPR)-like superf…	---	---	---	hypothetical protein POPTR_0007s06780g [Populus trichocarpa]
Pop_G11G070301	-0.865747	7.14e-05	0.00692979	DEG	Pag00031592	Potri.011G163800	---	RmlC-like cupins superfamily protein	AT3G05950.1	---	RmlC-like cupins superfamily protein; FUNCTIONS IN: manganese ion binding, nutrient reservoir activity; INVOLVED IN: biological_process unknown; LOCATED IN: endomembrane system, apoplast; EXPRESSED IN: sperm cell, male gametophyte, root, flower, pollen tube; EXPRESSED DURING: L mature pollen stage, M germinated pollen stage, 4 anthesis; CONTAINS InterPro DOMAIN/s: Cupin, RmlC-type (InterPro:IPR01…	---	---	---	germin-like protein 1 [Populus trichocarpa]
Pop_G08G058230	-0.855404	0.000170895	0.0131439	DEG	Pag00011890	Potri.008G099800	---	---	AT3G17350.1	---	unknown protein; FUNCTIONS IN: molecular_function unknown; INVOLVED IN: biological_process unknown; LOCATED IN: endomembrane system; EXPRESSED IN: 19 plant structures; EXPRESSED DURING: 13 growth stages; BEST Arabidopsis thaliana protein match is: unknown protein (TAIR:AT5G50290.1); Has 203 Blast hits to 203 proteins in 13 species: Archae - 0; Bacteria - 0; Metazoa - 0; Fungi - 0; Plants - 203; V…	---	---	---	hypothetical protein POPTR_0008s09920g [Populus trichocarpa]
Pop_G01G016690	-0.854549	5.59e-06	0.000988868	DEG	Pag00013181	Potri.001G182100	A37,ATPDX1.2,PDX1.2	pyridoxine biosynthesis 1.2	AT3G16050.1	Encodes a protein with pyridoxal phosphate synthase activity whose transcripts were detected mostly in roots and accumulate during senescence. The protein was found in very low abundance, which prevented a specific localisation.	pyridoxine biosynthesis 1.2 (PDX1.2); FUNCTIONS IN: protein heterodimerization activity; INVOLVED IN: pyridoxal phosphate biosynthetic process, metabolic process; LOCATED IN: cytosol; EXPRESSED IN: 24 plant structures; EXPRESSED DURING: 11 growth stages; CONTAINS InterPro DOMAIN/s: Vitamin B6 biosynthesis protein (InterPro:IPR001852), Ribulose-phosphate binding barrel (InterPro:IPR011060); BEST A…	AT3G16050	PDX1.2	pyridoxine biosynthesis 1.2	pyridoxin biosynthesis PDX1-like protein 2 [Populus trichocarpa]
Pop_A16G025405	-0.851012	1.58e-08	7.59e-06	DEG	Pag00024205	Potri.016G003400	AtHsp90.4,Hsp81.4	HEAT SHOCK PROTEIN 81.4	AT5G56000.1	---	HEAT SHOCK PROTEIN 81.4 (Hsp81.4); FUNCTIONS IN: unfolded protein binding, ATP binding; INVOLVED IN: protein folding, response to stress; LOCATED IN: cytosol, apoplast, cell wall, nucleus, plasma membrane; EXPRESSED IN: male gametophyte, cultured cell, pollen tube; EXPRESSED DURING: L mature pollen stage, M germinated pollen stage; CONTAINS InterPro DOMAIN/s: Chaperone protein htpG (InterPro:IPR0…	AT5G56000	Hsp81.4	HEAT SHOCK PROTEIN 81.4	Heat shock protein Hsp90 family [Macleaya cordata]
Pop_A19G052343	-0.850683	2.72e-05	0.00339668	DEG	Pag00026116	Potri.019G031200	APY2,ATAPY2	apyrase 2	AT5G18280.2	Encodes an enzyme with ATPase and ADPase activity (an apyrase) that when mutated in combination with ATAPY1 causes a complete inhibition of pollen germination.	apyrase 2 (APY2); CONTAINS InterPro DOMAIN/s: Nucleoside phosphatase GDA1/CD39 (InterPro:IPR000407); BEST Arabidopsis thaliana protein match is: apyrase 1 (TAIR:AT3G04080.1); Has 1418 Blast hits to 1409 proteins in 220 species: Archae - 0; Bacteria - 33; Metazoa - 602; Fungi - 297; Plants - 360; Viruses - 0; Other Eukaryotes - 126 (source: NCBI BLink).	AT5G18280	ATAPY2	apyrase 2	hypothetical protein POPTR_019G031200v3 [Populus trichocarpa]
Pop_A18G013258	-0.850084	2.86e-09	1.82e-06	DEG	Pag00029721	Potri.018G053000	---	Protein of unknown function (DUF761)	AT2G26110.1	---	Protein of unknown function (DUF761); CONTAINS InterPro DOMAIN/s: Protein of unknown function DUF761, plant (InterPro:IPR008480); BEST Arabidopsis thaliana protein match is: unknown protein (TAIR:AT5G56980.1); Has 30201 Blast hits to 17322 proteins in 780 species: Archae - 12; Bacteria - 1396; Metazoa - 17338; Fungi - 3422; Plants - 5037; Viruses - 0; Other Eukaryotes - 2996 (source: NCBI BLink).	---	---	---	PREDICTED: putative cyclin-dependent serine/threonine-protein kinase DDB_G0272797/DDB_G0274007 [Populus euphratica]
Pop_A01G005918	-0.850074	5.73e-05	0.00582782	DEG	Pag00032631	Potri.001G276600	CRK3	cysteine-rich RLK (RECEPTOR-like protein kinase) 3	AT1G70530.1	Encodes a cysteine-rich receptor-like protein kinase.	cysteine-rich RLK (RECEPTOR-like protein kinase) 3 (CRK3); FUNCTIONS IN: kinase activity; INVOLVED IN: protein amino acid phosphorylation; LOCATED IN: plasma membrane; EXPRESSED IN: 23 plant structures; EXPRESSED DURING: 14 growth stages; CONTAINS InterPro DOMAIN/s: Protein kinase, ATP binding site (InterPro:IPR017441), Protein kinase, catalytic domain (InterPro:IPR000719), Protein of unknown fun…	AT1G70530	CRK3	cysteine-rich RLK (RECEPTOR-like protein kinase) 3	PREDICTED: cysteine-rich receptor-like protein kinase 2 isoform X1 [Populus euphratica]
Pop_A10G047541	-0.846731	4.06e-05	0.00450359	DEG	Pag00016032	Potri.010G052500	ATKCR2,KCR2	beta-ketoacyl reductase 2	AT1G24470.1	Encodes one of the two Arabidopsis homologues to YBR159w encoding a S. cerevisiae beta-ketoacyl reductase (KCR), which catalyzes the first reduction during VLCFA (very long chain fatty acids, >18 carbon) elongation: KCR1 (At1g67730), KCR2 (At1g24470). Complementation of the yeast ybr159Delta mutant demonstrated that the two KCR proteins are divergent and that only AtKCR1 can restore heterologous …	beta-ketoacyl reductase 2 (KCR2); FUNCTIONS IN: oxidoreductase activity, ketoreductase activity; INVOLVED IN: oxidation reduction, metabolic process; LOCATED IN: endoplasmic reticulum; EXPRESSED IN: 15 plant structures; EXPRESSED DURING: 7 growth stages; CONTAINS InterPro DOMAIN/s: Short-chain dehydrogenase/reductase, conserved site (InterPro:IPR020904), NAD(P)-binding domain (InterPro:IPR016040)…	AT1G24470	KCR2	beta-ketoacyl reductase 2	hypothetical protein POPTR_010G052500v3 [Populus trichocarpa]
Pop_A13G010085	-0.845958	0.000122536	0.0104775	DEG
Pop_A10G069091	-0.845276	6.89e-09	3.81e-06	DEG	Pag00000584	Potri.010G133900	---	Adenosylmethionine decarboxylase family protein	AT3G25570.1	---	Adenosylmethionine decarboxylase family protein; FUNCTIONS IN: adenosylmethionine decarboxylase activity; INVOLVED IN: spermidine biosynthetic process, spermine biosynthetic process; LOCATED IN: cellular_component unknown; CONTAINS InterPro DOMAIN/s: S-adenosylmethionine decarboxylase, core (InterPro:IPR016067), S-adenosylmethionine decarboxylase, conserved site (InterPro:IPR018166), S-adenosylme…	---	---	---	hypothetical protein POPTR_010G133900v3 [Populus trichocarpa]
Pop_G02G065001	-0.844684	0.000107967	0.00956786	DEG	Pag00018062	Potri.002G017500	---	Thioredoxin superfamily protein	AT1G20225.1	---	Thioredoxin superfamily protein; FUNCTIONS IN: molecular_function unknown; INVOLVED IN: biological_process unknown; LOCATED IN: vacuole; CONTAINS InterPro DOMAIN/s: Thioredoxin-like fold (InterPro:IPR012336); BEST Arabidopsis thaliana protein match is: Thioredoxin superfamily protein (TAIR:AT1G76020.1); Has 208 Blast hits to 204 proteins in 76 species: Archae - 0; Bacteria - 103; Metazoa - 14; Fu…	---	---	---	hypothetical protein POPTR_0002s01900g [Populus trichocarpa]
Pop_A08G006898	-0.83755	7.19e-05	0.00695947	DEG	Pag00020937	Potri.008G025500	CYP77A4	cytochrome P450, family 77, subfamily A, polypeptide 4	AT5G04660.1	encodes a protein with cytochrome P450 domain	cytochrome P450, family 77, subfamily A, polypeptide 4 (CYP77A4); FUNCTIONS IN: electron carrier activity, monooxygenase activity, iron ion binding, oxygen binding, heme binding; INVOLVED IN: oxidation reduction; LOCATED IN: endomembrane system; EXPRESSED IN: 12 plant structures; EXPRESSED DURING: 7 growth stages; CONTAINS InterPro DOMAIN/s: Cytochrome P450 (InterPro:IPR001128), Cytochrome P450, …	AT5G04660	CYP77A4	cytochrome P450, family 77, subfamily A, polypeptide 4	hypothetical protein POPTR_008G025500v3 [Populus trichocarpa]
Pop_A01G029550	-0.834393	0.000109132	0.00964426	DEG	Pag00015742	Potri.T157100	---	Protein of unknown function, DUF538	AT1G55265.1	---	Protein of unknown function, DUF538; INVOLVED IN: biological_process unknown; LOCATED IN: vacuole; EXPRESSED IN: 23 plant structures; EXPRESSED DURING: 13 growth stages; CONTAINS InterPro DOMAIN/s: Protein of unknown function DUF538 (InterPro:IPR007493); BEST Arabidopsis thaliana protein match is: Protein of unknown function, DUF538 (TAIR:AT5G19860.1); Has 529 Blast hits to 529 proteins in 37 spe…	---	---	---	hypothetical protein POPTR_0001s04560g [Populus trichocarpa]
Pop_A08G063797	-0.827747	3.37e-05	0.00395506	DEG	Pag00011890	Potri.008G099800	---	---	AT3G17350.1	---	unknown protein; FUNCTIONS IN: molecular_function unknown; INVOLVED IN: biological_process unknown; LOCATED IN: endomembrane system; EXPRESSED IN: 19 plant structures; EXPRESSED DURING: 13 growth stages; BEST Arabidopsis thaliana protein match is: unknown protein (TAIR:AT5G50290.1); Has 203 Blast hits to 203 proteins in 13 species: Archae - 0; Bacteria - 0; Metazoa - 0; Fungi - 0; Plants - 203; V…	---	---	---	hypothetical protein POPTR_0008s09920g [Populus trichocarpa]
Pop_A16G089952	-0.825783	0.000166319	0.0129194	DEG	Pag00035081	Potri.016G132600	---	---	AT2G40435.1	---	BEST Arabidopsis thaliana protein match is: transcription regulators (TAIR:AT3G56220.1); Has 289 Blast hits to 289 proteins in 30 species: Archae - 0; Bacteria - 0; Metazoa - 0; Fungi - 0; Plants - 289; Viruses - 0; Other Eukaryotes - 0 (source: NCBI BLink).	---	---	---	hypothetical protein POPTR_0016s14020g [Populus trichocarpa]
Pop_A01G004290	-0.824134	3.52e-07	0.00010821	DEG	Pag00012476	Potri.001G125200	---	KRR1 family protein	AT3G24080.1	---	KRR1 family protein; FUNCTIONS IN: molecular_function unknown; INVOLVED IN: response to salt stress; LOCATED IN: cytosol; EXPRESSED IN: 23 plant structures; EXPRESSED DURING: 13 growth stages; CONTAINS InterPro DOMAIN/s: KRR1 interacting protein 1, subgroup (InterPro:IPR007851), KRR1 interacting protein 1 (InterPro:IPR018034); Has 58267 Blast hits to 33525 proteins in 1602 species: Archae - 251; …	---	---	---	KRR1 family protein [Populus trichocarpa]
Pop_A05G073130	-0.823028	1.64e-07	5.57e-05	DEG	Pag00014343	Potri.005G116200	GMD2,MUR1,MUR_1	NAD(P)-binding Rossmann-fold superfamily protein	AT3G51160.1	Catalyzes the first step in the de novo synthesis of GDP-L-fucose.	MURUS 1 (MUR1); FUNCTIONS IN: GDP-mannose 4,6-dehydratase activity; INVOLVED IN: 'de novo' GDP-L-fucose biosynthetic process, unidimensional cell growth; LOCATED IN: cytosol; EXPRESSED IN: 26 plant structures; EXPRESSED DURING: 15 growth stages; CONTAINS InterPro DOMAIN/s: NAD-dependent epimerase/dehydratase (InterPro:IPR001509), NAD(P)-binding domain (InterPro:IPR016040), GDP-mannose 4,6-dehydra…	AT3G51160	MUR_1	MURUS 1	GDP-mannose 4 family protein [Populus trichocarpa]
Pop_A08G009170	-0.822469	0.00023169	0.01618	DEG	Pag00034687	Potri.008G211800	AtRLP29,RLP29	receptor like protein 29	AT2G42800.1	---	receptor like protein 29 (RLP29); LOCATED IN: anchored to membrane, plant-type cell wall; EXPRESSED IN: 16 plant structures; EXPRESSED DURING: 8 growth stages; CONTAINS InterPro DOMAIN/s: Leucine-rich repeat (InterPro:IPR001611); BEST Arabidopsis thaliana protein match is: Leucine-rich repeat (LRR) family protein (TAIR:AT1G80080.1); Has 95156 Blast hits to 31366 proteins in 1102 species: Archae -…	AT2G42800	RLP29	receptor like protein 29	PREDICTED: LRR receptor-like serine/threonine-protein kinase ERECTA [Populus euphratica]
Pop_A08G063981	-0.820937	6.88e-05	0.00677953	DEG	Pag00019345	Potri.008G116900	GATL3	galacturonosyltransferase-like 3	AT1G13250.1	Encodes a protein with putative galacturonosyltransferase activity.	galacturonosyltransferase-like 3 (GATL3); FUNCTIONS IN: transferase activity, transferring hexosyl groups, polygalacturonate 4-alpha-galacturonosyltransferase activity, transferase activity, transferring glycosyl groups; INVOLVED IN: carbohydrate biosynthetic process; LOCATED IN: endomembrane system; EXPRESSED IN: 21 plant structures; EXPRESSED DURING: 13 growth stages; CONTAINS InterPro DOMAIN/s…	AT1G13250	GATL3	galacturonosyltransferase-like 3	hypothetical protein POPTR_0008s11570g [Populus trichocarpa]
Pop_G01G024760	-0.820802	4.77e-06	0.000867451	DEG	Pag00001225	Potri.001G090400	---	Glycine-rich protein family	AT1G64450.1	---	Glycine-rich protein family; BEST Arabidopsis thaliana protein match is: Late embryogenesis abundant (LEA) hydroxyproline-rich glycoprotein family (TAIR:AT4G23930.1); Has 61689 Blast hits to 17372 proteins in 1170 species: Archae - 25; Bacteria - 6104; Metazoa - 45491; Fungi - 2077; Plants - 2819; Viruses - 1028; Other Eukaryotes - 4145 (source: NCBI BLink).	---	---	---	PREDICTED: uncharacterized protein LOC105127321 [Populus euphratica]
Pop_G01G021853	-0.820623	6.94e-05	0.00680575	DEG	Pag00040325	Potri.004G169800	---	LRR and NB-ARC domains-containing disease resistance protein	AT3G14460.1	---	LRR and NB-ARC domains-containing disease resistance protein; FUNCTIONS IN: ATP binding; INVOLVED IN: apoptosis, defense response; CONTAINS InterPro DOMAIN/s: NB-ARC (InterPro:IPR002182), Leucine-rich repeat (InterPro:IPR001611), Disease resistance protein (InterPro:IPR000767); BEST Arabidopsis thaliana protein match is: NB-ARC domain-containing disease resistance protein (TAIR:AT3G14470.1); Has …	---	---	---	hypothetical protein POPTR_004G169800v3 [Populus trichocarpa]
Pop_G16G068728	-0.820131	0.000270474	0.0179806	DEG	Pag00015990	Potri.006G091900	---	Mitochondrial substrate carrier family protein	AT3G53940.1	---	Mitochondrial substrate carrier family protein; FUNCTIONS IN: binding, transporter activity; INVOLVED IN: transport, mitochondrial transport, transmembrane transport; LOCATED IN: mitochondrial inner membrane, membrane; EXPRESSED IN: 8 plant structures; EXPRESSED DURING: 4 anthesis, F mature embryo stage, petal differentiation and expansion stage, E expanded cotyledon stage, D bilateral stage; CON…	---	---	---	PREDICTED: mitochondrial substrate carrier family protein B-like [Populus euphratica]
Pop_A19G055077	-0.819989	0.000634059	0.0325794	DEG	Pag00035634	Potri.019G096800	---	---	AT5G16250.1	---	unknown protein; BEST Arabidopsis thaliana protein match is: unknown protein (TAIR:AT3G02640.1); Has 1807 Blast hits to 1807 proteins in 277 species: Archae - 0; Bacteria - 0; Metazoa - 736; Fungi - 347; Plants - 385; Viruses - 0; Other Eukaryotes - 339 (source: NCBI BLink).	---	---	---	hypothetical protein POPTR_0019s12670g [Populus trichocarpa]
Pop_G09G031746	-0.81818	0.00114097	0.0467224	DEG	Pag00007207	Potri.009G065300	---	tetratricopeptide repeat (TPR)-containing protein	AT3G52140.2	---	tetratricopeptide repeat (TPR)-containing protein; FUNCTIONS IN: binding; INVOLVED IN: biological_process unknown; EXPRESSED IN: 23 plant structures; EXPRESSED DURING: 13 growth stages; CONTAINS InterPro DOMAIN/s: Tetratricopeptide-like helical (InterPro:IPR011990), Tetratricopeptide repeat-containing (InterPro:IPR013026), Tetratricopeptide repeat (InterPro:IPR019734); BEST Arabidopsis thaliana p…	---	---	---	hypothetical protein POPTR_009G065300v3 [Populus trichocarpa]
Pop_G13G071063	-0.816425	1.23e-09	9.58e-07	DEG	Pag00029941	Potri.013G043700	AN3,ATGIF1,GIF,GIF1	SSXT family protein	AT5G28640.1	Encodes a protein with similarity to mammalian transcriptional coactivator that is involved in cell proliferation during leaf and flower development. Loss of function mutations have narrow, pointed leaves and narrow floral organs. AN3 interacts with members of the growth regulating factor (GRF) family of transcription factors.	ANGUSTIFOLIA 3 (AN3); CONTAINS InterPro DOMAIN/s: SSXT (InterPro:IPR007726); BEST Arabidopsis thaliana protein match is: GRF1-interacting factor 3 (TAIR:AT4G00850.1); Has 1752 Blast hits to 1579 proteins in 197 species: Archae - 0; Bacteria - 58; Metazoa - 1009; Fungi - 145; Plants - 200; Viruses - 1; Other Eukaryotes - 339 (source: NCBI BLink).	AT5G28640	GIF1	GRF1-INTERACTING FACTOR 1	PREDICTED: GRF1-interacting factor 1-like [Populus euphratica]
Pop_G10G027233	-0.814331	0.000986068	0.042822	DEG	Pag00021327	Potri.010G038300	GATL9,LGT8	glucosyl transferase family 8	AT1G70090.1	Encodes a protein with putative galacturonosyltransferase activity.	glucosyl transferase family 8 (LGT8); FUNCTIONS IN: transferase activity, transferring hexosyl groups, polygalacturonate 4-alpha-galacturonosyltransferase activity, transferase activity, transferring glycosyl groups; INVOLVED IN: carbohydrate biosynthetic process; LOCATED IN: endomembrane system; EXPRESSED IN: 22 plant structures; EXPRESSED DURING: 13 growth stages; CONTAINS InterPro DOMAIN/s: Gl…	AT1G70090	LGT8	glucosyl transferase family 8	PREDICTED: probable galacturonosyltransferase-like 9 [Populus euphratica]
Pop_A15G017222	-0.814155	0.000314605	0.0200592	DEG	Pag00019397	Potri.015G056100	---	Ribosomal protein S19e family protein	AT5G61170.1	---	Ribosomal protein S19e family protein; FUNCTIONS IN: structural constituent of ribosome; INVOLVED IN: translation; LOCATED IN: cytosolic small ribosomal subunit, cytosolic ribosome, ribosome, vacuole; EXPRESSED IN: 23 plant structures; EXPRESSED DURING: 13 growth stages; CONTAINS InterPro DOMAIN/s: Ribosomal protein S19e, conserved site (InterPro:IPR018277), Ribosomal protein S19e (InterPro:IPR00…	---	---	---	PREDICTED: 40S ribosomal protein S19-3-like isoform X1 [Populus euphratica]
Pop_A01G079953	-0.813533	8.5e-05	0.00793427	DEG	Pag00001794	Potri.001G054400	HSP60,HSP60-3B	heat shock protein 60	AT3G23990.1	mitochondrial chaperonin HSP. assist in rapid assembly of the oligomeric protein structures in the mitochondria.	heat shock protein 60 (HSP60); FUNCTIONS IN: copper ion binding, ATP binding; INVOLVED IN: response to cadmium ion, response to cyclopentenone, chaperone-mediated protein complex assembly, response to heat, mitochondrion organization; LOCATED IN: cytosol, cytosolic ribosome, mitochondrion, plasma membrane, mitochondrial matrix; EXPRESSED IN: 24 plant structures; EXPRESSED DURING: 15 growth stages…	AT3G23990	HSP60-3B	HEAT SHOCK PROTEIN 60-3B	Chaperonin CPN60-2 family protein [Populus trichocarpa]
Pop_G10G007106	-0.813508	3.95e-05	0.00442954	DEG	Pag00019613	Potri.010G204900	---	DNA/RNA-binding protein Kin17, conserved region	AT1G55460.1	---	DNA/RNA-binding protein Kin17, conserved region; FUNCTIONS IN: zinc ion binding; INVOLVED IN: biological_process unknown; LOCATED IN: intracellular; EXPRESSED IN: 24 plant structures; EXPRESSED DURING: 15 growth stages; CONTAINS InterPro DOMAIN/s: Zinc finger, C2H2-like (InterPro:IPR015880), DNA/RNA-binding protein Kin17, conserved region (InterPro:IPR019447), KOW (InterPro:IPR005824); BEST Arabi…	---	---	---	PREDICTED: DNA/RNA-binding protein KIN17 [Populus euphratica]
Pop_A10G048533	-0.812689	0.000448289	0.0260284	DEG	Pag00000218	Potri.010G097800	---	NAD(P)-linked oxidoreductase superfamily protein	AT2G37770.2	---	NAD(P)-linked oxidoreductase superfamily protein; FUNCTIONS IN: oxidoreductase activity; INVOLVED IN: oxidation reduction; EXPRESSED IN: 12 plant structures; EXPRESSED DURING: LP.04 four leaves visible, 4 anthesis, petal differentiation and expansion stage; CONTAINS InterPro DOMAIN/s: Aldo/keto reductase (InterPro:IPR001395), Aldo/keto reductase subgroup (InterPro:IPR020471), Aldo/keto reductase,…	AT2G37770	ChlAKR	Chloroplastic aldo-keto reductase	hypothetical protein POPTR_0010s10810g [Populus trichocarpa]
Pop_A14G044766	-0.812165	1.72e-05	0.00237199	DEG	Pag00002544	Potri.014G085800	CYP86A8,LCR	cytochrome P450, family 86, subfamily A, polypeptide 8	AT2G45970.1	Encodes a member of the CYP86A subfamily of cytochrome p450 genes. Expressed at moderate levels in flowers, leaves, roots and stems.	cytochrome P450, family 86, subfamily A, polypeptide 8 (CYP86A8); FUNCTIONS IN: alkane 1-monooxygenase activity, oxygen binding; INVOLVED IN: fatty acid metabolic process; LOCATED IN: endomembrane system; EXPRESSED IN: 13 plant structures; EXPRESSED DURING: 7 growth stages; CONTAINS InterPro DOMAIN/s: Cytochrome P450 (InterPro:IPR001128), Cytochrome P450, E-class, group I (InterPro:IPR002401), Cy…	AT2G45970	LCR	LACERATA	cytochrome P450 family protein [Populus trichocarpa]
Pop_A01G079886	-0.810047	0.000452989	0.0262303	DEG	Pag00001742	Potri.001G049200	---	Terpenoid cyclases family protein	AT1G78950.1	---	Terpenoid cyclases family protein; CONTAINS InterPro DOMAIN/s: Terpene synthase, conserved site (InterPro:IPR002365), Squalene cyclase (InterPro:IPR018333), Terpenoid cylases/protein prenyltransferase alpha-alpha toroid (InterPro:IPR008930), Prenyltransferase/squalene oxidase (InterPro:IPR001330); BEST Arabidopsis thaliana protein match is: camelliol C synthase 1 (TAIR:AT1G78955.1); Has 2107 Blas…	---	---	---	hypothetical protein POPTR_001G049100v3 [Populus trichocarpa]
Pop_G10G047847	-0.809776	6.76e-06	0.00113857	DEG	Pag00006110	Potri.010G165700	AtMYB106,MYB106,NOK	myb domain protein 106	AT3G01140.1	Encodes a MIXTA-like MYB gene NOECK (NOK). Loss of function mutations show an increased number of branchpoints in leaf trichomes suggesting a role in negative regulation of trichome branching.	myb domain protein 106 (MYB106); FUNCTIONS IN: DNA binding, sequence-specific DNA binding transcription factor activity; INVOLVED IN: trichome branching, regulation of transcription, DNA-dependent; EXPRESSED IN: 18 plant structures; EXPRESSED DURING: 7 growth stages; CONTAINS InterPro DOMAIN/s: SANT, DNA-binding (InterPro:IPR001005), Homeodomain-like (InterPro:IPR009057), Myb, DNA-binding (InterP…	AT3G01140	NOK	NOECK	hypothetical protein POPTR_0010s17300g [Populus trichocarpa]
Pop_G17G033271	-0.80809	0.000477808	0.0270822	DEG	Pag00021527	Potri.017G129200	---	Protein of unknown function, DUF593	AT1G70750.1	---	Protein of unknown function, DUF593; FUNCTIONS IN: molecular_function unknown; INVOLVED IN: biological_process unknown; LOCATED IN: endomembrane system; EXPRESSED IN: 11 plant structures; EXPRESSED DURING: 4 anthesis, LP.10 ten leaves visible, petal differentiation and expansion stage; CONTAINS InterPro DOMAIN/s: Protein of unknown function DUF593 (InterPro:IPR007656); BEST Arabidopsis thaliana p…	---	---	---	hypothetical protein POPTR_017G129200v3 [Populus trichocarpa]
Pop_A02G066046	-0.807211	2.18e-06	0.000460311	DEG	Pag00003136	Potri.002G117600	---	---	AT4G33800.1	---	unknown protein; Has 30201 Blast hits to 17322 proteins in 780 species: Archae - 12; Bacteria - 1396; Metazoa - 17338; Fungi - 3422; Plants - 5037; Viruses - 0; Other Eukaryotes - 2996 (source: NCBI BLink).	---	---	---	hypothetical protein POPTR_0002s11840g [Populus trichocarpa]
Pop_G08G057770	-0.805809	9.01e-09	4.77e-06	DEG	Pag00001428	Potri.008G054000	AT-HSC70-1,HSC70,HSC70-1,HSP70-1	heat shock cognate protein 70-1	AT5G02500.1	encodes a member of heat shock protein 70 family.	heat shock cognate protein 70-1 (HSC70-1); FUNCTIONS IN: ATP binding; INVOLVED IN: protein folding, response to cadmium ion, response to cold, response to virus, response to heat; LOCATED IN: in 9 components; EXPRESSED IN: 29 plant structures; EXPRESSED DURING: 16 growth stages; CONTAINS InterPro DOMAIN/s: Heat shock protein 70, conserved site (InterPro:IPR018181), Heat shock protein Hsp70 (Inter…	AT5G02500	HSP70-1	HEAT SHOCK PROTEIN 70-1	heat shock protein 70 cognate [Populus trichocarpa]
Pop_A05G056290	-0.805427	0.000155245	0.0123044	DEG	Pag00010685	Potri.005G194500	ARP1,emb2207,RP1,RPL3A	ribosomal protein 1	AT1G43170.6	Encodes a cytoplasmic ribosomal protein.	ribosomal protein 1 (RP1); FUNCTIONS IN: structural constituent of ribosome; INVOLVED IN: translation, embryo development ending in seed dormancy; LOCATED IN: cytosolic ribosome, ribosome, cytosolic large ribosomal subunit; EXPRESSED IN: 24 plant structures; EXPRESSED DURING: 13 growth stages; CONTAINS InterPro DOMAIN/s: Ribosomal protein L3 (InterPro:IPR000597), Ribosomal protein L3, conserved s…	AT1G43170	RPL3A	---	ribosomal protein 1 [Populus trichocarpa]
Pop_A10G069533	-0.805308	0.000386584	0.0232974	DEG	Pag00005971	Potri.010G180000	---	HXXXD-type acyl-transferase family protein	AT1G65450.1	---	HXXXD-type acyl-transferase family protein; FUNCTIONS IN: transferase activity, transferring acyl groups other than amino-acyl groups, transferase activity; INVOLVED IN: biological_process unknown; LOCATED IN: cellular_component unknown; EXPRESSED IN: 19 plant structures; EXPRESSED DURING: 11 growth stages; CONTAINS InterPro DOMAIN/s: Transferase (InterPro:IPR003480); BEST Arabidopsis thaliana pr…	---	---	---	PREDICTED: omega-hydroxypalmitate O-feruloyl transferase-like [Populus euphratica]
Pop_A01G079974	-0.804264	8.07e-06	0.00132553	DEG	Pag00001812	Potri.001G056200	LTPG1	glycosylphosphatidylinositol-anchored lipid protein transfer 1	AT1G27950.1	Encodes LTPG1, a lipid transfer protein with a predicted GPI (glycosylphosphatidylinositol)-anchor domain. Localized in the plasma membrane. Disruption of the LTPG1 gene causes alterations of cuticular lipid composition, but no significant changes on total wax and cutin monomer loads are seen.	glycosylphosphatidylinositol-anchored lipid protein transfer 1 (LTPG1); FUNCTIONS IN: molecular_function unknown; INVOLVED IN: lipid transport; LOCATED IN: anchored to plasma membrane, plasma membrane, anchored to membrane; EXPRESSED IN: 24 plant structures; EXPRESSED DURING: 13 growth stages; CONTAINS InterPro DOMAIN/s: Bifunctional inhibitor/plant lipid transfer protein/seed storage (InterPro:I…	AT1G27950	LTPG1	glycosylphosphatidylinositol-anchored lipid protein transfer 1	GPI-anchored protein precursor [Populus trichocarpa]
Pop_G14G044100	-0.803691	0.000401117	0.0239545	DEG	Pag00017349	Potri.014G019000	---	ankyrin repeat family protein	AT5G65860.1	---	ankyrin repeat family protein; FUNCTIONS IN: methyltransferase activity; INVOLVED IN: metabolic process; LOCATED IN: endomembrane system; EXPRESSED IN: 21 plant structures; EXPRESSED DURING: 13 growth stages; CONTAINS InterPro DOMAIN/s: Ankyrin repeat-containing domain (InterPro:IPR020683), Arginine N-methyltransferase 2 (InterPro:IPR017408), Methyltransferase type 11 (InterPro:IPR013216), Ankyri…	---	---	---	hypothetical protein [Populus tomentosa]
Pop_G17G072846	-0.803277	6.94e-05	0.00680591	DEG	Pag00036157	Potri.017G146600	ATHS83,AtHsp90-1,ATHSP90.1,HSP81-1,HSP81.1,HSP83,HSP90.1	heat shock protein 90.1	AT5G52640.1	Encodes a cytosolic heat shock protein AtHSP90.1. AtHSP90.1 interacts with disease resistance signaling components SGT1b and RAR1 and is required for RPS2-mediated resistance.	heat shock protein 90.1 (HSP90.1); FUNCTIONS IN: unfolded protein binding, ATP binding; INVOLVED IN: defense response to bacterium, response to heat, response to arsenic; LOCATED IN: cytosol, cell wall, plasma membrane; EXPRESSED IN: 25 plant structures; EXPRESSED DURING: 14 growth stages; CONTAINS InterPro DOMAIN/s: Chaperone protein htpG (InterPro:IPR001404), Heat shock protein Hsp90, conserved…	AT5G52640	HSP90.1	heat shock protein 90.1	heat shock protein 83 [Quercus suber]
Pop_A04G018338	-0.802908	0.000539068	0.0291481	DEG	Pag00022418	Potri.004G015600	ATLUP2,LUP2	lupeol synthase 2	AT1G78960.1	Encodes a multifunctional 2-3-oxidosqualene (OS)-triterpene cyclase that can cyclize OS into lupeol, alpha- and beta-amyrin.	lupeol synthase 2 (LUP2); CONTAINS InterPro DOMAIN/s: Terpene synthase, conserved site (InterPro:IPR002365), Terpenoid cylases/protein prenyltransferase alpha-alpha toroid (InterPro:IPR008930), Squalene cyclase (InterPro:IPR018333), Prenyltransferase/squalene oxidase (InterPro:IPR001330); BEST Arabidopsis thaliana protein match is: Terpenoid cyclases family protein (TAIR:AT1G66960.1); Has 2115 Bl…	AT1G78960	LUP2	lupeol synthase 2	PREDICTED: beta-amyrin synthase-like [Populus euphratica]
Pop_G08G058511	-0.798712	2.74e-05	0.00339668	DEG	Pag00014886	Potri.008G125900	---	Aldolase superfamily protein	AT2G01140.1	---	Aldolase superfamily protein; FUNCTIONS IN: fructose-bisphosphate aldolase activity; INVOLVED IN: response to oxidative stress, response to cadmium ion, pentose-phosphate shunt; LOCATED IN: mitochondrion, chloroplast, plastoglobule; EXPRESSED IN: 25 plant structures; EXPRESSED DURING: 15 growth stages; CONTAINS InterPro DOMAIN/s: Aldolase-type TIM barrel (InterPro:IPR013785), Fructose-bisphosphat…	AT2G01140	PDE345	PIGMENT DEFECTIVE 345	hypothetical protein POPTR_0008s12480g [Populus trichocarpa]
Pop_A06G053524	-0.797179	0.00102725	0.0438279	DEG	Pag00002114	Potri.006G206900	---	NAD(P)-binding Rossmann-fold superfamily protein	AT2G47140.1	---	NAD(P)-binding Rossmann-fold superfamily protein; FUNCTIONS IN: oxidoreductase activity, binding, catalytic activity; INVOLVED IN: oxidation reduction, metabolic process; LOCATED IN: cellular_component unknown; EXPRESSED IN: 6 plant structures; EXPRESSED DURING: 4 anthesis, LP.10 ten leaves visible, petal differentiation and expansion stage, LP.08 eight leaves visible, LP.12 twelve leaves visible…	AT2G47140	SDR5	short-chain dehydrogenase reductase 5	PREDICTED: tropinone reductase-like 1 [Populus euphratica]
Pop_G01G002911	-0.796317	0.000193493	0.0141461	DEG	Pag00001291	Potri.001G083600	---	glyoxal oxidase-related protein	AT1G14430.1	---	glyoxal oxidase-related protein; FUNCTIONS IN: molecular_function unknown; INVOLVED IN: biological_process unknown; LOCATED IN: endomembrane system; CONTAINS InterPro DOMAIN/s: Galactose oxidase/kelch, beta-propeller (InterPro:IPR011043), Galactose oxidase, beta-propeller (InterPro:IPR015916), Immunoglobulin E-set (InterPro:IPR014756), Glyoxal oxidase, N-terminal (InterPro:IPR009880), Domain of u…	---	---	---	hypothetical protein POPTR_001G083600v3 [Populus trichocarpa]
Pop_A02G065549	-0.795205	1.36e-06	0.000316293	DEG	Pag00010034	Potri.002G070100	ATEXT3,EXT3,RSH	extensin 3	AT1G21310.1	Encodes extensin 3.	extensin 3 (EXT3); FUNCTIONS IN: structural constituent of cell wall; INVOLVED IN: plant-type cell wall organization; LOCATED IN: endomembrane system; EXPRESSED IN: 7 plant structures; EXPRESSED DURING: 4 anthesis, F mature embryo stage, petal differentiation and expansion stage, E expanded cotyledon stage, D bilateral stage; CONTAINS InterPro DOMAIN/s: Extensin-like repeat (InterPro:IPR006706); …	AT1G21310	RSH	ROOT-SHOOT-HYPOCOTYL DEFECTIVE	extensin-3-like [Cucurbita pepo subsp. pepo]
Pop_A09G076824	-0.793826	0.0012116	0.0487335	DEG	Pag00019072	Potri.009G148300	---	Plant protein of unknown function (DUF868)	AT2G27770.1	---	Plant protein of unknown function (DUF868); LOCATED IN: chloroplast; CONTAINS InterPro DOMAIN/s: Protein of unknown function DUF868, plant (InterPro:IPR008586); BEST Arabidopsis thaliana protein match is: Plant protein of unknown function (DUF868) (TAIR:AT3G04860.1); Has 288 Blast hits to 288 proteins in 16 species: Archae - 0; Bacteria - 0; Metazoa - 0; Fungi - 0; Plants - 288; Viruses - 0; Othe…	---	---	---	hypothetical protein POPTR_009G148300v3 [Populus trichocarpa]
Pop_G06G003565	-0.792605	5.64e-05	0.00575631	DEG	Pag00002328	Potri.006G228400	---	leucine-rich repeat transmembrane protein kinase family protein	AT1G68400.1	---	leucine-rich repeat transmembrane protein kinase family protein; FUNCTIONS IN: protein serine/threonine kinase activity, kinase activity, ATP binding; INVOLVED IN: transmembrane receptor protein tyrosine kinase signaling pathway, protein amino acid phosphorylation; LOCATED IN: endomembrane system; EXPRESSED IN: 21 plant structures; EXPRESSED DURING: 13 growth stages; CONTAINS InterPro DOMAIN/s: P…	---	---	---	hypothetical protein POPTR_006G228400v3 [Populus trichocarpa]
Pop_G01G075559	-0.792566	1.06e-05	0.0016612	DEG	Pag00036680	Potri.001G019400	AAC2	ADP/ATP carrier 2	AT5G13490.2	Encodes mitochondrial ADP/ATP carrier	ADP/ATP carrier 2 (AAC2); FUNCTIONS IN: protein binding, binding, copper ion binding, ATP:ADP antiporter activity; INVOLVED IN: transport, purine nucleotide transport; LOCATED IN: mitochondrial envelope, mitochondrion, mitochondrial inner membrane, plasma membrane, membrane; EXPRESSED IN: 27 plant structures; EXPRESSED DURING: 16 growth stages; CONTAINS InterPro DOMAIN/s: Mitochondrial carrier pr…	AT5G13490	AAC2	ADP/ATP carrier 2	hypothetical protein POPTR_0001s05690g [Populus trichocarpa]
Pop_A01G003983	-0.792349	0.000725087	0.0353504	DEG	Pag00025374	Potri.003G082300	---	---
Pop_A09G083688	-0.791727	0.000513063	0.0282907	DEG	Pag00032580	Potri.009G007600	---	Heavy metal transport/detoxification superfamily protein	AT5G60800.2	---	Heavy metal transport/detoxification superfamily protein ; FUNCTIONS IN: metal ion binding; INVOLVED IN: metal ion transport; EXPRESSED IN: 21 plant structures; EXPRESSED DURING: 12 growth stages; CONTAINS InterPro DOMAIN/s: Heavy metal transport/detoxification protein (InterPro:IPR006121); BEST Arabidopsis thaliana protein match is: Heavy metal transport/detoxification superfamily protein (TAIR:…	---	---	---	hypothetical protein POPTR_009G007600v3 [Populus trichocarpa]
Pop_A09G028976	-0.791553	0.000509759	0.0282217	DEG	Pag00010394	Potri.009G055100	ASAT1,ATASAT1,ATSAT1	acyl-CoA sterol acyl transferase 1	AT3G51970.1	---	acyl-CoA sterol acyl transferase 1 (ASAT1); FUNCTIONS IN: acyltransferase activity; INVOLVED IN: biological_process unknown; LOCATED IN: endomembrane system; EXPRESSED IN: 10 plant structures; EXPRESSED DURING: 6 growth stages; CONTAINS InterPro DOMAIN/s: Wax synthase (InterPro:IPR017088); BEST Arabidopsis thaliana protein match is: MBOAT (membrane bound O-acyl transferase) family protein (TAIR:A…	AT3G51970	ATSAT1	ARABIDOPSIS THALIANA STEROL O-ACYLTRANSFERASE 1	PREDICTED: acyl-CoA--sterol O-acyltransferase 1-like [Populus euphratica]
Pop_G02G031042	-0.791473	0.000812083	0.03789	DEG	Pag00006531	Potri.002G162400	---	Pectin lyase-like superfamily protein	AT3G61490.3	---	Pectin lyase-like superfamily protein; FUNCTIONS IN: polygalacturonase activity; INVOLVED IN: carbohydrate metabolic process; LOCATED IN: endomembrane system; EXPRESSED IN: 22 plant structures; EXPRESSED DURING: 14 growth stages; CONTAINS InterPro DOMAIN/s: Pectin lyase fold/virulence factor (InterPro:IPR011050), Glycoside hydrolase, family 28 (InterPro:IPR000743), Pectin lyase fold (InterPro:IPR…	---	---	---	PREDICTED: probable polygalacturonase isoform X1 [Populus euphratica]
Pop_G18G083220	-0.790841	0.000135703	0.0112766	DEG	Pag00009505	Potri.018G075200	ATMBF1C,MBF1C	multiprotein bridging factor 1C	AT3G24500.1	One of three genes in A. thaliana encoding multiprotein bridging factor 1, a highly conserved transcriptional coactivator. May serve as a bridging factor between a bZIP factor and TBP. Its expression is specifically elevated in response to pathogen infection, salinity, drought, heat, hydrogen peroxide, and application of abscisic acid or salicylic acid. Constitutive expression enhances the tolera…	multiprotein bridging factor 1C (MBF1C); CONTAINS InterPro DOMAIN/s: Lambda repressor-like, DNA-binding (InterPro:IPR010982), Multiprotein bridging factor 1, N-terminal (InterPro:IPR013729), Helix-turn-helix type 3 (InterPro:IPR001387); BEST Arabidopsis thaliana protein match is: multiprotein bridging factor 1B (TAIR:AT3G58680.1); Has 715 Blast hits to 715 proteins in 278 species: Archae - 65; Ba…	AT3G24500	MBF1C	multiprotein bridging factor 1C	PREDICTED: multiprotein-bridging factor 1c [Populus euphratica]
Pop_G16G016271	-0.790525	4.62e-05	0.00494355	DEG	Pag00043711	Potri.016G046700	ENR1,MOD1	NAD(P)-binding Rossmann-fold superfamily protein	AT2G05990.2	Encodes enoyl-ACP reductase a component of the fatty acid synthase complex. A reduced function mutation in this gene, mod1, was found in a screen for premature cell death mutants. Mutant plants have reduced lipid level and pleiotropic morphological defects, including chlorotic and abnormally shaped leaves.	MOSAIC DEATH 1 (MOD1); FUNCTIONS IN: enoyl-[acyl-carrier-protein] reductase (NADH) activity, oxidoreductase activity, enoyl-[acyl-carrier-protein] reductase activity, copper ion binding; INVOLVED IN: fatty acid biosynthetic process; LOCATED IN: fatty acid synthase complex, thylakoid, chloroplast, chloroplast envelope; EXPRESSED IN: 24 plant structures; EXPRESSED DURING: 15 growth stages; CONTAINS…	AT2G05990	MOD1	MOSAIC DEATH 1	hypothetical protein POPTR_0016s04600g [Populus trichocarpa]
Pop_A19G052797	-0.788332	0.000283877	0.018527	DEG	Pag00029238	Potri.019G048800	CIPK10,PKS2,SIP1,SNRK3.8	SOS3-interacting protein 1	AT5G58380.1	Encodes a CBL-interacting protein kinase with similarity to SOS protein kinase.	SOS3-interacting protein 1 (SIP1); FUNCTIONS IN: protein serine/threonine kinase activity, protein kinase activity, kinase activity, ATP binding; INVOLVED IN: signal transduction, protein amino acid phosphorylation; LOCATED IN: cellular_component unknown; EXPRESSED IN: 23 plant structures; EXPRESSED DURING: 15 growth stages; CONTAINS InterPro DOMAIN/s: Protein kinase, ATP binding site (InterPro:I…	AT5G58380	SNRK3.8	SNF1-RELATED PROTEIN KINASE 3.8	calcineurin B-like-interacting protein kinase [Populus trichocarpa]
Pop_G08G057748	-0.787966	0.00103393	0.0439807	DEG	Pag00001415	Potri.010G208400	ABO1,ELO2	IKI3 family protein	AT5G13680.1	A subunit of Elongator, a histone acetyl transferase complex, consisting of six subunits (ELP1馝LP6), that copurifies with the elongating RNAPII in yeast and humans. Three Arabidopsis thaliana genes, encoding homologs of the yeast Elongator subunits ELP1, ELP3 (histone acetyl transferase), and ELP4 are responsible for the narrow leaf phenotype in elongata mutants and for reduced root growth that r…	ABA-OVERLY SENSITIVE 1 (ABO1); CONTAINS InterPro DOMAIN/s: WD40 repeat-like-containing domain (InterPro:IPR011046), IKI3 (InterPro:IPR006849); Has 1807 Blast hits to 1807 proteins in 277 species: Archae - 0; Bacteria - 0; Metazoa - 736; Fungi - 347; Plants - 385; Viruses - 0; Other Eukaryotes - 339 (source: NCBI BLink).	AT5G13680	ELO2	ELONGATA 2	PREDICTED: elongator complex protein 1-like isoform X1 [Populus euphratica]
Pop_G18G080219	-0.786864	0.00029015	0.018871	DEG	Pag00009415	Potri.018G086500	---	---	AT4G29110.1	---	unknown protein; FUNCTIONS IN: molecular_function unknown; INVOLVED IN: response to chitin; LOCATED IN: vacuole; BEST Arabidopsis thaliana protein match is: unknown protein (TAIR:AT1G52140.1); Has 109 Blast hits to 109 proteins in 16 species: Archae - 0; Bacteria - 0; Metazoa - 0; Fungi - 0; Plants - 109; Viruses - 0; Other Eukaryotes - 0 (source: NCBI BLink).	---	---	---	hypothetical protein POPTR_0018s09360g [Populus trichocarpa]
Pop_A09G077013	-0.786154	0.00111946	0.0461769	DEG	Pag00009727	Potri.009G130600	---	Zinc finger (CCCH-type) family protein	AT3G19360.1	---	Zinc finger (CCCH-type) family protein; CONTAINS InterPro DOMAIN/s: Zinc finger, CCCH-type (InterPro:IPR000571); BEST Arabidopsis thaliana protein match is: Zinc finger (CCCH-type) family protein (TAIR:AT1G32360.1); Has 1128 Blast hits to 788 proteins in 142 species: Archae - 0; Bacteria - 0; Metazoa - 454; Fungi - 86; Plants - 385; Viruses - 0; Other Eukaryotes - 203 (source: NCBI BLink).	---	---	---	zinc finger family protein [Populus trichocarpa]
Pop_G09G077541	-0.785575	1.02e-07	3.75e-05	DEG	Pag00005455	Potri.009G081500	---	---	AT5G64510.1	---	unknown protein; FUNCTIONS IN: molecular_function unknown; INVOLVED IN: biological_process unknown; LOCATED IN: endomembrane system; EXPRESSED IN: 17 plant structures; EXPRESSED DURING: 10 growth stages; Has 35333 Blast hits to 34131 proteins in 2444 species: Archae - 798; Bacteria - 22429; Metazoa - 974; Fungi - 991; Plants - 531; Viruses - 0; Other Eukaryotes - 9610 (source: NCBI BLink).	AT5G64510	TIN1	tunicamycin induced 1	hypothetical protein [Populus tomentosa]
Pop_A15G017100	-0.785429	0.000181114	0.0136039	DEG	Pag00008598	Potri.015G069800	ATFH8,FH8	formin 8	AT1G70140.1	Encodes a group I formin. Binds to F-actin barbed ends. Has severing actin filaments activity. Binds profilin. Involved in the initiation and tip growth of root hairs through regulation of actin cytoskeleton.	formin 8 (FH8); FUNCTIONS IN: actin binding, profilin binding, actin filament binding; INVOLVED IN: actin nucleation, cell tip growth; LOCATED IN: cell-cell junction, plasma membrane; EXPRESSED IN: 17 plant structures; EXPRESSED DURING: 7 growth stages; CONTAINS InterPro DOMAIN/s: Actin-binding FH2/DRF autoregulatory (InterPro:IPR003104), Actin-binding FH2 (InterPro:IPR015425); BEST Arabidopsis t…	AT1G70140	FH8	formin 8	PREDICTED: formin-like protein 4 [Populus euphratica]
Pop_A04G018066	-0.784957	1.83e-06	0.000396419	DEG	Pag00041244	Potri.004G040700	BGLU13	beta glucosidase 13	AT5G44640.1	---	beta glucosidase 13 (BGLU13); FUNCTIONS IN: cation binding, hydrolase activity, hydrolyzing O-glycosyl compounds, catalytic activity; INVOLVED IN: carbohydrate metabolic process; LOCATED IN: endomembrane system; CONTAINS InterPro DOMAIN/s: Glycoside hydrolase, family 1 (InterPro:IPR001360), Glycoside hydrolase, family 1, active site (InterPro:IPR018120), Glycoside hydrolase, catalytic core (Inter…	AT5G44640	BGLU13	beta glucosidase 13	putative glycoside hydrolase [Populus trichocarpa]
Pop_A11G078976	-0.784691	0.00054502	0.0294328	DEG	Pag00034110	Potri.011G140400	ATGSTU19,GST8,GSTU19	glutathione S-transferase TAU 19	AT1G78380.1	Encodes a glutathione transferase that is a member of Tau GST gene family. Expression is induced by drought stress, oxidative stress, and high doses of auxin and cytokinin. naming convention according to Wagner et al. (2002) The expression of this gene is upregulated by herbicide safeners such as benoxacor and fenclorim.	glutathione S-transferase TAU 19 (GSTU19); FUNCTIONS IN: glutathione transferase activity, glutathione binding; INVOLVED IN: response to oxidative stress, response to cadmium ion, response to cyclopentenone, toxin catabolic process, cellular response to water deprivation; LOCATED IN: chloroplast, plasma membrane, chloroplast stroma, cytoplasm; EXPRESSED IN: 26 plant structures; EXPRESSED DURING: …	AT1G78380	GSTU19	glutathione S-transferase TAU 19	tau class glutathione transferase GSTU33 [Populus trichocarpa]
Pop_G14G078020	-0.784587	1.32e-05	0.00198147	DEG	Pag00002453	Potri.014G094800	AGP20,AtAGP20	arabinogalactan protein 20	AT3G61640.1	---	arabinogalactan protein 20 (AGP20); CONTAINS InterPro DOMAIN/s: Protein of unknown function DUF1070 (InterPro:IPR009424); BEST Arabidopsis thaliana protein match is: arabinogalactan protein 16 (TAIR:AT2G46330.1); Has 106 Blast hits to 106 proteins in 13 species: Archae - 0; Bacteria - 0; Metazoa - 0; Fungi - 0; Plants - 106; Viruses - 0; Other Eukaryotes - 0 (source: NCBI BLink).	AT3G61640	AtAGP20	Arabinogalactan protein 20	arabinogalactan-protein [Populus trichocarpa]
Pop_A04G019576	-0.783458	8.02e-05	0.00757614	DEG	Pag00011397	Potri.004G048300	---	---	AT1G28400.1	---	unknown protein; FUNCTIONS IN: molecular_function unknown; INVOLVED IN: biological_process unknown; LOCATED IN: endomembrane system; EXPRESSED IN: 22 plant structures; EXPRESSED DURING: 13 growth stages; BEST Arabidopsis thaliana protein match is: unknown protein (TAIR:AT2G33850.1); Has 45374 Blast hits to 18870 proteins in 668 species: Archae - 72; Bacteria - 1460; Metazoa - 1191; Fungi - 1038; …	---	---	---	PREDICTED: protein E6-like [Populus euphratica]
Pop_G02G065913	-0.782979	0.000531861	0.0289225	DEG	Pag00002965	Potri.005G161000	---	RNA-binding (RRM/RBD/RNP motifs) family protein	AT4G09040.1	---	RNA-binding (RRM/RBD/RNP motifs) family protein; FUNCTIONS IN: RNA binding, nucleotide binding, nucleic acid binding; INVOLVED IN: biological_process unknown; LOCATED IN: chloroplast stroma, chloroplast; EXPRESSED IN: leaf; CONTAINS InterPro DOMAIN/s: RNA recognition motif, RNP-1 (InterPro:IPR000504), Nucleotide-binding, alpha-beta plait (InterPro:IPR012677); BEST Arabidopsis thaliana protein mat…	---	---	---	hypothetical protein POPTR_0002s10140g, partial [Populus trichocarpa]
Pop_A03G050494	-0.781872	0.000366823	0.0223871	DEG	Pag00010217	Potri.003G117500	---	Leucine-rich repeat protein kinase family protein	AT1G12460.1	---	Leucine-rich repeat protein kinase family protein; FUNCTIONS IN: protein serine/threonine kinase activity, kinase activity, ATP binding; INVOLVED IN: transmembrane receptor protein tyrosine kinase signaling pathway, protein amino acid phosphorylation; LOCATED IN: plasma membrane; EXPRESSED IN: 9 plant structures; EXPRESSED DURING: 6 growth stages; CONTAINS InterPro DOMAIN/s: Protein kinase, catal…	---	---	---	hypothetical protein POPTR_003G117500v3 [Populus trichocarpa]
Pop_G04G059197	-0.778668	0.00123189	0.0492968	DEG	Pag00012011	Potri.004G213900	---	---							hypothetical protein POPTR_0004s22380g [Populus trichocarpa]
Pop_G08G058451	-0.777784	2.32e-08	1.04e-05	DEG	Pag00019312	Potri.008G119800	---	---	AT1G13360.1	---	unknown protein; BEST Arabidopsis thaliana protein match is: unknown protein (TAIR:AT3G25870.1); Has 69 Blast hits to 69 proteins in 16 species: Archae - 0; Bacteria - 0; Metazoa - 6; Fungi - 0; Plants - 63; Viruses - 0; Other Eukaryotes - 0 (source: NCBI BLink).	---	---	---	hypothetical protein POPTR_0008s11850g [Populus trichocarpa]
Pop_A08G046075	-0.776364	0.000125347	0.0106013	DEG	Pag00021684	Potri.008G168600	---	Ribosomal protein L14	AT4G27090.1	---	Ribosomal protein L14; FUNCTIONS IN: structural constituent of ribosome; INVOLVED IN: translation, ribosome biogenesis; LOCATED IN: in 8 components; EXPRESSED IN: 24 plant structures; EXPRESSED DURING: 13 growth stages; CONTAINS InterPro DOMAIN/s: Ribosomal protein L14 (InterPro:IPR002784); BEST Arabidopsis thaliana protein match is: Ribosomal protein L14 (TAIR:AT2G20450.1); Has 1807 Blast hits t…	---	---	---	hypothetical protein POPTR_008G168600v3, partial [Populus trichocarpa]
Pop_G05G090910	-0.775476	5.29e-08	2.16e-05	DEG	Pag00004856	Potri.005G075900	ANNAT2	annexin 2	AT5G65020.1	Annexins are calcium binding proteins that are localized in the cytoplasm. When cytosolic Ca2+ increases, they relocate to the plasma membrane. They may be involved in the Golgi-mediated secretion of polysaccharides.	annexin 2 (ANNAT2); FUNCTIONS IN: calcium-dependent phospholipid binding, calcium ion binding; INVOLVED IN: polysaccharide transport, response to water deprivation, response to salt stress, response to cold, response to heat; LOCATED IN: cytosol, thylakoid, nucleus, cell surface; EXPRESSED IN: 26 plant structures; EXPRESSED DURING: 13 growth stages; CONTAINS InterPro DOMAIN/s: Annexin like protei…	AT5G65020	ANNAT2	annexin 2	annexin-like protein 2 [Populus tomentosa]
Pop_G08G064141	-0.774694	0.000148762	0.0119858	DEG	Pag00014937	Potri.008G130500	---	GroES-like family protein	AT1G23100.1	---	GroES-like family protein; FUNCTIONS IN: ATP binding; INVOLVED IN: protein folding; LOCATED IN: mitochondrion; EXPRESSED IN: 19 plant structures; EXPRESSED DURING: 11 growth stages; CONTAINS InterPro DOMAIN/s: Chaperonin Cpn10 (InterPro:IPR020818), GroES-like (InterPro:IPR011032), Chaperonin Cpn10, conserved site (InterPro:IPR018369), Chaperonin Cpn10, subgroup (InterPro:IPR001476); BEST Arabidop…	---	---	---	hypothetical protein POPTR_0008s12950g [Populus trichocarpa]
Pop_A05G071820	-0.774639	0.000797256	0.0375249	DEG	Pag00029617	Potri.013G038000	---	Plant protein of unknown function (DUF868)	AT5G28150.1	---	Plant protein of unknown function (DUF868); CONTAINS InterPro DOMAIN/s: Protein of unknown function DUF868, plant (InterPro:IPR008586); BEST Arabidopsis thaliana protein match is: Plant protein of unknown function (DUF868) (TAIR:AT3G04860.1); Has 292 Blast hits to 290 proteins in 16 species: Archae - 0; Bacteria - 0; Metazoa - 0; Fungi - 0; Plants - 292; Viruses - 0; Other Eukaryotes - 0 (source:…	---	---	---	hypothetical protein POPTR_0005s05250g [Populus trichocarpa]
Pop_A08G063984	-0.772806	1e-07	3.71e-05	DEG	Pag00001428	Potri.008G054000	AT-HSC70-1,HSC70,HSC70-1,HSP70-1	heat shock cognate protein 70-1	AT5G02500.1	encodes a member of heat shock protein 70 family.	heat shock cognate protein 70-1 (HSC70-1); FUNCTIONS IN: ATP binding; INVOLVED IN: protein folding, response to cadmium ion, response to cold, response to virus, response to heat; LOCATED IN: in 9 components; EXPRESSED IN: 29 plant structures; EXPRESSED DURING: 16 growth stages; CONTAINS InterPro DOMAIN/s: Heat shock protein 70, conserved site (InterPro:IPR018181), Heat shock protein Hsp70 (Inter…	AT5G02500	HSP70-1	HEAT SHOCK PROTEIN 70-1	heat shock protein 70 cognate [Populus trichocarpa]
Pop_A01G074711	-0.771278	2.73e-10	2.69e-07	DEG	Pag00001936	Potri.001G071000	EXGT-A4,XTH5	xyloglucan endotransglucosylase/hydrolase 5	AT5G13870.1	EXGT-A4, endoxyloglucan transferase,	xyloglucan endotransglucosylase/hydrolase 5 (XTH5); FUNCTIONS IN: hydrolase activity, acting on glycosyl bonds, hydrolase activity, hydrolyzing O-glycosyl compounds, xyloglucan:xyloglucosyl transferase activity; INVOLVED IN: carbohydrate metabolic process, cellular glucan metabolic process; LOCATED IN: endomembrane system, cell wall, apoplast; EXPRESSED IN: 16 plant structures; EXPRESSED DURING: …	AT5G13870	XTH5	xyloglucan endotransglucosylase/hydrolase 5	xyloglucan endotransglycosylase/hydrolase 27 [Populus tomentosa]
Pop_G10G007257	-0.77073	0.000616141	0.031888	DEG	Pag00020398	Potri.010G216800	---	RNA-binding (RRM/RBD/RNP motifs) family protein	AT3G54770.1	---	RNA-binding (RRM/RBD/RNP motifs) family protein; FUNCTIONS IN: RNA binding, nucleotide binding, nucleic acid binding; LOCATED IN: cellular_component unknown; EXPRESSED IN: root, gynoecium, carpel, stamen; EXPRESSED DURING: petal differentiation and expansion stage; CONTAINS InterPro DOMAIN/s: RNA recognition motif, RNP-1 (InterPro:IPR000504), Nucleotide-binding, alpha-beta plait (InterPro:IPR0126…	---	---	---	PREDICTED: RNA-binding protein 24-like isoform X1 [Populus euphratica]
Pop_A06G064856	-0.770557	0.000142432	0.0116089	DEG	Pag00031023	Potri.006G181600	---	Ribosomal L5P family protein	AT5G45775.2	---	Ribosomal L5P family protein; FUNCTIONS IN: structural constituent of ribosome; INVOLVED IN: translation; LOCATED IN: cytosolic large ribosomal subunit, vacuole; EXPRESSED IN: male gametophyte, leaf; CONTAINS InterPro DOMAIN/s: Ribosomal protein L5 (InterPro:IPR002132), Ribosomal protein L5, conserved site (InterPro:IPR020929), Ribosomal protein L5, N-terminal (InterPro:IPR020927), Ribosomal prot…	---	---	---	hypothetical protein POPTR_011G068900v3 [Populus trichocarpa]
Pop_A11G056586	-0.768996	0.000927565	0.0413316	DEG	Pag00005401	Potri.011G057500	---	---	AT1G28400.1	---	unknown protein; FUNCTIONS IN: molecular_function unknown; INVOLVED IN: biological_process unknown; LOCATED IN: endomembrane system; EXPRESSED IN: 22 plant structures; EXPRESSED DURING: 13 growth stages; BEST Arabidopsis thaliana protein match is: unknown protein (TAIR:AT2G33850.1); Has 45374 Blast hits to 18870 proteins in 668 species: Archae - 72; Bacteria - 1460; Metazoa - 1191; Fungi - 1038; …	---	---	---	PREDICTED: protein E6-like [Populus euphratica]
Pop_A01G081882	-0.767995	1.12e-09	8.78e-07	DEG	Pag00026537	Potri.001G466000	AtHsp90.4,Hsp81.4	HEAT SHOCK PROTEIN 81.4	AT5G56000.1	---	HEAT SHOCK PROTEIN 81.4 (Hsp81.4); FUNCTIONS IN: unfolded protein binding, ATP binding; INVOLVED IN: protein folding, response to stress; LOCATED IN: cytosol, apoplast, cell wall, nucleus, plasma membrane; EXPRESSED IN: male gametophyte, cultured cell, pollen tube; EXPRESSED DURING: L mature pollen stage, M germinated pollen stage; CONTAINS InterPro DOMAIN/s: Chaperone protein htpG (InterPro:IPR0…	AT5G56000	Hsp81.4	HEAT SHOCK PROTEIN 81.4	Heat shock protein Hsp90 family [Macleaya cordata]
Pop_A04G010824	-0.767958	3.88e-06	0.000741292	DEG	Pag00033068	Potri.003G000400	AtHB31,HB31	homeobox protein 31	AT1G14440.1	---	homeobox protein 31 (HB31); FUNCTIONS IN: DNA binding, sequence-specific DNA binding transcription factor activity; INVOLVED IN: regulation of transcription; LOCATED IN: cellular_component unknown; EXPRESSED IN: 17 plant structures; EXPRESSED DURING: 11 growth stages; CONTAINS InterPro DOMAIN/s: Homeobox domain, ZF-HD class (InterPro:IPR006455), ZF-HD homeobox protein, Cys/His-rich dimerisation d…	AT1G14440	ZHD4	ZINC FINGER HOMEODOMAIN 4	hypothetical protein POPTR_0004s23860g, partial [Populus trichocarpa]
Pop_G03G011260	-0.767825	4.57e-05	0.00490894	DEG	Pag00024028	Potri.003G071200	RPSAb	40s ribosomal protein SA B	AT3G04770.2	---	40s ribosomal protein SA B (RPSAb); FUNCTIONS IN: structural constituent of ribosome; INVOLVED IN: translation; LOCATED IN: cytosolic small ribosomal subunit, cytosolic ribosome, chloroplast, membrane; EXPRESSED IN: 25 plant structures; EXPRESSED DURING: 15 growth stages; CONTAINS InterPro DOMAIN/s: Ribosomal protein S2 (InterPro:IPR001865), Ribosomal protein S2, conserved site (InterPro:IPR01813…	AT3G04770	RPSAb	40s ribosomal protein SA B	hypothetical protein POPTR_0003s06880g [Populus trichocarpa]
Pop_G13G071311	-0.767391	0.000408671	0.0242703	DEG
Pop_A16G055265	-0.765325	0.000245165	0.0168112	DEG	Pag00033211	Potri.016G061100	---	Translation protein SH3-like family protein	AT1G57860.1	---	Translation protein SH3-like family protein; FUNCTIONS IN: structural constituent of ribosome; INVOLVED IN: translation; LOCATED IN: ribosome, cytosolic large ribosomal subunit; EXPRESSED IN: juvenile leaf; CONTAINS InterPro DOMAIN/s: Translation protein SH3-like (InterPro:IPR008991), Ribosomal protein L21e (InterPro:IPR001147), Ribosomal protein L21e, conserved site (InterPro:IPR018259); BEST Ar…	---	---	---	PREDICTED: 60S ribosomal protein L21-1-like [Populus euphratica]
Pop_A10G048400	-0.764697	0.00097319	0.0424246	DEG	Pag00000353	Potri.010G111600	---	GroES-like family protein	AT1G23100.1	---	GroES-like family protein; FUNCTIONS IN: ATP binding; INVOLVED IN: protein folding; LOCATED IN: mitochondrion; EXPRESSED IN: 19 plant structures; EXPRESSED DURING: 11 growth stages; CONTAINS InterPro DOMAIN/s: Chaperonin Cpn10 (InterPro:IPR020818), GroES-like (InterPro:IPR011032), Chaperonin Cpn10, conserved site (InterPro:IPR018369), Chaperonin Cpn10, subgroup (InterPro:IPR001476); BEST Arabidop…	---	---	---	hypothetical protein POPTR_0010s12180g [Populus trichocarpa]
Pop_A14G045762	-0.762814	0.000160613	0.0125672	DEG	Pag00003341	Potri.014G145600	---	---	AT2G31410.1	---	unknown protein; Has 1719 Blast hits to 1091 proteins in 184 species: Archae - 5; Bacteria - 24; Metazoa - 559; Fungi - 169; Plants - 192; Viruses - 1; Other Eukaryotes - 769 (source: NCBI BLink).	---	---	---	hypothetical protein POPTR_0014s14260g [Populus trichocarpa]
Pop_A08G063833	-0.762486	0.000257049	0.0174397	DEG	Pag00011856	Potri.008G102900	---	RmlC-like cupins superfamily protein	AT1G07750.1	---	RmlC-like cupins superfamily protein; FUNCTIONS IN: copper ion binding, zinc ion binding, nutrient reservoir activity; INVOLVED IN: biological_process unknown; LOCATED IN: cellular_component unknown; EXPRESSED IN: 26 plant structures; EXPRESSED DURING: 14 growth stages; CONTAINS InterPro DOMAIN/s: Cupin, RmlC-type (InterPro:IPR011051), Cupin 1 (InterPro:IPR006045), RmlC-like jelly roll fold (Inte…	---	---	---	cupin family protein [Populus trichocarpa]
Pop_A16G025233	-0.762483	0.00120911	0.0486575	DEG	Pag00013385	Potri.016G038600	---	Glutaredoxin family protein	AT3G57070.1	---	Glutaredoxin family protein; FUNCTIONS IN: electron carrier activity, protein disulfide oxidoreductase activity; INVOLVED IN: N-terminal protein myristoylation, cell redox homeostasis; LOCATED IN: chloroplast; EXPRESSED IN: 23 plant structures; EXPRESSED DURING: 13 growth stages; CONTAINS InterPro DOMAIN/s: Thioredoxin fold (InterPro:IPR012335), Glutaredoxin (InterPro:IPR002109), Thioredoxin-like…	---	---	---	hypothetical protein POPTR_016G038600v3 [Populus trichocarpa]
Pop_G15G015219	-0.761288	0.000574235	0.0303605	DEG	Pag00010498	Potri.015G006100	CYP89A6	cytochrome P450, family 87, subfamily A, polypeptide 6	AT1G64940.1	member of CYP89A	cytochrome P450, family 87, subfamily A, polypeptide 6 (CYP89A6); FUNCTIONS IN: electron carrier activity, monooxygenase activity, iron ion binding, oxygen binding, heme binding; INVOLVED IN: oxidation reduction; LOCATED IN: endomembrane system; CONTAINS InterPro DOMAIN/s: Cytochrome P450 (InterPro:IPR001128), Cytochrome P450, conserved site (InterPro:IPR017972), Cytochrome P450, E-class, group I…	AT1G64940	CYP89A6	cytochrome P450, family 87, subfamily A, polypeptide 6	hypothetical protein POPTR_0015s00850g [Populus trichocarpa]
Pop_G19G009660	-0.760069	0.000274968	0.0181668	DEG	Pag00030095	Potri.019G100601	---	---	AT4G28290.1	---	unknown protein; FUNCTIONS IN: molecular_function unknown; INVOLVED IN: biological_process unknown; LOCATED IN: chloroplast; EXPRESSED IN: 23 plant structures; EXPRESSED DURING: 15 growth stages; Has 45 Blast hits to 45 proteins in 11 species: Archae - 0; Bacteria - 0; Metazoa - 0; Fungi - 0; Plants - 45; Viruses - 0; Other Eukaryotes - 0 (source: NCBI BLink).	---	---	---	hypothetical protein POPTR_019G100600v3 [Populus trichocarpa]
Pop_A03G049926	-0.757636	6.44e-07	0.000175537	DEG	Pag00020555	Potri.003G063900	ELF4-L4	ELF4-like 4	AT1G17455.1	---	ELF4-like 4 (ELF4-L4); CONTAINS InterPro DOMAIN/s: Protein of unknown function DUF1313 (InterPro:IPR009741); BEST Arabidopsis thaliana protein match is: ELF4-like 2 (TAIR:AT1G72630.1); Has 149 Blast hits to 148 proteins in 34 species: Archae - 0; Bacteria - 0; Metazoa - 0; Fungi - 0; Plants - 148; Viruses - 0; Other Eukaryotes - 1 (source: NCBI BLink).	AT1G17455	ELF4-L4	ELF4-like 4	hypothetical protein POPTR_0003s06270g [Populus trichocarpa]
Pop_G03G078136	-0.753032	0.00021745	0.0154882	DEG	Pag00010217	Potri.003G117500	---	Leucine-rich repeat protein kinase family protein	AT1G12460.1	---	Leucine-rich repeat protein kinase family protein; FUNCTIONS IN: protein serine/threonine kinase activity, kinase activity, ATP binding; INVOLVED IN: transmembrane receptor protein tyrosine kinase signaling pathway, protein amino acid phosphorylation; LOCATED IN: plasma membrane; EXPRESSED IN: 9 plant structures; EXPRESSED DURING: 6 growth stages; CONTAINS InterPro DOMAIN/s: Protein kinase, catal…	---	---	---	hypothetical protein POPTR_003G117500v3 [Populus trichocarpa]
Pop_A05G073069	-0.752403	4.61e-05	0.00494307	DEG	Pag00017137	Potri.005G122600	---	alpha/beta-Hydrolases superfamily protein	AT2G18360.1	---	alpha/beta-Hydrolases superfamily protein; FUNCTIONS IN: hydrolase activity; LOCATED IN: endomembrane system; EXPRESSED IN: shoot apex, hypocotyl, root, leaf; CONTAINS InterPro DOMAIN/s: Alpha/beta hydrolase fold-1 (InterPro:IPR000073); BEST Arabidopsis thaliana protein match is: alpha/beta-Hydrolases superfamily protein (TAIR:AT4G36610.1); Has 8797 Blast hits to 8792 proteins in 1517 species: Ar…	---	---	---	hydrolase family protein [Populus trichocarpa]
Pop_A05G002150	-0.751873	0.000224653	0.0158319	DEG	Pag00028508	Potri.005G211800	---	Bifunctional inhibitor/lipid-transfer protein/seed storage 2S albumin superfamily protein	AT3G22600.1	---	Bifunctional inhibitor/lipid-transfer protein/seed storage 2S albumin superfamily protein; FUNCTIONS IN: lipid binding; INVOLVED IN: lipid transport; LOCATED IN: anchored to membrane; EXPRESSED IN: 14 plant structures; EXPRESSED DURING: 10 growth stages; CONTAINS InterPro DOMAIN/s: Bifunctional inhibitor/plant lipid transfer protein/seed storage (InterPro:IPR016140), Plant lipid transfer protein/…	---	---	---	hypothetical protein POPTR_005G211800v3 [Populus trichocarpa]
Pop_G02G065441	-0.75052	2.71e-09	1.75e-06	DEG	Pag00010128	Potri.002G060800	PDF1	protodermal factor 1	AT2G42840.1	Encodes a putative extracellular proline-rich protein is exclusively expressed in the L1 layer of vegetative, inflorescence and floral meristems and the protoderm of organ primordia.	protodermal factor 1 (PDF1); Has 74620 Blast hits to 36810 proteins in 1713 species: Archae - 153; Bacteria - 12776; Metazoa - 27126; Fungi - 11565; Plants - 10582; Viruses - 2385; Other Eukaryotes - 10033 (source: NCBI BLink).	AT2G42840	PDF1	protodermal factor 1	hypothetical protein POPTR_0002s06160g [Populus trichocarpa]
Pop_G10G007665	-0.749718	0.000153427	0.0122395	DEG	Pag00009167	Potri.010G231700	---	---	AT5G02420.1	---	unknown protein; Has 90 Blast hits to 90 proteins in 10 species: Archae - 0; Bacteria - 0; Metazoa - 0; Fungi - 0; Plants - 90; Viruses - 0; Other Eukaryotes - 0 (source: NCBI BLink).	---	---	---	hypothetical protein POPTR_010G231700v3 [Populus trichocarpa]
Pop_A02G005081	-0.745173	0.000169454	0.0130711	DEG	Pag00030745	Potri.002G011700	---	Protein of unknown function (DUF630 and DUF632)	AT4G35240.2	---	Protein of unknown function (DUF630 and DUF632); EXPRESSED IN: 23 plant structures; EXPRESSED DURING: 13 growth stages; CONTAINS InterPro DOMAIN/s: Protein of unknown function DUF630 (InterPro:IPR006868), Protein of unknown function DUF632 (InterPro:IPR006867); BEST Arabidopsis thaliana protein match is: Protein of unknown function (DUF630 and DUF632) (TAIR:AT2G17110.1).	---	---	---	hypothetical protein POPTR_002G011700v3 [Populus trichocarpa]
Pop_A14G029834	-0.744105	0.000561105	0.0299432	DEG	Pag00017349	Potri.014G019000	---	ankyrin repeat family protein	AT5G65860.1	---	ankyrin repeat family protein; FUNCTIONS IN: methyltransferase activity; INVOLVED IN: metabolic process; LOCATED IN: endomembrane system; EXPRESSED IN: 21 plant structures; EXPRESSED DURING: 13 growth stages; CONTAINS InterPro DOMAIN/s: Ankyrin repeat-containing domain (InterPro:IPR020683), Arginine N-methyltransferase 2 (InterPro:IPR017408), Methyltransferase type 11 (InterPro:IPR013216), Ankyri…	---	---	---	hypothetical protein [Populus tomentosa]
Pop_G03G013727	-0.743713	3.47e-05	0.00402523	DEG	Pag00024844	Potri.003G144000	ATTRE1,TRE1	trehalase 1	AT4G24040.1	Encodes a trehalase, member of Glycoside Hydrolase Family 37.	trehalase 1 (TRE1); CONTAINS InterPro DOMAIN/s: Glycoside hydrolase, family 37 (InterPro:IPR001661), Six-hairpin glycosidase-like (InterPro:IPR008928), Glycoside hydrolase, family 37, conserved site (InterPro:IPR018232); Has 1925 Blast hits to 1909 proteins in 569 species: Archae - 2; Bacteria - 1056; Metazoa - 507; Fungi - 235; Plants - 71; Viruses - 0; Other Eukaryotes - 54 (source: NCBI BLink).	AT4G24040	TRE1	trehalase 1	hypothetical protein POPTR_0003s14390g [Populus trichocarpa]
Pop_A02G031335	-0.74154	2.06e-06	0.000438822	DEG	Pag00003224	Potri.T106000	EDA13,EDA19,SWA1	transducin family protein / WD-40 repeat family protein	AT2G47990.1	Encodes a transducin family nucleolar protein with six WD40 repeats that is most likely involved in 18S rRNA biogenesis. The slow progression of the gametophytic division cycles in swa1 suggested that the SWA1 protein is required for the normal progression of mitotic division cycles through the regulation of cell metabolism. Ubiquitously expressed throughout the plant.	SLOW WALKER1 (SWA1); CONTAINS InterPro DOMAIN/s: WD40 repeat 2 (InterPro:IPR019782), WD40 repeat, conserved site (InterPro:IPR019775), WD40 repeat (InterPro:IPR001680), G-protein beta WD-40 repeat, region (InterPro:IPR020472), WD40 repeat-like-containing domain (InterPro:IPR011046), WD40-repeat-containing domain (InterPro:IPR017986), U3 small nucleolar RNA-associated protein 15, C-terminal (Inter…	AT2G47990	SWA1	SLOW WALKER1	PREDICTED: U3 small nucleolar RNA-associated protein 15 homolog [Populus euphratica]
Pop_G04G066864	-0.741253	0.00109446	0.04554	DEG	Pag00007825	Potri.004G065500	---	---							hypothetical protein POPTR_0004s06430g [Populus trichocarpa]
Pop_A17G081469	-0.741186	0.000161468	0.0125882	DEG	Pag00018546	Potri.017G063900	ATTSO2,TSO2	Ferritin/ribonucleotide reductase-like family protein	AT3G27060.1	Encodes one of the 3 ribonucleotide reductase (RNR) small subunit genes. TSO2 transcription occurs predominantly at the S-phase of the cell cycle and its expression pattern is consistent with its role in dNDP biosynthesis during DNA replication in actively dividing cells. Critical for cell cycle progression, DNA damage repair and plant development.	TSO MEANING 'UGLY' IN CHINESE 2 (TSO2); FUNCTIONS IN: oxidoreductase activity, transition metal ion binding, ribonucleoside-diphosphate reductase activity; INVOLVED IN: in 6 processes; LOCATED IN: cellular_component unknown; EXPRESSED IN: 25 plant structures; EXPRESSED DURING: 15 growth stages; CONTAINS InterPro DOMAIN/s: Ribonucleotide reductase-related (InterPro:IPR012348), Ribonucleotide reduc…	AT3G27060	TSO2	TSO MEANING 'UGLY' IN CHINESE 2	hypothetical protein POPTR_017G063900v3 [Populus trichocarpa]
Pop_G02G064964	-0.740469	0.000122994	0.0104775	DEG
Pop_G16G035719	-0.73814	1.61e-06	0.000362623	DEG	Pag00025637	Potri.016G139100	ATUTR3,UTR3	UDP-galactose transporter 3	AT1G14360.1	---	UDP-galactose transporter 3 (UTR3); FUNCTIONS IN: pyrimidine nucleotide sugar transmembrane transporter activity; INVOLVED IN: transmembrane transport; LOCATED IN: endomembrane system; EXPRESSED IN: 24 plant structures; EXPRESSED DURING: 15 growth stages; CONTAINS InterPro DOMAIN/s: UAA transporter (InterPro:IPR013657); BEST Arabidopsis thaliana protein match is: UDP-galactose transporter 1 (TAIR…	AT1G14360	UTR3	UDP-galactose transporter 3	UDP-galactose/UDP-glucose transporter family protein [Populus trichocarpa]
Pop_A16G090112	-0.736992	0.000192006	0.0140975	DEG	Pag00024521	Potri.016G120000	ATERDJ3A,TMS1	DNAJ heat shock N-terminal domain-containing protein	AT3G08970.1	J domain protein localized in ER lumen. Can compensate for the growth defect in jem1 scj1 mutant yeast. Also shows similarity to HSP40 proteins and is induced by heat stress. At high temperatures, mutant alleles are not transmitted through the pollen due to defects in pollen tube growth.	ATERDJ3A; CONTAINS InterPro DOMAIN/s: Molecular chaperone, heat shock protein, Hsp40, DnaJ (InterPro:IPR015609), Heat shock protein DnaJ, N-terminal (InterPro:IPR001623), Heat shock protein DnaJ (InterPro:IPR003095), Thioredoxin-like fold (InterPro:IPR012336), Heat shock protein DnaJ, conserved site (InterPro:IPR018253); BEST Arabidopsis thaliana protein match is: DNAJ heat shock family protein (…	AT3G08970	TMS1	THERMOSENSITIVE MALE STERILE 1	hypothetical protein POPTR_0016s12750g [Populus trichocarpa]
Pop_G03G013595	-0.736903	7.99e-05	0.00756563	DEG	Pag00029295	Potri.003G156600	---	Domain of unknown function (DUF23)	AT5G44670.1	---	Domain of unknown function (DUF23); CONTAINS InterPro DOMAIN/s: Protein of unknown function DUF23 (InterPro:IPR008166); BEST Arabidopsis thaliana protein match is: Domain of unknown function (DUF23) (TAIR:AT4G20170.1); Has 204 Blast hits to 204 proteins in 35 species: Archae - 0; Bacteria - 27; Metazoa - 39; Fungi - 0; Plants - 129; Viruses - 0; Other Eukaryotes - 9 (source: NCBI BLink).	---	---	---	hypothetical protein POPTR_003G156600v3 [Populus trichocarpa]
Pop_A12G027511	-0.736681	1.03e-05	0.00162757	DEG	Pag00018595	Potri.012G123500	---	NB-ARC domain-containing disease resistance protein	AT3G14470.1	---	NB-ARC domain-containing disease resistance protein; FUNCTIONS IN: protein binding; INVOLVED IN: apoptosis, defense response; LOCATED IN: endomembrane system; EXPRESSED IN: 23 plant structures; EXPRESSED DURING: 14 growth stages; CONTAINS InterPro DOMAIN/s: Leucine-rich repeat-containing protein (InterPro:IPR015766), NB-ARC (InterPro:IPR002182), Leucine-rich repeat (InterPro:IPR001611), Disease r…	---	---	---	PREDICTED: putative disease resistance protein RGA4, partial [Populus euphratica]
Pop_A11G032598	-0.736656	1.4e-06	0.000323656	DEG	Pag00031592	Potri.011G163800	---	RmlC-like cupins superfamily protein	AT3G05950.1	---	RmlC-like cupins superfamily protein; FUNCTIONS IN: manganese ion binding, nutrient reservoir activity; INVOLVED IN: biological_process unknown; LOCATED IN: endomembrane system, apoplast; EXPRESSED IN: sperm cell, male gametophyte, root, flower, pollen tube; EXPRESSED DURING: L mature pollen stage, M germinated pollen stage, 4 anthesis; CONTAINS InterPro DOMAIN/s: Cupin, RmlC-type (InterPro:IPR01…	---	---	---	germin-like protein 1 [Populus trichocarpa]
Pop_G06G014344	-0.736192	0.00037666	0.0227955	DEG	Pag00004646	Potri.006G046350	---	Mitochondrial glycoprotein family protein	AT2G41600.5	---	Mitochondrial glycoprotein family protein; FUNCTIONS IN: molecular_function unknown; INVOLVED IN: biological_process unknown; LOCATED IN: mitochondrial matrix; EXPRESSED IN: 21 plant structures; EXPRESSED DURING: 13 growth stages; CONTAINS InterPro DOMAIN/s: Mitochondrial glycoprotein (InterPro:IPR003428); BEST Arabidopsis thaliana protein match is: Mitochondrial glycoprotein family protein (TAIR…	---	---	---	hypothetical protein POPTR_0006s04490g [Populus trichocarpa]
Pop_G01G074609	-0.734292	0.000190391	0.0140632	DEG	Pag00001794	Potri.001G054400	HSP60,HSP60-3B	heat shock protein 60	AT3G23990.1	mitochondrial chaperonin HSP. assist in rapid assembly of the oligomeric protein structures in the mitochondria.	heat shock protein 60 (HSP60); FUNCTIONS IN: copper ion binding, ATP binding; INVOLVED IN: response to cadmium ion, response to cyclopentenone, chaperone-mediated protein complex assembly, response to heat, mitochondrion organization; LOCATED IN: cytosol, cytosolic ribosome, mitochondrion, plasma membrane, mitochondrial matrix; EXPRESSED IN: 24 plant structures; EXPRESSED DURING: 15 growth stages…	AT3G23990	HSP60-3B	HEAT SHOCK PROTEIN 60-3B	Chaperonin CPN60-2 family protein [Populus trichocarpa]
Pop_G08G057769	-0.732692	9.55e-07	0.000236694	DEG	Pag00001437	Potri.008G054600	AT-HSC70-1,HSC70,HSC70-1,HSP70-1	heat shock cognate protein 70-1	AT5G02500.1	encodes a member of heat shock protein 70 family.	heat shock cognate protein 70-1 (HSC70-1); FUNCTIONS IN: ATP binding; INVOLVED IN: protein folding, response to cadmium ion, response to cold, response to virus, response to heat; LOCATED IN: in 9 components; EXPRESSED IN: 29 plant structures; EXPRESSED DURING: 16 growth stages; CONTAINS InterPro DOMAIN/s: Heat shock protein 70, conserved site (InterPro:IPR018181), Heat shock protein Hsp70 (Inter…	AT5G02500	HSP70-1	HEAT SHOCK PROTEIN 70-1	heat shock protein 70 cognate [Populus trichocarpa]
Pop_G17G067060	-0.732577	4.99e-07	0.000143038	DEG	Pag00024997	Potri.017G082900	AtHB34,HB34	homeobox protein 34	AT3G28920.1	---	homeobox protein 34 (HB34); FUNCTIONS IN: DNA binding, sequence-specific DNA binding transcription factor activity; INVOLVED IN: regulation of transcription; EXPRESSED IN: 22 plant structures; EXPRESSED DURING: 13 growth stages; CONTAINS InterPro DOMAIN/s: Homeobox domain, ZF-HD class (InterPro:IPR006455), ZF-HD homeobox protein, Cys/His-rich dimerisation domain (InterPro:IPR006456), Homeodomain-…	AT3G28920	ZHD9	ZINC FINGER HOMEODOMAIN 9	hypothetical protein POPTR_0017s11920g [Populus trichocarpa]
Pop_G06G003284	-0.731955	7.9e-07	0.000205874	DEG	Pag00008917	Potri.006G202300	---	Ribosomal protein L18e/L15 superfamily protein	AT1G70600.1	---	Ribosomal protein L18e/L15 superfamily protein; FUNCTIONS IN: structural constituent of ribosome; INVOLVED IN: translation; LOCATED IN: cytosolic ribosome, ribosome, cytosolic large ribosomal subunit, membrane; EXPRESSED IN: guard cell, leaf; CONTAINS InterPro DOMAIN/s: Ribosomal protein L18e/L15 (InterPro:IPR021131), Ribosomal protein L15, conserved site (InterPro:IPR001196); BEST Arabidopsis th…	---	---	---	60S ribosomal protein L27a-2 [Populus trichocarpa]
Pop_G01G020829	-0.731456	0.00112348	0.0462979	DEG	Pag00008428	Potri.001G234500	KCS12	3-ketoacyl-CoA synthase 12	AT2G28630.1	Encodes KCS12, a member of the 3-ketoacyl-CoA synthase family involved in the biosynthesis of VLCFA (very long chain fatty acids).	3-ketoacyl-CoA synthase 12 (KCS12); FUNCTIONS IN: transferase activity, transferring acyl groups other than amino-acyl groups, catalytic activity, acyltransferase activity; INVOLVED IN: response to osmotic stress; LOCATED IN: endoplasmic reticulum; EXPRESSED IN: 24 plant structures; EXPRESSED DURING: 13 growth stages; CONTAINS InterPro DOMAIN/s: Thiolase-like (InterPro:IPR016039), Very-long-chain…	AT2G28630	KCS12	3-ketoacyl-CoA synthase 12	hypothetical protein POPTR_001G234500v3 [Populus trichocarpa]
Pop_A02G088636	-0.73027	0.000523112	0.0286283	DEG
Pop_A01G032265	-0.729728	2.47e-05	0.00319023	DEG	Pag00013181	Potri.001G182100	A37,ATPDX1.2,PDX1.2	pyridoxine biosynthesis 1.2	AT3G16050.1	Encodes a protein with pyridoxal phosphate synthase activity whose transcripts were detected mostly in roots and accumulate during senescence. The protein was found in very low abundance, which prevented a specific localisation.	pyridoxine biosynthesis 1.2 (PDX1.2); FUNCTIONS IN: protein heterodimerization activity; INVOLVED IN: pyridoxal phosphate biosynthetic process, metabolic process; LOCATED IN: cytosol; EXPRESSED IN: 24 plant structures; EXPRESSED DURING: 11 growth stages; CONTAINS InterPro DOMAIN/s: Vitamin B6 biosynthesis protein (InterPro:IPR001852), Ribulose-phosphate binding barrel (InterPro:IPR011060); BEST A…	AT3G16050	PDX1.2	pyridoxine biosynthesis 1.2	pyridoxin biosynthesis PDX1-like protein 2 [Populus trichocarpa]
Pop_A08G064017	-0.7279	1.08e-08	5.63e-06	DEG	Pag00019312	Potri.008G119800	---	---	AT1G13360.1	---	unknown protein; BEST Arabidopsis thaliana protein match is: unknown protein (TAIR:AT3G25870.1); Has 69 Blast hits to 69 proteins in 16 species: Archae - 0; Bacteria - 0; Metazoa - 6; Fungi - 0; Plants - 63; Viruses - 0; Other Eukaryotes - 0 (source: NCBI BLink).	---	---	---	hypothetical protein POPTR_0008s11850g [Populus trichocarpa]
Pop_A15G014813	-0.727407	0.000824191	0.0382886	DEG	Pag00012171	Potri.015G137900	---	Pyridoxal phosphate (PLP)-dependent transferases superfamily protein	AT5G51920.1	---	Pyridoxal phosphate (PLP)-dependent transferases superfamily protein; FUNCTIONS IN: pyridoxal phosphate binding, catalytic activity; INVOLVED IN: metabolic process; LOCATED IN: chloroplast; CONTAINS InterPro DOMAIN/s: Pyridoxal phosphate-dependent transferase, major domain (InterPro:IPR015424), Aminotransferase, class V/Cysteine desulfurase (InterPro:IPR000192), Pyridoxal phosphate-dependent tran…	---	---	---	hypothetical protein POPTR_0015s13690g [Populus trichocarpa]
Pop_G04G059286	-0.726798	2.93e-08	1.28e-05	DEG	Pag00033068	Potri.003G000400	AtHB31,HB31	homeobox protein 31	AT1G14440.1	---	homeobox protein 31 (HB31); FUNCTIONS IN: DNA binding, sequence-specific DNA binding transcription factor activity; INVOLVED IN: regulation of transcription; LOCATED IN: cellular_component unknown; EXPRESSED IN: 17 plant structures; EXPRESSED DURING: 11 growth stages; CONTAINS InterPro DOMAIN/s: Homeobox domain, ZF-HD class (InterPro:IPR006455), ZF-HD homeobox protein, Cys/His-rich dimerisation d…	AT1G14440	ZHD4	ZINC FINGER HOMEODOMAIN 4	hypothetical protein POPTR_0004s23860g, partial [Populus trichocarpa]
Pop_UnG034270	-0.725573	0.000500567	0.0279637	DEG	Pag00021478	Potri.015G147500	ATFBR1,ATFIB1,FBR1,FIB1,SKIP7	fibrillarin 1	AT5G52470.1	encodes a fibrillarin, a key nucleolar protein in eukaryotes which associates with box C/D small nucleolar RNAs (snoRNAs) directing 2'-O-ribose methylation of the rRNA. This gene also encodes a novel box C/D snoRNA, U60.1f in its fifth intron that accumulates in seedlings and that their targeted residue on the 25 S rRNA is methylated.	fibrillarin 1 (FIB1); FUNCTIONS IN: snoRNA binding; INVOLVED IN: RNA methylation, rRNA processing; LOCATED IN: nucleolus, membrane; EXPRESSED IN: 24 plant structures; EXPRESSED DURING: 13 growth stages; CONTAINS InterPro DOMAIN/s: Fibrillarin (InterPro:IPR000692); BEST Arabidopsis thaliana protein match is: fibrillarin 2 (TAIR:AT4G25630.1); Has 20161 Blast hits to 7736 proteins in 898 species: Ar…	AT5G52470	SKIP7	SKP1/ASK1-INTERACTING PROTEIN	hypothetical protein POPTR_0015s12790g [Populus trichocarpa]
Pop_G01G067340	-0.724602	1.8e-10	1.86e-07	DEG	Pag00032183	Potri.001G286700	AtHsp90.4,Hsp81.4	HEAT SHOCK PROTEIN 81.4	AT5G56000.1	---	HEAT SHOCK PROTEIN 81.4 (Hsp81.4); FUNCTIONS IN: unfolded protein binding, ATP binding; INVOLVED IN: protein folding, response to stress; LOCATED IN: cytosol, apoplast, cell wall, nucleus, plasma membrane; EXPRESSED IN: male gametophyte, cultured cell, pollen tube; EXPRESSED DURING: L mature pollen stage, M germinated pollen stage; CONTAINS InterPro DOMAIN/s: Chaperone protein htpG (InterPro:IPR0…	AT5G56000	Hsp81.4	HEAT SHOCK PROTEIN 81.4	heat shock protein 81-1 [Quercus suber]
Pop_UnG069715	-0.724436	0.00011629	0.010104	DEG	Pag00016478	Potri.004G185800	---	60S acidic ribosomal protein family	AT3G44590.1	---	60S acidic ribosomal protein family; FUNCTIONS IN: structural constituent of ribosome; INVOLVED IN: translational elongation; LOCATED IN: cytosol, cytosolic ribosome, ribosome, nucleus; EXPRESSED IN: 25 plant structures; EXPRESSED DURING: 15 growth stages; CONTAINS InterPro DOMAIN/s: Ribosomal protein 60S (InterPro:IPR001813); BEST Arabidopsis thaliana protein match is: 60S acidic ribosomal prote…	---	---	---	unknown [Populus trichocarpa]
Pop_G05G008393	-0.722579	0.000649742	0.0329707	DEG	Pag00010685	Potri.005G194500	ARP1,emb2207,RP1,RPL3A	ribosomal protein 1	AT1G43170.6	Encodes a cytoplasmic ribosomal protein.	ribosomal protein 1 (RP1); FUNCTIONS IN: structural constituent of ribosome; INVOLVED IN: translation, embryo development ending in seed dormancy; LOCATED IN: cytosolic ribosome, ribosome, cytosolic large ribosomal subunit; EXPRESSED IN: 24 plant structures; EXPRESSED DURING: 13 growth stages; CONTAINS InterPro DOMAIN/s: Ribosomal protein L3 (InterPro:IPR000597), Ribosomal protein L3, conserved s…	AT1G43170	RPL3A	---	ribosomal protein 1 [Populus trichocarpa]
Pop_G08G058611	-0.721429	2.48e-05	0.00319539	DEG	Pag00001668	Potri.008G078000	---	---	AT5G16250.1	---	unknown protein; BEST Arabidopsis thaliana protein match is: unknown protein (TAIR:AT3G02640.1); Has 1807 Blast hits to 1807 proteins in 277 species: Archae - 0; Bacteria - 0; Metazoa - 736; Fungi - 347; Plants - 385; Viruses - 0; Other Eukaryotes - 339 (source: NCBI BLink).	---	---	---	hypothetical protein [Populus tomentosa]
Pop_A02G066045	-0.721207	0.00105786	0.044711	DEG	Pag00003136	Potri.002G117600	---	---	AT4G33800.1	---	unknown protein; Has 30201 Blast hits to 17322 proteins in 780 species: Archae - 12; Bacteria - 1396; Metazoa - 17338; Fungi - 3422; Plants - 5037; Viruses - 0; Other Eukaryotes - 2996 (source: NCBI BLink).	---	---	---	hypothetical protein POPTR_0002s11840g [Populus trichocarpa]
Pop_G10G048160	-0.719609	4.56e-06	0.000838503	DEG	Pag00000584	Potri.010G133900	---	Adenosylmethionine decarboxylase family protein	AT3G25570.1	---	Adenosylmethionine decarboxylase family protein; FUNCTIONS IN: adenosylmethionine decarboxylase activity; INVOLVED IN: spermidine biosynthetic process, spermine biosynthetic process; LOCATED IN: cellular_component unknown; CONTAINS InterPro DOMAIN/s: S-adenosylmethionine decarboxylase, core (InterPro:IPR016067), S-adenosylmethionine decarboxylase, conserved site (InterPro:IPR018166), S-adenosylme…	---	---	---	hypothetical protein POPTR_010G133900v3 [Populus trichocarpa]
Pop_A04G059342	-0.719227	4.36e-05	0.00476184	DEG	Pag00012151	Potri.004G200300	---	---	AT3G11600.1	---	unknown protein; FUNCTIONS IN: molecular_function unknown; INVOLVED IN: response to karrikin; EXPRESSED IN: 21 plant structures; EXPRESSED DURING: 12 growth stages; BEST Arabidopsis thaliana protein match is: unknown protein (TAIR:AT5G06270.1); Has 171 Blast hits to 171 proteins in 15 species: Archae - 0; Bacteria - 0; Metazoa - 0; Fungi - 0; Plants - 171; Viruses - 0; Other Eukaryotes - 0 (sourc…	---	---	---	hypothetical protein POPTR_0004s21060g [Populus trichocarpa]
Pop_G01G004830	-0.718171	7.23e-06	0.00120171	DEG	Pag00018913	Potri.001G172700	---	Ran BP2/NZF zinc finger-like superfamily protein	AT3G15680.1	---	Ran BP2/NZF zinc finger-like superfamily protein; FUNCTIONS IN: binding, zinc ion binding; INVOLVED IN: biological_process unknown; LOCATED IN: intracellular; EXPRESSED IN: 21 plant structures; EXPRESSED DURING: 13 growth stages; CONTAINS InterPro DOMAIN/s: Zinc finger, RanBP2-type (InterPro:IPR001876); BEST Arabidopsis thaliana protein match is: Ran BP2/NZF zinc finger-like superfamily protein (…	---	---	---	zinc finger family protein [Populus trichocarpa]
Pop_G12G084770	-0.716924	0.0002474	0.0169189	DEG	Pag00007807	Potri.012G145000	---	Ribosomal protein L1p/L10e family	AT3G58660.1	---	Ribosomal protein L1p/L10e family; FUNCTIONS IN: structural constituent of ribosome, RNA binding; INVOLVED IN: translation, RNA processing; LOCATED IN: nucleolus, membrane; EXPRESSED IN: 22 plant structures; EXPRESSED DURING: 13 growth stages; CONTAINS InterPro DOMAIN/s: Ribosomal protein L1 (InterPro:IPR002143), Ribosomal protein L1, 2-layer alpha/beta-sandwich (InterPro:IPR016094); BEST Arabido…	---	---	---	PREDICTED: ribosomal L1 domain-containing protein 1-like [Populus euphratica]
Pop_A09G077061	-0.716094	0.000331463	0.0207136	DEG	Pag00044792	Potri.009G126000	---	SAUR-like auxin-responsive protein family	AT4G34760.1	---	SAUR-like auxin-responsive protein family ; CONTAINS InterPro DOMAIN/s: Auxin responsive SAUR protein (InterPro:IPR003676); BEST Arabidopsis thaliana protein match is: SAUR-like auxin-responsive protein family (TAIR:AT2G16580.1); Has 1475 Blast hits to 1458 proteins in 28 species: Archae - 0; Bacteria - 0; Metazoa - 0; Fungi - 0; Plants - 1474; Viruses - 0; Other Eukaryotes - 1 (source: NCBI BLin…	---	---	---	hypothetical protein POPTR_009G126000v3 [Populus trichocarpa]
Pop_A07G022511	-0.716013	0.000824644	0.0382886	DEG	Pag00025329	Potri.005G125400	---	Tetratricopeptide repeat (TPR)-like superfamily protein	AT4G36680.1	---	Tetratricopeptide repeat (TPR)-like superfamily protein; CONTAINS InterPro DOMAIN/s: Pentatricopeptide repeat (InterPro:IPR002885); BEST Arabidopsis thaliana protein match is: Tetratricopeptide repeat (TPR)-like superfamily protein (TAIR:AT2G18520.1); Has 31603 Blast hits to 11701 proteins in 258 species: Archae - 3; Bacteria - 12; Metazoa - 242; Fungi - 164; Plants - 30323; Viruses - 0; Other Eu…	---	---	---	PREDICTED: pentatricopeptide repeat-containing protein At4g36680, mitochondrial [Populus euphratica]
Pop_G08G064148	-0.715916	1.2e-06	0.000284601	DEG	Pag00014948	Potri.008G131500	---	Calcium-dependent lipid-binding (CaLB domain) family protein	AT1G70790.1	---	Calcium-dependent lipid-binding (CaLB domain) family protein; CONTAINS InterPro DOMAIN/s: C2 membrane targeting protein (InterPro:IPR018029), C2 calcium/lipid-binding domain, CaLB (InterPro:IPR008973), C2 calcium-dependent membrane targeting (InterPro:IPR000008); BEST Arabidopsis thaliana protein match is: Calcium-dependent lipid-binding (CaLB domain) family protein (TAIR:AT2G01540.1); Has 4172 B…	---	---	---	PREDICTED: probable ADP-ribosylation factor GTPase-activating protein AGD13 isoform X1 [Populus euphratica]
Pop_A01G059672	-0.714034	0.00111542	0.0460989	DEG	Pag00001076	Potri.001G104800	---	Polynucleotidyl transferase, ribonuclease H-like superfamily protein	AT3G52905.1	---	Polynucleotidyl transferase, ribonuclease H-like superfamily protein; FUNCTIONS IN: hydrolase activity, acting on ester bonds, nucleic acid binding; INVOLVED IN: DNA repair, response to DNA damage stimulus, nucleobase, nucleoside, nucleotide and nucleic acid metabolic process, DNA recombination; LOCATED IN: cytoplasm; CONTAINS InterPro DOMAIN/s: Resolvase, RNase H-like fold (InterPro:IPR006641), …	---	---	---	hypothetical protein POPTR_0001s09310g [Populus trichocarpa]
Pop_A07G062810	-0.713686	3.55e-07	0.00010821	DEG	Pag00003419	Potri.007G001000	---	Leucine-rich repeat (LRR) family protein	AT5G23400.1	---	Leucine-rich repeat (LRR) family protein; INVOLVED IN: signal transduction, defense response; LOCATED IN: cell wall; EXPRESSED IN: 17 plant structures; EXPRESSED DURING: 10 growth stages; CONTAINS InterPro DOMAIN/s: Leucine-rich repeat-containing N-terminal domain, type 2 (InterPro:IPR013210), Leucine-rich repeat (InterPro:IPR001611); BEST Arabidopsis thaliana protein match is: Leucine-rich repea…	---	---	---	serine-threonine protein kinase 2 [Populus tomentosa]
Pop_A03G080556	-0.713062	0.000366163	0.0223654	DEG	Pag00043603	Potri.003G198900	---	LRR and NB-ARC domains-containing disease resistance protein	AT3G14460.1	---	LRR and NB-ARC domains-containing disease resistance protein; FUNCTIONS IN: ATP binding; INVOLVED IN: apoptosis, defense response; CONTAINS InterPro DOMAIN/s: NB-ARC (InterPro:IPR002182), Leucine-rich repeat (InterPro:IPR001611), Disease resistance protein (InterPro:IPR000767); BEST Arabidopsis thaliana protein match is: NB-ARC domain-containing disease resistance protein (TAIR:AT3G14470.1); Has …	---	---	---	hypothetical protein POPTR_003G199600v3 [Populus trichocarpa]
Pop_G09G077658	-0.711706	0.000771866	0.0368968	DEG	Pag00008215	Potri.009G117100	---	alpha/beta-Hydrolases superfamily protein	AT2G18360.1	---	alpha/beta-Hydrolases superfamily protein; FUNCTIONS IN: hydrolase activity; LOCATED IN: endomembrane system; EXPRESSED IN: shoot apex, hypocotyl, root, leaf; CONTAINS InterPro DOMAIN/s: Alpha/beta hydrolase fold-1 (InterPro:IPR000073); BEST Arabidopsis thaliana protein match is: alpha/beta-Hydrolases superfamily protein (TAIR:AT4G36610.1); Has 8797 Blast hits to 8792 proteins in 1517 species: Ar…	---	---	---	hypothetical protein POPTR_0009s11950g [Populus trichocarpa]
Pop_A04G060320	-0.710541	6.26e-05	0.00626406	DEG	Pag00016478	Potri.004G185800	---	60S acidic ribosomal protein family	AT3G44590.1	---	60S acidic ribosomal protein family; FUNCTIONS IN: structural constituent of ribosome; INVOLVED IN: translational elongation; LOCATED IN: cytosol, cytosolic ribosome, ribosome, nucleus; EXPRESSED IN: 25 plant structures; EXPRESSED DURING: 15 growth stages; CONTAINS InterPro DOMAIN/s: Ribosomal protein 60S (InterPro:IPR001813); BEST Arabidopsis thaliana protein match is: 60S acidic ribosomal prote…	---	---	---	unknown [Populus trichocarpa]
Pop_A10G047097	-0.710517	0.00119136	0.0481242	DEG	Pag00020523	Potri.010G192700	---	Microsomal signal peptidase 25 kDa subunit (SPC25)	AT2G39960.1	---	Microsomal signal peptidase 25 kDa subunit (SPC25); FUNCTIONS IN: peptidase activity; INVOLVED IN: signal peptide processing; LOCATED IN: endoplasmic reticulum; EXPRESSED IN: male gametophyte, callus; CONTAINS InterPro DOMAIN/s: Signal peptidase complex subunit 2 (InterPro:IPR009582); BEST Arabidopsis thaliana protein match is: Microsomal signal peptidase 25 kDa subunit (SPC25) (TAIR:AT4G04200.1)…	---	---	---	PREDICTED: probable signal peptidase complex subunit 2 [Populus euphratica]
Pop_A17G030836	-0.707805	9.36e-05	0.0085663	DEG	Pag00035648	Potri.017G037900	RCI3,RCI3A	Peroxidase superfamily protein	AT1G05260.1	Encodes a cold-inducible cationic peroxidase that is involved in the stress response. In response to low temperature, RCI3 transcripts accumulate in the aerial part and in roots of etiolated seedlings but only in roots of light-grown seedlings.	RARE COLD INDUCIBLE GENE 3 (RCI3); FUNCTIONS IN: peroxidase activity; INVOLVED IN: response to desiccation, response to cold, hyperosmotic salinity response; LOCATED IN: endoplasmic reticulum; EXPRESSED IN: 12 plant structures; EXPRESSED DURING: 4 anthesis, petal differentiation and expansion stage, E expanded cotyledon stage; CONTAINS InterPro DOMAIN/s: Haem peroxidase (InterPro:IPR010255), Plan…	AT1G05260	RCI3A	---	uncharacterized protein A4U43_C06F2300 [Asparagus officinalis]
Pop_G01G004617	-0.707133	1.47e-07	5.13e-05	DEG	Pag00018166	Potri.001G164000	AP40,P40,RP40,RPSAA	40s ribosomal protein SA	AT1G72370.1	acidic protein associated to 40S ribosomal subunit of ribosomes. Involved in polysome formation during active protein synthesis. Expressed in actively growing tissue.	40s ribosomal protein SA (P40); FUNCTIONS IN: structural constituent of ribosome; INVOLVED IN: response to salt stress, mature ribosome assembly, translation, response to osmotic stress; LOCATED IN: in 8 components; EXPRESSED IN: 25 plant structures; EXPRESSED DURING: 14 growth stages; CONTAINS InterPro DOMAIN/s: Ribosomal protein S2 (InterPro:IPR001865), Ribosomal protein S2, conserved site (Int…	AT1G72370	RPSAA	---	unknown [Populus trichocarpa]
Pop_G17G087340	-0.706355	4.63e-05	0.00495168	DEG	Pag00040740	Potri.017G145200	---	Leucine-rich repeat protein kinase family protein	AT3G47570.1	---	Leucine-rich repeat protein kinase family protein; FUNCTIONS IN: protein serine/threonine kinase activity, kinase activity, ATP binding; INVOLVED IN: transmembrane receptor protein tyrosine kinase signaling pathway, protein amino acid phosphorylation; LOCATED IN: plasma membrane; EXPRESSED IN: 13 plant structures; EXPRESSED DURING: 8 growth stages; CONTAINS InterPro DOMAIN/s: Protein kinase, ATP …	---	---	---	hypothetical protein POPTR_017G145200v3 [Populus trichocarpa]
Pop_A05G057123	-0.706192	0.000708955	0.0348812	DEG	Pag00018418	Potri.005G259300	---	Protein of unknown function, DUF617	AT1G21050.1	---	Protein of unknown function, DUF617; CONTAINS InterPro DOMAIN/s: Protein of unknown function DUF617, plant (InterPro:IPR006460); BEST Arabidopsis thaliana protein match is: Protein of unknown function, DUF617 (TAIR:AT1G76610.1); Has 257 Blast hits to 256 proteins in 14 species: Archae - 0; Bacteria - 0; Metazoa - 0; Fungi - 0; Plants - 257; Viruses - 0; Other Eukaryotes - 0 (source: NCBI BLink).	---	---	---	PREDICTED: protein MIZU-KUSSEI 1 [Populus euphratica]
Pop_A16G090253	-0.704935	0.00049602	0.027853	DEG	Pag00046066	Potri.016G136000	---	Bifunctional inhibitor/lipid-transfer protein/seed storage 2S albumin superfamily protein	AT5G01870.1	Predicted to encode a PR (pathogenesis-related) protein. Belongs to the lipid transfer protein (PR-14) family with the following members: At2g38540/LTP1, At2g38530/LTP2, At5g59320/LTP3, At5g59310/LTP4, At3g51600/LTP5, At3g08770/LTP6, At2g15050/LTP7, At2g18370/LTP8, At2g15325/LTP9, At5g01870/LTP10, At4g33355/LTP11, At3g51590/LTP12, At5g44265/LTP13, At5g62065/LTP14, At4g08530/LTP15.	Bifunctional inhibitor/lipid-transfer protein/seed storage 2S albumin superfamily protein; FUNCTIONS IN: lipid binding; INVOLVED IN: lipid transport; LOCATED IN: endomembrane system; EXPRESSED IN: 15 plant structures; EXPRESSED DURING: 7 growth stages; CONTAINS InterPro DOMAIN/s: Bifunctional inhibitor/plant lipid transfer protein/seed storage (InterPro:IPR016140), Plant lipid transfer protein/se…	---	---	---	putative lipid transfer family protein [Populus trichocarpa]
Pop_A16G091262	-0.704127	1.18e-05	0.00180145	DEG	Pag00016150	Potri.016G088600	ATP58IPK,P58IPK	homolog of mamallian P58IPK	AT5G03160.1	J domain protein localized in ER lumen. Can partially compensate for the growth defect in jem1 scj1 mutant yeast.	homolog of mamallian P58IPK (P58IPK); FUNCTIONS IN: heat shock protein binding, binding; INVOLVED IN: protein folding; LOCATED IN: endoplasmic reticulum, plasma membrane, endoplasmic reticulum lumen; EXPRESSED IN: 25 plant structures; EXPRESSED DURING: 14 growth stages; CONTAINS InterPro DOMAIN/s: Molecular chaperone, heat shock protein, Hsp40, DnaJ (InterPro:IPR015609), Tetratricopeptide-like he…	AT5G03160	P58IPK	homolog of mamallian P58IPK	hypothetical protein POPTR_0016s09000g [Populus trichocarpa]
Pop_G01G067502	-0.702957	4.44e-07	0.000129827	DEG	Pag00005599	Potri.009G096600	EDA9	D-3-phosphoglycerate dehydrogenase	AT4G34200.1	---	embryo sac development arrest 9 (EDA9); FUNCTIONS IN: ATP binding; INVOLVED IN: megagametogenesis; LOCATED IN: mitochondrion, chloroplast, membrane; EXPRESSED IN: 26 plant structures; EXPRESSED DURING: 14 growth stages; CONTAINS InterPro DOMAIN/s: D-3-phosphoglycerate dehydrogenase (InterPro:IPR006236), D-isomer specific 2-hydroxyacid dehydrogenase, catalytic domain (InterPro:IPR006139), D-isomer…	AT4G34200	EDA9	embryo sac development arrest 9	unknown [Populus trichocarpa]
Pop_A10G069356	-0.70199	0.000140441	0.0115473	DEG	Pag00000491	Potri.010G125400	---	NAD(P)-binding Rossmann-fold superfamily protein	AT1G68540.1	---	NAD(P)-binding Rossmann-fold superfamily protein; FUNCTIONS IN: coenzyme binding, oxidoreductase activity, binding, catalytic activity; INVOLVED IN: cellular metabolic process, metabolic process; LOCATED IN: cellular_component unknown; EXPRESSED IN: 21 plant structures; EXPRESSED DURING: 13 growth stages; CONTAINS InterPro DOMAIN/s: NAD-dependent epimerase/dehydratase (InterPro:IPR001509), NAD(P)…	AT1G68540	TKPR2	tetraketide alpha-pyrone reductase 2	PREDICTED: tetraketide alpha-pyrone reductase 2-like [Populus euphratica]
Pop_G02G015851	-0.701792	1.91e-05	0.00258286	DEG	Pag00009541	Potri.002G241700	---	PPPDE putative thiol peptidase family protein	AT3G07090.1	---	PPPDE putative thiol peptidase family protein; CONTAINS InterPro DOMAIN/s: Protein of unknown function DUF862, eukaryotic (InterPro:IPR008580); BEST Arabidopsis thaliana protein match is: PPPDE putative thiol peptidase family protein (TAIR:AT5G25170.1); Has 872 Blast hits to 872 proteins in 189 species: Archae - 0; Bacteria - 0; Metazoa - 235; Fungi - 119; Plants - 332; Viruses - 0; Other Eukaryo…	---	---	---	PREDICTED: desumoylating isopeptidase 1 [Populus euphratica]
Pop_A17G020593	-0.69821	1.23e-06	0.000289383	DEG	Pag00016297	Potri.004G126500	ATHB30,HB30,ZFHD3	homeobox protein 30	AT5G15210.1	Encodes ZFHD3, a member of the zinc finger homeodomain transcriptional factor family.	homeobox protein 30 (HB30); FUNCTIONS IN: DNA binding, sequence-specific DNA binding transcription factor activity; INVOLVED IN: regulation of transcription; EXPRESSED IN: 19 plant structures; EXPRESSED DURING: 9 growth stages; CONTAINS InterPro DOMAIN/s: Homeobox domain, ZF-HD class (InterPro:IPR006455), ZF-HD homeobox protein, Cys/His-rich dimerisation domain (InterPro:IPR006456), Homeodomain-r…	AT5G15210	ZHD8	ZINC FINGER HOMEODOMAIN 8	PREDICTED: zinc-finger homeodomain protein 9-like [Populus euphratica]
Pop_A03G019836	-0.697515	0.000584106	0.0307353	DEG	Pag00012712	Potri.003G173900	HSP60,HSP60-3B	heat shock protein 60	AT3G23990.1	mitochondrial chaperonin HSP. assist in rapid assembly of the oligomeric protein structures in the mitochondria.	heat shock protein 60 (HSP60); FUNCTIONS IN: copper ion binding, ATP binding; INVOLVED IN: response to cadmium ion, response to cyclopentenone, chaperone-mediated protein complex assembly, response to heat, mitochondrion organization; LOCATED IN: cytosol, cytosolic ribosome, mitochondrion, plasma membrane, mitochondrial matrix; EXPRESSED IN: 24 plant structures; EXPRESSED DURING: 15 growth stages…	AT3G23990	HSP60-3B	HEAT SHOCK PROTEIN 60-3B	hypothetical protein POPTR_003G173900v3 [Populus trichocarpa]
Pop_UnG092026	-0.697498	0.000112	0.00980079	DEG	Pag00010450	Potri.015G002500	---	---	AT5G24460.1	---	unknown protein; INVOLVED IN: biological_process unknown; LOCATED IN: cell wall; EXPRESSED IN: 24 plant structures; EXPRESSED DURING: 15 growth stages; Has 1807 Blast hits to 1807 proteins in 277 species: Archae - 0; Bacteria - 0; Metazoa - 736; Fungi - 347; Plants - 385; Viruses - 0; Other Eukaryotes - 339 (source: NCBI BLink).	---	---	---
Pop_A04G018303	-0.696146	0.000272881	0.0180977	DEG	Pag00022387	Potri.004G018800	CYP77B1	cytochrome P450, family 77, subfamily B, polypeptide 1	AT1G11600.1	member of CYP77B	cytochrome P450, family 77, subfamily B, polypeptide 1 (CYP77B1); FUNCTIONS IN: electron carrier activity, monooxygenase activity, iron ion binding, oxygen binding, heme binding; INVOLVED IN: oxidation reduction; LOCATED IN: endomembrane system; EXPRESSED IN: 17 plant structures; EXPRESSED DURING: 8 growth stages; CONTAINS InterPro DOMAIN/s: Cytochrome P450 (InterPro:IPR001128), Cytochrome P450, …	AT1G11600	CYP77B1	cytochrome P450, family 77, subfamily B, polypeptide 1	cytochrome P450 family protein [Populus trichocarpa]
Pop_A01G003869	-0.694941	0.000178783	0.0135595	DEG	Pag00043896	Potri.001G162500	ATPME3,PME3	pectin methylesterase 3	AT3G14310.1	encodes a pectin methylesterase, targeted by a cellulose binding protein (CBP) from the parasitic nematode Heterodera schachtii during parasitism.	pectin methylesterase 3 (PME3); FUNCTIONS IN: pectinesterase activity; INVOLVED IN: response to nematode; LOCATED IN: cell wall, apoplast, plasma membrane, cytoplasm; EXPRESSED IN: 23 plant structures; EXPRESSED DURING: 14 growth stages; CONTAINS InterPro DOMAIN/s: Pectinesterase, active site (InterPro:IPR018040), Pectin lyase fold/virulence factor (InterPro:IPR011050), Pectinesterase, catalytic …	AT3G14310	PME3	pectin methylesterase 3	putative pectin methylesterase [Populus tremula x Populus tremuloides]
Pop_A06G053666	-0.694761	1.77e-05	0.00241927	DEG	Pag00008991	Potri.006G194400	---	Aha1 domain-containing protein	AT3G12050.1	---	Aha1 domain-containing protein; FUNCTIONS IN: ATPase activator activity, chaperone binding; INVOLVED IN: response to stress; LOCATED IN: cytoplasm; EXPRESSED IN: 24 plant structures; EXPRESSED DURING: 16 growth stages; CONTAINS InterPro DOMAIN/s: Activator of Hsp90 ATPase, N-terminal (InterPro:IPR015310), Activator of Hsp90 ATPase homologue 1-like (InterPro:IPR013538); Has 600 Blast hits to 579 p…	---	---	---	aha1 domain-containing family protein [Populus trichocarpa]
Pop_G06G003770	-0.694252	3.64e-05	0.00418334	DEG	Pag00008974	Potri.006G195900	---	Ubiquitin carboxyl-terminal hydrolase family protein	AT3G58520.1	---	Ubiquitin carboxyl-terminal hydrolase family protein; CONTAINS InterPro DOMAIN/s: RNA recognition domain, plant (InterPro:IPR021099); BEST Arabidopsis thaliana protein match is: Ubiquitin carboxyl-terminal hydrolase family protein (TAIR:AT5G48040.1); Has 410 Blast hits to 404 proteins in 16 species: Archae - 0; Bacteria - 0; Metazoa - 0; Fungi - 0; Plants - 410; Viruses - 0; Other Eukaryotes - 0 …	---	---	---	hypothetical protein POPTR_0006s21060g [Populus trichocarpa]
Pop_A03G019939	-0.694088	0.000851606	0.0391378	DEG	Pag00001969	Potri.001G074700	---	DNA glycosylase superfamily protein	AT5G44680.1	---	DNA glycosylase superfamily protein; FUNCTIONS IN: DNA-3-methyladenine glycosylase I activity, catalytic activity; INVOLVED IN: DNA repair, base-excision repair; EXPRESSED IN: 21 plant structures; EXPRESSED DURING: 13 growth stages; CONTAINS InterPro DOMAIN/s: DNA glycosylase (InterPro:IPR011257), Methyladenine glycosylase (InterPro:IPR005019); BEST Arabidopsis thaliana protein match is: DNA glyc…	---	---	---	PREDICTED: uncharacterized protein LOC105124122 isoform X2 [Populus euphratica]
Pop_G18G033727	-0.694082	6.05e-08	2.38e-05	DEG	Pag00029721	Potri.018G053000	---	Protein of unknown function (DUF761)	AT2G26110.1	---	Protein of unknown function (DUF761); CONTAINS InterPro DOMAIN/s: Protein of unknown function DUF761, plant (InterPro:IPR008480); BEST Arabidopsis thaliana protein match is: unknown protein (TAIR:AT5G56980.1); Has 30201 Blast hits to 17322 proteins in 780 species: Archae - 12; Bacteria - 1396; Metazoa - 17338; Fungi - 3422; Plants - 5037; Viruses - 0; Other Eukaryotes - 2996 (source: NCBI BLink).	---	---	---	PREDICTED: putative cyclin-dependent serine/threonine-protein kinase DDB_G0272797/DDB_G0274007 [Populus euphratica]
Pop_A04G026534	-0.693237	6.65e-05	0.0066118	DEG	Pag00013319	Potri.004G098700	---	---	AT1G67050.1	---	unknown protein; BEST Arabidopsis thaliana protein match is: unknown protein (TAIR:AT5G38320.1); Has 617 Blast hits to 318 proteins in 80 species: Archae - 0; Bacteria - 16; Metazoa - 141; Fungi - 62; Plants - 128; Viruses - 2; Other Eukaryotes - 268 (source: NCBI BLink).	---	---	---	hypothetical protein POPTR_004G098700v3 [Populus trichocarpa]
Pop_A04G070731	-0.69273	0.000581795	0.0306845	DEG	Pag00037786	Potri.004G169200	---	Pollen Ole e 1 allergen and extensin family protein	AT2G16630.1	---	Pollen Ole e 1 allergen and extensin family protein; LOCATED IN: endomembrane system; EXPRESSED IN: 21 plant structures; EXPRESSED DURING: 13 growth stages; CONTAINS InterPro DOMAIN/s: Pollen Ole e 1 allergen/extensin (InterPro:IPR006041); Has 30201 Blast hits to 17322 proteins in 780 species: Archae - 12; Bacteria - 1396; Metazoa - 17338; Fungi - 3422; Plants - 5037; Viruses - 0; Other Eukaryote…	---	---	---	proline-rich family protein [Populus trichocarpa]
Pop_G01G067325	-0.690516	7.47e-08	2.86e-05	DEG	Pag00035853	Potri.001G285500	HSC70-5,MTHSC70-2	mitochondrial HSO70 2	AT5G09590.1	heat shock protein 70 (Hsc70-5); nuclear	mitochondrial HSO70 2 (MTHSC70-2); FUNCTIONS IN: ATP binding; INVOLVED IN: protein folding, response to cadmium ion, response to salt stress, response to virus, response to heat; LOCATED IN: mitochondrion, cell wall, plasma membrane, chloroplast, mitochondrial matrix; EXPRESSED IN: 26 plant structures; EXPRESSED DURING: 16 growth stages; CONTAINS InterPro DOMAIN/s: Heat shock protein 70, conserve…	AT5G09590	MTHSC70-2	mitochondrial HSO70 2	heat shock protein 70 [Populus trichocarpa]
Pop_G03G078250	-0.690198	1.4e-07	4.94e-05	DEG	Pag00010177	Potri.003G113400	---	stress-inducible protein, putative	AT4G12400.2	---	stress-inducible protein, putative; FUNCTIONS IN: binding; INVOLVED IN: response to high light intensity, response to hydrogen peroxide, response to heat, response to stress; LOCATED IN: cellular_component unknown; EXPRESSED IN: 18 plant structures; EXPRESSED DURING: 7 growth stages; CONTAINS InterPro DOMAIN/s: Heat shock chaperonin-binding (InterPro:IPR006636), Tetratricopeptide TPR-1 (InterPro:…	AT4G12400	Hop3	Hop3	PREDICTED: hsp70-Hsp90 organizing protein 3-like [Populus euphratica]
Pop_A14G000127	-0.688561	4.82e-10	4.31e-07	DEG	Pag00038881	Potri.014G071700	FLA10	FASCICLIN-like arabinogalactan-protein 10	AT3G60900.1	---	FASCICLIN-like arabinogalactan-protein 10 (FLA10); LOCATED IN: anchored to plasma membrane, plasma membrane, anchored to membrane; EXPRESSED IN: 17 plant structures; EXPRESSED DURING: 8 growth stages; CONTAINS InterPro DOMAIN/s: FAS1 domain (InterPro:IPR000782); BEST Arabidopsis thaliana protein match is: FASCICLIN-like arabinogalactan protein 8 (TAIR:AT2G45470.1); Has 12874 Blast hits to 6768 pr…	AT3G60900	FLA10	FASCICLIN-like arabinogalactan-protein 10	Fasciclin-like arabinogalactan protein 8 precursor [Populus trichocarpa]
Pop_A11G091371	-0.686995	0.000905555	0.0406339	DEG	Pag00026691	Potri.011G082300	---	Tetratricopeptide repeat (TPR)-like superfamily protein	AT1G30290.1	unknown protein	Tetratricopeptide repeat (TPR)-like superfamily protein; CONTAINS InterPro DOMAIN/s: Pentatricopeptide repeat (InterPro:IPR002885); BEST Arabidopsis thaliana protein match is: Tetratricopeptide repeat (TPR)-like superfamily protein (TAIR:AT5G39710.1); Has 53503 Blast hits to 14133 proteins in 285 species: Archae - 8; Bacteria - 48; Metazoa - 606; Fungi - 664; Plants - 50511; Viruses - 0; Other Eu…	---	---	---	PREDICTED: pentatricopeptide repeat-containing protein At5g41170, mitochondrial [Populus euphratica]
Pop_G10G001516	-0.685632	0.00026493	0.017805	DEG	Pag00000202	Potri.010G096400	---	Serine/threonine-protein kinase WNK (With No Lysine)-related	AT1G60060.1	---	Serine/threonine-protein kinase WNK (With No Lysine)-related; BEST Arabidopsis thaliana protein match is: Serine/threonine-protein kinase WNK (With No Lysine)-related (TAIR:AT5G53900.2); Has 3565 Blast hits to 2565 proteins in 80 species: Archae - 0; Bacteria - 3; Metazoa - 15; Fungi - 88; Plants - 227; Viruses - 0; Other Eukaryotes - 3232 (source: NCBI BLink).	---	---	---	hypothetical protein POPTR_0010s10650g [Populus trichocarpa]
Pop_G03G076373	-0.685199	8.99e-06	0.00145118	DEG	Pag00035483	Potri.003G205900	---	Plant protein of unknown function (DUF247)	AT3G02645.1	---	Plant protein of unknown function (DUF247); CONTAINS InterPro DOMAIN/s: Protein of unknown function DUF247, plant (InterPro:IPR004158); BEST Arabidopsis thaliana protein match is: Plant protein of unknown function (DUF247) (TAIR:AT3G50150.1).	---	---	---	PREDICTED: putative UPF0481 protein At3g02645 isoform X1 [Populus euphratica]
Pop_G10G060689	-0.683641	6.21e-05	0.00622018	DEG	Pag00000015	Potri.010G076900	---	Ribosomal protein S19 family protein	AT5G09510.1	---	Ribosomal protein S19 family protein; FUNCTIONS IN: structural constituent of ribosome; INVOLVED IN: translation; LOCATED IN: cytosolic small ribosomal subunit, cytosolic ribosome, nucleolus, plasma membrane; EXPRESSED IN: 23 plant structures; EXPRESSED DURING: 14 growth stages; CONTAINS InterPro DOMAIN/s: Ribosomal protein S15, eukaryotic/archaeal (InterPro:IPR005713), Ribosomal protein S19/S15 …	---	---	---	ribosomal S15 family protein [Populus trichocarpa]
Pop_G16G016422	-0.683466	0.000728446	0.035467	DEG	Pag00033214	Potri.016G060600	ZFP8	zinc finger protein 8	AT2G41940.1	Encodes a zinc finger protein containing only a single zinc finger.	zinc finger protein 8 (ZFP8); FUNCTIONS IN: sequence-specific DNA binding transcription factor activity, zinc ion binding, nucleic acid binding; INVOLVED IN: trichome differentiation, regulation of transcription; LOCATED IN: intracellular; EXPRESSED IN: 15 plant structures; EXPRESSED DURING: 13 growth stages; CONTAINS InterPro DOMAIN/s: Zinc finger, C2H2-like (InterPro:IPR015880), Zinc finger, C2…	AT2G41940	ZFP8	zinc finger protein 8	hypothetical protein POPTR_016G060600v3 [Populus trichocarpa]
Pop_A19G052572	-0.683038	9.33e-07	0.0002333	DEG	Pag00026442	Potri.019G036000	TUA5	tubulin alpha-5	AT5G19780.1	Encodes an isoform of alpha tubulin. Closely related to adjacent gene TUA3 suggesting recent duplication.	tubulin alpha-5 (TUA5); FUNCTIONS IN: structural constituent of cytoskeleton; INVOLVED IN: response to cadmium ion, microtubule-based process; LOCATED IN: tubulin complex, cytosol, cell wall, membrane; EXPRESSED IN: 6 plant structures; CONTAINS InterPro DOMAIN/s: Alpha tubulin (InterPro:IPR002452), Tubulin (InterPro:IPR000217), Tubulin/FtsZ, GTPase domain (InterPro:IPR003008), Tubulin/FtsZ, N-ter…	AT5G19780	TUA5	tubulin alpha-5	Tubulin alpha-1 chain family protein [Populus trichocarpa]
Pop_G09G014237	-0.681546	0.000553448	0.0296598	DEG	Pag00019261	Potri.009G042400	ATPTR1,PTR1	peptide transporter 1	AT3G54140.1	Encodes a di- and tri-peptide transporter that recognizes a variety of different amino acid combinations. GFP-tagged PTR1 localizes to the plasma membrane and has 8 to 11 predicted transmembrane domains. PTR1 is expressed in a number of different vascular tissues throughout the plant based on promoter:GUS expression analysis. ptr1 mutants have a lower dry weight than wild type plants when both ar…	peptide transporter 1 (PTR1); FUNCTIONS IN: dipeptide transporter activity, tripeptide transporter activity, transporter activity; INVOLVED IN: dipeptide transport, oligopeptide transport, nitrogen compound metabolic process, tripeptide transport; LOCATED IN: plasma membrane, membrane; EXPRESSED IN: 40 plant structures; EXPRESSED DURING: 10 growth stages; CONTAINS InterPro DOMAIN/s: PTR2 family p…	AT3G54140	PTR1	peptide transporter 1	hypothetical protein POPTR_0009s04710g [Populus trichocarpa]
Pop_A01G010385	-0.681274	5.83e-08	2.32e-05	DEG	Pag00026511	Potri.001G315001	AP4.3A	protein kinase family protein	AT2G32800.1	---	AP4.3A; FUNCTIONS IN: protein serine/threonine kinase activity, protein kinase activity, ATP binding; INVOLVED IN: protein amino acid phosphorylation; LOCATED IN: plasma membrane; EXPRESSED IN: 19 plant structures; EXPRESSED DURING: 10 growth stages; CONTAINS InterPro DOMAIN/s: Protein kinase, ATP binding site (InterPro:IPR017441), Serine/threonine-protein kinase domain (InterPro:IPR002290), Seri…	AT2G32800	AP4.3A	---	PREDICTED: receptor like protein kinase S.2-like [Populus euphratica]
Pop_G10G023084	-0.679576	4.13e-05	0.00456189	DEG	Pag00030717	Potri.010G001300	GATA15	GATA transcription factor 15	AT3G06740.1	Encodes a member of the GATA factor family of zinc finger transcription factors.	GATA transcription factor 15 (GATA15); FUNCTIONS IN: sequence-specific DNA binding transcription factor activity; INVOLVED IN: regulation of transcription, DNA-dependent; EXPRESSED IN: 20 plant structures; EXPRESSED DURING: 13 growth stages; CONTAINS InterPro DOMAIN/s: Zinc finger, NHR/GATA-type (InterPro:IPR013088), Zinc finger, GATA-type (InterPro:IPR000679); BEST Arabidopsis thaliana protein m…	AT3G06740	GATA15	GATA transcription factor 15	hypothetical protein POPTR_0010s00360g [Populus trichocarpa]
Pop_G01G090387	-0.678895	9.69e-05	0.00879022	DEG	Pag00035738	Potri.001G333100	---	P-loop containing nucleoside triphosphate hydrolases superfamily protein	AT3G01820.1	---	P-loop containing nucleoside triphosphate hydrolases superfamily protein; FUNCTIONS IN: nucleobase, nucleoside, nucleotide kinase activity, nucleotide kinase activity, ATP binding; INVOLVED IN: nucleobase, nucleoside, nucleotide and nucleic acid metabolic process, anaerobic respiration, nucleotide metabolic process; LOCATED IN: mitochondrion; EXPRESSED IN: 22 plant structures; EXPRESSED DURING: 1…	---	---	---	hypothetical protein POPTR_0001s34070g [Populus trichocarpa]
Pop_A01G059911	-0.678699	4.21e-07	0.000125018	DEG	Pag00001291	Potri.001G083600	---	glyoxal oxidase-related protein	AT1G14430.1	---	glyoxal oxidase-related protein; FUNCTIONS IN: molecular_function unknown; INVOLVED IN: biological_process unknown; LOCATED IN: endomembrane system; CONTAINS InterPro DOMAIN/s: Galactose oxidase/kelch, beta-propeller (InterPro:IPR011043), Galactose oxidase, beta-propeller (InterPro:IPR015916), Immunoglobulin E-set (InterPro:IPR014756), Glyoxal oxidase, N-terminal (InterPro:IPR009880), Domain of u…	---	---	---	hypothetical protein POPTR_001G083600v3 [Populus trichocarpa]
Pop_A11G056703	-0.678429	0.000264298	0.0177907	DEG	Pag00027792	Potri.011G032400	---	Tetratricopeptide repeat (TPR)-like superfamily protein	AT3G13160.1	---	Tetratricopeptide repeat (TPR)-like superfamily protein; INVOLVED IN: biological_process unknown; LOCATED IN: mitochondrion, membrane; EXPRESSED IN: 23 plant structures; EXPRESSED DURING: 13 growth stages; CONTAINS InterPro DOMAIN/s: Pentatricopeptide repeat (InterPro:IPR002885); BEST Arabidopsis thaliana protein match is: Tetratricopeptide repeat (TPR)-like superfamily protein (TAIR:AT1G55890.1)…	---	---	---	PREDICTED: pentatricopeptide repeat-containing protein At3g13160, mitochondrial-like [Populus euphratica]
Pop_G01G004602	-0.6782	0.000257259	0.0174401	DEG	Pag00018946	Potri.001G175400	---	Phototropic-responsive NPH3 family protein	AT1G52770.1	---	Phototropic-responsive NPH3 family protein; FUNCTIONS IN: signal transducer activity; INVOLVED IN: response to light stimulus; LOCATED IN: cellular_component unknown; EXPRESSED IN: 13 plant structures; EXPRESSED DURING: 12 growth stages; CONTAINS InterPro DOMAIN/s: NPH3 (InterPro:IPR004249); BEST Arabidopsis thaliana protein match is: Phototropic-responsive NPH3 family protein (TAIR:AT3G15570.1);…	---	---	---	hypothetical protein POPTR_0001s17540g [Populus trichocarpa]
Pop_G13G071437	-0.677791	0.00080104	0.037641	DEG	Pag00031675	Potri.013G081600	---	---	AT3G03130.1	---	unknown protein; BEST Arabidopsis thaliana protein match is: unknown protein (TAIR:AT5G17160.1); Has 7130 Blast hits to 3690 proteins in 504 species: Archae - 22; Bacteria - 2666; Metazoa - 1654; Fungi - 721; Plants - 246; Viruses - 56; Other Eukaryotes - 1765 (source: NCBI BLink).	---	---	---	hypothetical protein POPTR_013G081600v3 [Populus trichocarpa]
Pop_G06G076048	-0.675367	0.000716843	0.0351081	DEG	Pag00033487	Potri.006G077200	---	Ribosomal protein L11 family protein	AT3G53430.1	---	Ribosomal protein L11 family protein; FUNCTIONS IN: structural constituent of ribosome; INVOLVED IN: translation, ribosome biogenesis; LOCATED IN: ribosome, cytosolic large ribosomal subunit, membrane; EXPRESSED IN: 23 plant structures; EXPRESSED DURING: 13 growth stages; CONTAINS InterPro DOMAIN/s: Ribosomal protein L11, C-terminal domain (InterPro:IPR020783), Ribosomal protein L11, N-terminal d…	---	---	---	ribosomal protein L12 [Populus trichocarpa]
Pop_G04G018481	-0.675153	0.000407757	0.0242329	DEG	Pag00011397	Potri.004G048300	---	---	AT1G28400.1	---	unknown protein; FUNCTIONS IN: molecular_function unknown; INVOLVED IN: biological_process unknown; LOCATED IN: endomembrane system; EXPRESSED IN: 22 plant structures; EXPRESSED DURING: 13 growth stages; BEST Arabidopsis thaliana protein match is: unknown protein (TAIR:AT2G33850.1); Has 45374 Blast hits to 18870 proteins in 668 species: Archae - 72; Bacteria - 1460; Metazoa - 1191; Fungi - 1038; …	---	---	---	PREDICTED: protein E6-like [Populus euphratica]
Pop_A01G081026	-0.674607	0.000783085	0.0370659	DEG	Pag00027169	Potri.001G397800	---	Serine/threonine-protein kinase WNK (With No Lysine)-related	AT5G53900.2	---	Serine/threonine-protein kinase WNK (With No Lysine)-related; BEST Arabidopsis thaliana protein match is: Serine/threonine-protein kinase WNK (With No Lysine)-related (TAIR:AT3G15240.2); Has 207 Blast hits to 205 proteins in 16 species: Archae - 0; Bacteria - 0; Metazoa - 2; Fungi - 0; Plants - 205; Viruses - 0; Other Eukaryotes - 0 (source: NCBI BLink).	---	---	---	hypothetical protein POPTR_001G397800v3 [Populus trichocarpa]
Pop_A04G019541	-0.673527	7.28e-05	0.00702411	DEG	Pag00032108	Potri.004G054900	---	Tetratricopeptide repeat (TPR)-like superfamily protein	AT4G18570.1	---	Tetratricopeptide repeat (TPR)-like superfamily protein; BEST Arabidopsis thaliana protein match is: Hydroxyproline-rich glycoprotein family protein (TAIR:AT3G25690.3); Has 41355 Blast hits to 22856 proteins in 1198 species: Archae - 106; Bacteria - 4898; Metazoa - 15706; Fungi - 4501; Plants - 9175; Viruses - 1532; Other Eukaryotes - 5437 (source: NCBI BLink).	---	---	---	hypothetical protein POPTR_004G054900v3 [Populus trichocarpa]
Pop_A05G016825	-0.672963	1.87e-05	0.00254807	DEG	Pag00044636	Potri.005G011400	---	---	AT5G49525.1	---	unknown protein; Has 23 Blast hits to 23 proteins in 7 species: Archae - 0; Bacteria - 0; Metazoa - 0; Fungi - 0; Plants - 23; Viruses - 0; Other Eukaryotes - 0 (source: NCBI BLink).	---	---	---
Pop_A16G035428	-0.672842	0.000117998	0.0101905	DEG	Pag00017593	Potri.016G014100	HYR1	UDP-Glycosyltransferase superfamily protein	AT3G21760.1	Encodes HYR1, a UDP glycosyltransferase (UGT). HYR1 glucosylates hypostatin, an inhibitor of cell expansion in vivo to form a bioactive glucoside.	HYPOSTATIN RESISTANCE 1 (HYR1); FUNCTIONS IN: UDP-glycosyltransferase activity, transferase activity, transferring glycosyl groups; INVOLVED IN: metabolic process; LOCATED IN: cellular_component unknown; EXPRESSED IN: 21 plant structures; EXPRESSED DURING: 13 growth stages; CONTAINS InterPro DOMAIN/s: UDP-glucuronosyl/UDP-glucosyltransferase (InterPro:IPR002213); BEST Arabidopsis thaliana protein…	AT3G21760	HYR1	HYPOSTATIN RESISTANCE 1	hypothetical protein [Populus tomentosa]
Pop_A07G022812	-0.672648	0.000363598	0.0222881	DEG	Pag00021990	Potri.007G034600	---	---	AT4G37090.1	---	unknown protein; FUNCTIONS IN: molecular_function unknown; INVOLVED IN: biological_process unknown; LOCATED IN: cellular_component unknown; EXPRESSED IN: 23 plant structures; EXPRESSED DURING: 13 growth stages; Has 30201 Blast hits to 17322 proteins in 780 species: Archae - 12; Bacteria - 1396; Metazoa - 17338; Fungi - 3422; Plants - 5037; Viruses - 0; Other Eukaryotes - 2996 (source: NCBI BLink).	---	---	---	hypothetical protein POPTR_0007s11980g [Populus trichocarpa]
Pop_A01G059959	-0.671628	0.000139443	0.0115204	DEG	Pag00000960	Potri.001G114500	---	Leucine-rich repeat protein kinase family protein	AT1G12460.1	---	Leucine-rich repeat protein kinase family protein; FUNCTIONS IN: protein serine/threonine kinase activity, kinase activity, ATP binding; INVOLVED IN: transmembrane receptor protein tyrosine kinase signaling pathway, protein amino acid phosphorylation; LOCATED IN: plasma membrane; EXPRESSED IN: 9 plant structures; EXPRESSED DURING: 6 growth stages; CONTAINS InterPro DOMAIN/s: Protein kinase, catal…	---	---	---	hypothetical protein POPTR_001G114500v3 [Populus trichocarpa]
Pop_G01G081937	-0.671323	0.000760744	0.0366306	DEG	Pag00028612	Potri.001G456400	---	Auxin efflux carrier family protein	AT1G76520.1	---	Auxin efflux carrier family protein; FUNCTIONS IN: auxin:hydrogen symporter activity; INVOLVED IN: auxin polar transport, transmembrane transport; LOCATED IN: endomembrane system, integral to membrane; EXPRESSED IN: 22 plant structures; EXPRESSED DURING: 13 growth stages; CONTAINS InterPro DOMAIN/s: Auxin efflux carrier (InterPro:IPR004776); BEST Arabidopsis thaliana protein match is: Auxin efflu…	---	---	---	hypothetical protein POPTR_0001s46060g [Populus trichocarpa]
Pop_A10G048508	-0.669722	1e-06	0.000246588	DEG	Pag00000240	Potri.010G100100	---	Transducin/WD40 repeat-like superfamily protein	AT2G46290.1	---	Transducin/WD40 repeat-like superfamily protein; CONTAINS InterPro DOMAIN/s: WD40 repeat 2 (InterPro:IPR019782), WD40 repeat, conserved site (InterPro:IPR019775), WD40 repeat (InterPro:IPR001680), G-protein beta WD-40 repeat, region (InterPro:IPR020472), WD40 repeat-like-containing domain (InterPro:IPR011046), WD40-repeat-containing domain (InterPro:IPR017986), WD40/YVTN repeat-like-containing do…	---	---	---	unknown [Populus trichocarpa]
Pop_G08G057761	-0.669529	0.00108121	0.0452212	DEG	Pag00001428	Potri.008G054000	AT-HSC70-1,HSC70,HSC70-1,HSP70-1	heat shock cognate protein 70-1	AT5G02500.1	encodes a member of heat shock protein 70 family.	heat shock cognate protein 70-1 (HSC70-1); FUNCTIONS IN: ATP binding; INVOLVED IN: protein folding, response to cadmium ion, response to cold, response to virus, response to heat; LOCATED IN: in 9 components; EXPRESSED IN: 29 plant structures; EXPRESSED DURING: 16 growth stages; CONTAINS InterPro DOMAIN/s: Heat shock protein 70, conserved site (InterPro:IPR018181), Heat shock protein Hsp70 (Inter…	AT5G02500	HSP70-1	HEAT SHOCK PROTEIN 70-1	heat shock protein 70 [Populus trichocarpa]
Pop_G16G016395	-0.668754	3.77e-05	0.00426977	DEG
Pop_A05G072007	-0.667443	0.000895657	0.0404915	DEG	Pag00004820	Potri.005G072700	EMB3010,RPS6B	Ribosomal protein S6e	AT5G10360.1	RPS6A and RPS6B are fully redundant and essential during gametogenesis.	embryo defective 3010 (EMB3010); FUNCTIONS IN: structural constituent of ribosome; INVOLVED IN: growth, translation, embryo development ending in seed dormancy; LOCATED IN: cytosolic small ribosomal subunit, cytosolic ribosome, plasma membrane; EXPRESSED IN: 29 plant structures; EXPRESSED DURING: 15 growth stages; CONTAINS InterPro DOMAIN/s: Ribosomal protein S6e (InterPro:IPR001377), Ribosomal p…	AT5G10360	RPS6B	Ribosomal protein small subunit 6b	hypothetical protein POPTR_0005s07380g [Populus trichocarpa]
Pop_G02G005679	-0.667199	6.38e-05	0.00637402	DEG	Pag00003082	Potri.002G112100	AAP6	amino acid permease 6	AT5G49630.1	Is a high affinity amino acid transporter capable of transporting aspartate and tryptophan. May be involved in the amino acid uptake from xylem.	amino acid permease 6 (AAP6); FUNCTIONS IN: acidic amino acid transmembrane transporter activity, neutral amino acid transmembrane transporter activity, amino acid transmembrane transporter activity; INVOLVED IN: response to water deprivation, response to salt stress, aspartate transport, tryptophan transport; LOCATED IN: plasma membrane, membrane; EXPRESSED IN: 22 plant structures; EXPRESSED DUR…	AT5G49630	AAP6	amino acid permease 6	amino acid permease 6, partial [Populus tremula x Populus alba]
Pop_A05G002017	-0.666702	0.000196702	0.0143196	DEG	Pag00030694	Potri.005G241800	---	---	AT3G21570.1	---	unknown protein; Has 43 Blast hits to 43 proteins in 13 species: Archae - 0; Bacteria - 0; Metazoa - 0; Fungi - 0; Plants - 43; Viruses - 0; Other Eukaryotes - 0 (source: NCBI BLink).	---	---	---	hypothetical protein POPTR_0005s26320g [Populus trichocarpa]
Pop_A19G053261	-0.665059	0.000330084	0.0206771	DEG	Pag00024493	Potri.019G077600	XK-2,XK2	xylulose kinase-2	AT5G49650.1	Encodes a cytosolic protein capable of phosphorylating xylulose and deoxy-xylulose. It most likely plays a role in producing precursors for isoprenoid biosynthesis.	xylulose kinase-2 (XK-2); FUNCTIONS IN: xylulokinase activity; INVOLVED IN: xylulose metabolic process; LOCATED IN: cytosol; EXPRESSED IN: 23 plant structures; EXPRESSED DURING: 13 growth stages; CONTAINS InterPro DOMAIN/s: Carbohydrate kinase, FGGY (InterPro:IPR000577), Carbohydrate kinase, FGGY, N-terminal (InterPro:IPR018484), Carbohydrate kinase, FGGY, C-terminal (InterPro:IPR018485); Has 180…	AT5G49650	XK2	XYLULOSE KINASE 2	hypothetical protein POPTR_019G077600v3 [Populus trichocarpa]
Pop_A07G070480	-0.665035	0.00124517	0.04962	DEG	Pag00044916	Potri.007G119600	---	Protein of unknown function (DUF1218)	AT2G32280.1	---	Protein of unknown function (DUF1218); FUNCTIONS IN: molecular_function unknown; INVOLVED IN: biological_process unknown; LOCATED IN: endomembrane system; EXPRESSED IN: 18 plant structures; EXPRESSED DURING: 9 growth stages; CONTAINS InterPro DOMAIN/s: Protein of unknown function DUF1218 (InterPro:IPR009606); BEST Arabidopsis thaliana protein match is: Protein of unknown function (DUF1218) (TAIR:…	---	---	---	hypothetical protein POPTR_0007s02820g [Populus trichocarpa]
Pop_G06G034933	-0.664988	2.84e-09	1.82e-06	DEG	Pag00035911	Potri.006G002800	AtHsp90.4,Hsp81.4	HEAT SHOCK PROTEIN 81.4	AT5G56000.1	---	HEAT SHOCK PROTEIN 81.4 (Hsp81.4); FUNCTIONS IN: unfolded protein binding, ATP binding; INVOLVED IN: protein folding, response to stress; LOCATED IN: cytosol, apoplast, cell wall, nucleus, plasma membrane; EXPRESSED IN: male gametophyte, cultured cell, pollen tube; EXPRESSED DURING: L mature pollen stage, M germinated pollen stage; CONTAINS InterPro DOMAIN/s: Chaperone protein htpG (InterPro:IPR0…	AT5G56000	Hsp81.4	HEAT SHOCK PROTEIN 81.4	Heat shock protein Hsp90 family [Macleaya cordata]
Pop_G05G008654	-0.664312	0.000806746	0.0377849	DEG	Pag00024435	Potri.005G165300	---	---	AT1G78170.1	---	unknown protein; BEST Arabidopsis thaliana protein match is: unknown protein (TAIR:AT1G22250.1); Has 66 Blast hits to 66 proteins in 11 species: Archae - 0; Bacteria - 0; Metazoa - 0; Fungi - 0; Plants - 66; Viruses - 0; Other Eukaryotes - 0 (source: NCBI BLink).	---	---	---	hypothetical protein POPTR_0005s17030g [Populus trichocarpa]
Pop_A14G029786	-0.664234	0.000146177	0.0118361	DEG	Pag00029349	Potri.014G031600	---	AP2/B3-like transcriptional factor family protein	AT5G42700.1	---	AP2/B3-like transcriptional factor family protein; FUNCTIONS IN: DNA binding; INVOLVED IN: regulation of transcription, DNA-dependent; LOCATED IN: cellular_component unknown; EXPRESSED IN: 8 plant structures; EXPRESSED DURING: 4 anthesis, F mature embryo stage, petal differentiation and expansion stage, E expanded cotyledon stage, D bilateral stage; CONTAINS InterPro DOMAIN/s: Transcriptional fac…	---	---	---	hypothetical protein POPTR_0014s03120g [Populus trichocarpa]
Pop_G16G060947	-0.663123	0.000710829	0.0349533	DEG	Pag00024742	Potri.016G082300	ATBBC1,BBC1,RSU2	breast basic conserved 1	AT3G49010.1	Encodes 60S ribosomal protein L13. Homolog of human breast basic conserved 1 (BBC1).	breast basic conserved 1 (BBC1); FUNCTIONS IN: structural constituent of ribosome; INVOLVED IN: translation, ribosome biogenesis; LOCATED IN: in 8 components; EXPRESSED IN: 25 plant structures; EXPRESSED DURING: 14 growth stages; CONTAINS InterPro DOMAIN/s: Ribosomal protein L13e, conserved site (InterPro:IPR018256), Ribosomal protein L13e (InterPro:IPR001380); BEST Arabidopsis thaliana protein m…	AT3G49010	RSU2	40S RIBOSOMAL PROTEIN	PREDICTED: 60S ribosomal protein L13-1-like [Populus euphratica]
Pop_A04G002591	-0.66211	0.000290248	0.018871	DEG	Pag00012080	Potri.004G207000	DMR1,HSK	homoserine kinase	AT2G17265.1	Encodes a homoserine kinase (HSK) which produces O-phospho-L-homoserine (HserP), a compound at the branching point of methionine and threonine biosynthesis. HSK is found in the stromal fraction of chloroplasts. Mutants are susceptible to downy mildew fungus Hyaloperonospora parasitica.	homoserine kinase (HSK); FUNCTIONS IN: homoserine kinase activity; INVOLVED IN: methionine biosynthetic process, threonine biosynthetic process, response to fungus, response to bacterium; LOCATED IN: chloroplast stroma, chloroplast; EXPRESSED IN: 22 plant structures; EXPRESSED DURING: 13 growth stages; CONTAINS InterPro DOMAIN/s: GHMP kinase, ATP-binding, conserved site (InterPro:IPR006203), Ribo…	AT2G17265	HSK	homoserine kinase	HOMOSERINE KINASE family protein [Populus trichocarpa]
Pop_G06G075869	-0.661012	0.00028112	0.0184171	DEG	Pag00031255	Potri.006G061400	---	---	AT2G12462.1	---	BEST Arabidopsis thaliana protein match is: Sterile alpha motif (SAM) domain-containing protein (TAIR:AT1G15760.1); Has 35333 Blast hits to 34131 proteins in 2444 species: Archae - 798; Bacteria - 22429; Metazoa - 974; Fungi - 991; Plants - 531; Viruses - 0; Other Eukaryotes - 9610 (source: NCBI BLink).	---	---	---	PREDICTED: uncharacterized protein LOC105122685 [Populus euphratica]
Pop_A11G056568	-0.658647	0.000764524	0.0367096	DEG	Pag00005382	Potri.011G055500	---	TCP family transcription factor	AT1G69690.1	---	TCP family transcription factor ; FUNCTIONS IN: sequence-specific DNA binding transcription factor activity; INVOLVED IN: regulation of transcription; LOCATED IN: chloroplast; EXPRESSED IN: 22 plant structures; EXPRESSED DURING: 13 growth stages; CONTAINS InterPro DOMAIN/s: Transcription factor, TCP (InterPro:IPR005333), Transcription factor TCP subgroup (InterPro:IPR017887); BEST Arabidopsis tha…	AT1G69690	TCP15	TEOSINTE BRANCHED1/CYCLOIDEA/PCF 15	hypothetical protein POPTR_011G055500v3 [Populus trichocarpa]
Pop_UnG035636	-0.658549	0.000144072	0.0117032	DEG	Pag00010412	Potri.009G056900	---	Ribosomal protein S8e family protein	AT5G59240.1	---	Ribosomal protein S8e family protein; FUNCTIONS IN: structural constituent of ribosome; INVOLVED IN: translation, ribosome biogenesis; LOCATED IN: cytosolic small ribosomal subunit, cytosolic ribosome, ribosome, membrane; EXPRESSED IN: 11 plant structures; EXPRESSED DURING: 4 anthesis, F mature embryo stage, petal differentiation and expansion stage, E expanded cotyledon stage, D bilateral stage;…	---	---	---	40S ribosomal protein S8 [Populus trichocarpa]
Pop_G02G023706	-0.657843	0.00027873	0.0183552	DEG	Pag00022095	Potri.002G046700	---	---	AT3G63430.1	---	unknown protein; BEST Arabidopsis thaliana protein match is: unknown protein (TAIR:AT1G74160.1); Has 135 Blast hits to 119 proteins in 22 species: Archae - 0; Bacteria - 2; Metazoa - 3; Fungi - 3; Plants - 119; Viruses - 0; Other Eukaryotes - 8 (source: NCBI BLink).	---	---	---	hypothetical protein POPTR_0002s04750g [Populus trichocarpa]
Pop_A05G073428	-0.657767	0.000177803	0.0135416	DEG	Pag00039561	Potri.007G053600	LBD38	LOB domain-containing protein 38	AT3G49940.1	---	LOB domain-containing protein 38 (LBD38); CONTAINS InterPro DOMAIN/s: Lateral organ boundaries, LOB (InterPro:IPR004883); BEST Arabidopsis thaliana protein match is: LOB domain-containing protein 37 (TAIR:AT5G67420.1); Has 581 Blast hits to 580 proteins in 26 species: Archae - 0; Bacteria - 0; Metazoa - 0; Fungi - 0; Plants - 581; Viruses - 0; Other Eukaryotes - 0 (source: NCBI BLink).	AT3G49940	LBD38	LOB domain-containing protein 38	LOB domain protein 39 [Populus trichocarpa]
Pop_A06G085834	-0.657692	2.5e-05	0.0032006	DEG	Pag00011477	Potri.006G121700	GAMMA-TIP,GAMMA-TIP1,TIP1;1	gamma tonoplast intrinsic protein	AT2G36830.1	Encodes a tonoplast intrinsic protein, which functions as water channel. It has also been shown to be able to facilitate the transport of urea and hydrogen peroxide. Highly expressed in vascular tissues of the root, stem, cauline leaves and flowers but not in the apical meristems.	gamma tonoplast intrinsic protein (GAMMA-TIP); FUNCTIONS IN: water channel activity, urea transmembrane transporter activity; INVOLVED IN: in 6 processes; LOCATED IN: in 7 components; EXPRESSED IN: 33 plant structures; EXPRESSED DURING: 13 growth stages; CONTAINS InterPro DOMAIN/s: Major intrinsic protein, conserved site (InterPro:IPR022357), Aquaporin (InterPro:IPR012269), Major intrinsic protei…	AT2G36830	TIP1;1	TONOPLAST INTRINSIC PROTEIN 1;1	gamma-tonoplast intrinsic protein 2 [Populus trichocarpa]
Pop_A03G000998	-0.657404	0.000507258	0.0281377	DEG	Pag00035296	Potri.003G024800	DRP4C	Dynamin related protein 4C	AT1G60500.1	---	Dynamin related protein 4C (DRP4C); FUNCTIONS IN: GTP binding, GTPase activity; INVOLVED IN: biological_process unknown; LOCATED IN: cellular_component unknown; EXPRESSED IN: egg cell; CONTAINS InterPro DOMAIN/s: Dynamin GTPase effector (InterPro:IPR003130), Dynamin, GTPase domain (InterPro:IPR001401), GTPase effector domain, GED (InterPro:IPR020850), Dynamin central region (InterPro:IPR000375), …	AT1G60500	DRP4C	Dynamin related protein 4C	PREDICTED: dynamin-related protein 4C-like [Populus euphratica]
Pop_G07G063258	-0.657383	3.99e-05	0.00446331	DEG	Pag00003419	Potri.007G001000	---	Leucine-rich repeat (LRR) family protein	AT5G23400.1	---	Leucine-rich repeat (LRR) family protein; INVOLVED IN: signal transduction, defense response; LOCATED IN: cell wall; EXPRESSED IN: 17 plant structures; EXPRESSED DURING: 10 growth stages; CONTAINS InterPro DOMAIN/s: Leucine-rich repeat-containing N-terminal domain, type 2 (InterPro:IPR013210), Leucine-rich repeat (InterPro:IPR001611); BEST Arabidopsis thaliana protein match is: Leucine-rich repea…	---	---	---	serine-threonine protein kinase 2 [Populus tomentosa]
Pop_G01G004640	-0.657293	4.31e-05	0.00471274	DEG	Pag00024050	Potri.003G072800	ATPME3,PME3	pectin methylesterase 3	AT3G14310.1	encodes a pectin methylesterase, targeted by a cellulose binding protein (CBP) from the parasitic nematode Heterodera schachtii during parasitism.	pectin methylesterase 3 (PME3); FUNCTIONS IN: pectinesterase activity; INVOLVED IN: response to nematode; LOCATED IN: cell wall, apoplast, plasma membrane, cytoplasm; EXPRESSED IN: 23 plant structures; EXPRESSED DURING: 14 growth stages; CONTAINS InterPro DOMAIN/s: Pectinesterase, active site (InterPro:IPR018040), Pectin lyase fold/virulence factor (InterPro:IPR011050), Pectinesterase, catalytic …	AT3G14310	PME3	pectin methylesterase 3	putative pectin methylesterase [Populus tremula x Populus tremuloides]
Pop_G09G014167	-0.656973	1.85e-05	0.00252501	DEG	Pag00003956	Potri.009G025300	ATMYO5,ATXIF,XIF	myosin-like protein XIF	AT2G31900.1	Encodes an novel myosin isoform.	myosin-like protein XIF (XIF); CONTAINS InterPro DOMAIN/s: Dil domain (InterPro:IPR018444), Dilute (InterPro:IPR002710), Myosin, N-terminal, SH3-like (InterPro:IPR004009), Myosin head, motor domain (InterPro:IPR001609), IQ calmodulin-binding region (InterPro:IPR000048); BEST Arabidopsis thaliana protein match is: Myosin family protein with Dil domain (TAIR:AT5G20490.1); Has 35333 Blast hits to 34…	AT2G31900	XIF	myosin-like protein XIF	PREDICTED: myosin-12 [Populus euphratica]
Pop_A13G054166	-0.656817	0.00028975	0.0188672	DEG	Pag00006743	Potri.013G022500	---	Protein of unknown function (DUF3223)	AT5G62440.1	Encodes a protein DOMINO1 that belongs to a plant-specific gene family sharing a common motif present in the tomato DEFECTIVE CHLOROPLASTS AND LEAVES (LeDCL) protein. DOMINO1 is located in the nucleus. Arabidopsis embryos carrying the domino1 mutation grow slowly in comparison with wild type embryos and reach only the globular stage at desiccation. The primary defect of the mutation at the cellul…	FUNCTIONS IN: molecular_function unknown; INVOLVED IN: nucleologenesis, regulation of cell division, embryo development; LOCATED IN: nucleus; EXPRESSED IN: 24 plant structures; EXPRESSED DURING: 14 growth stages; CONTAINS InterPro DOMAIN/s: Protein of unknown function DUF3223 (InterPro:IPR021602); Has 1122 Blast hits to 800 proteins in 144 species: Archae - 2; Bacteria - 150; Metazoa - 333; Fungi…	---	---	---	PREDICTED: protein DCL, chloroplastic-like [Populus euphratica]
Pop_A08G002396	-0.656767	0.0010315	0.0439434	DEG	Pag00001307	Potri.008G043100	---	GTP binding Elongation factor Tu family protein	AT1G07930.1	---	GTP binding Elongation factor Tu family protein; FUNCTIONS IN: calmodulin binding, translation elongation factor activity; INVOLVED IN: translational elongation; LOCATED IN: mitochondrion, vacuole; EXPRESSED IN: cotyledon, male gametophyte, guard cell, juvenile leaf, leaf; EXPRESSED DURING: seedling growth; CONTAINS InterPro DOMAIN/s: Translation elongation factor EFTu/EF1A, C-terminal (InterPro:…	---	---	---	ADR12-2 family protein [Populus trichocarpa]
Pop_A16G017498	-0.656605	0.000106927	0.00952207	DEG	Pag00024725	Potri.016G084400	---	Ribosomal protein L4/L1 family	AT3G09630.1	---	Ribosomal protein L4/L1 family; FUNCTIONS IN: structural constituent of ribosome; INVOLVED IN: translation; LOCATED IN: in 9 components; EXPRESSED IN: 26 plant structures; EXPRESSED DURING: 14 growth stages; CONTAINS InterPro DOMAIN/s: Ribosomal protein L4/L1e (InterPro:IPR002136), Ribosomal protein L4/L1e, eukaryotic/archaeal, conserved site (InterPro:IPR013000); BEST Arabidopsis thaliana protei…	---	---	---	unknown [Populus trichocarpa x Populus deltoides]
Pop_G01G079660	-0.656571	3.05e-08	1.32e-05	DEG	Pag00026537	Potri.001G466000	AtHsp90.4,Hsp81.4	HEAT SHOCK PROTEIN 81.4	AT5G56000.1	---	HEAT SHOCK PROTEIN 81.4 (Hsp81.4); FUNCTIONS IN: unfolded protein binding, ATP binding; INVOLVED IN: protein folding, response to stress; LOCATED IN: cytosol, apoplast, cell wall, nucleus, plasma membrane; EXPRESSED IN: male gametophyte, cultured cell, pollen tube; EXPRESSED DURING: L mature pollen stage, M germinated pollen stage; CONTAINS InterPro DOMAIN/s: Chaperone protein htpG (InterPro:IPR0…	AT5G56000	Hsp81.4	HEAT SHOCK PROTEIN 81.4	Heat shock protein Hsp90 family [Macleaya cordata]
Pop_A06G061737	-0.656247	0.000329479	0.0206694	DEG	Pag00031255	Potri.006G061400	---	---	AT2G12462.1	---	BEST Arabidopsis thaliana protein match is: Sterile alpha motif (SAM) domain-containing protein (TAIR:AT1G15760.1); Has 35333 Blast hits to 34131 proteins in 2444 species: Archae - 798; Bacteria - 22429; Metazoa - 974; Fungi - 991; Plants - 531; Viruses - 0; Other Eukaryotes - 9610 (source: NCBI BLink).	---	---	---	PREDICTED: uncharacterized protein LOC105122685 [Populus euphratica]
Pop_A10G047080	-0.655193	0.000736438	0.0357817	DEG	Pag00020536	Potri.010G194200	---	Ribosomal protein L35Ae family protein	AT1G07070.1	---	Ribosomal protein L35Ae family protein; FUNCTIONS IN: structural constituent of ribosome; INVOLVED IN: translation, ribosome biogenesis; LOCATED IN: ribosome, cytosolic large ribosomal subunit; EXPRESSED IN: 22 plant structures; EXPRESSED DURING: 13 growth stages; CONTAINS InterPro DOMAIN/s: Ribosomal protein L35Ae (InterPro:IPR001780), Ribosomal protein L35Ae, conserved site (InterPro:IPR018266)…	---	---	---	probable sugar phosphate/phosphate translocator At3g11320 [Manihot esculenta]
Pop_A14G045738	-0.655067	0.000414078	0.0245236	DEG	Pag00003254	Potri.014G138100	---	GTP binding Elongation factor Tu family protein	AT4G02930.1	---	GTP binding Elongation factor Tu family protein; FUNCTIONS IN: translation elongation factor activity, cobalt ion binding, zinc ion binding, ATP binding; INVOLVED IN: response to cadmium ion; LOCATED IN: mitochondrion, cell wall; EXPRESSED IN: 27 plant structures; EXPRESSED DURING: 13 growth stages; CONTAINS InterPro DOMAIN/s: Translation elongation factor EFTu/EF1A, bacterial/organelle (InterPro…	---	---	---	Elongation factor Tu family protein [Populus trichocarpa]
Pop_A15G014753	-0.654044	2.5e-05	0.0032006	DEG	Pag00012240	Potri.015G131100	ENO2,LOS2	Enolase	AT2G36530.1	Involved in light-dependent cold tolerance and encodes an enolase. Protein is tyrosine-phosphorylated and its phosphorylation state is modulated in response to ABA in Arabidopsis thaliana seeds.	LOW EXPRESSION OF OSMOTICALLY RESPONSIVE GENES 2 (LOS2); FUNCTIONS IN: phosphopyruvate hydratase activity, copper ion binding; INVOLVED IN: response to cadmium ion, response to salt stress, response to cold, response to light stimulus, response to abscisic acid stimulus; LOCATED IN: in 8 components; EXPRESSED IN: 29 plant structures; EXPRESSED DURING: 15 growth stages; CONTAINS InterPro DOMAIN/s:…	AT2G36530	LOS2	LOW EXPRESSION OF OSMOTICALLY RESPONSIVE GENES 2	hypothetical protein POPTR_0015s14380g [Populus trichocarpa]
Pop_A13G082727	-0.652363	2.94e-06	0.00058732	DEG	Pag00024508	Potri.T056301	ATCYTC-A,CYTC-1	CYTOCHROME C-1	AT1G22840.1	Encodes cytochrome c. Contains two site II (TGGGCC/T) elements, which interact with a TCP-domain transcription factor, and a downstream internal telomeric repeat, and are required for expression of the Cytc-1 gene. Promoter directs preferential expression in root and shoot meristems and in anthers.	CYTOCHROME C-1 (CYTC-1); FUNCTIONS IN: electron carrier activity, copper ion binding; INVOLVED IN: cell proliferation; LOCATED IN: mitochondrion, plasma membrane; EXPRESSED IN: 31 plant structures; EXPRESSED DURING: 15 growth stages; CONTAINS InterPro DOMAIN/s: Cytochrome c, class IA/ IB (InterPro:IPR002327), Cytochrome c, class I (InterPro:IPR003088), Cytochrome c domain (InterPro:IPR009056); BE…	AT1G22840	CYTC-1	CYTOCHROME C-1	hypothetical protein POPTR_013G101600v3 [Populus trichocarpa]
Pop_A01G005972	-0.652307	8.83e-09	4.74e-06	DEG	Pag00032183	Potri.001G286700	AtHsp90.4,Hsp81.4	HEAT SHOCK PROTEIN 81.4	AT5G56000.1	---	HEAT SHOCK PROTEIN 81.4 (Hsp81.4); FUNCTIONS IN: unfolded protein binding, ATP binding; INVOLVED IN: protein folding, response to stress; LOCATED IN: cytosol, apoplast, cell wall, nucleus, plasma membrane; EXPRESSED IN: male gametophyte, cultured cell, pollen tube; EXPRESSED DURING: L mature pollen stage, M germinated pollen stage; CONTAINS InterPro DOMAIN/s: Chaperone protein htpG (InterPro:IPR0…	AT5G56000	Hsp81.4	HEAT SHOCK PROTEIN 81.4	Heat shock protein Hsp90 family [Macleaya cordata]
Pop_A19G052925	-0.650943	0.000471151	0.026829	DEG	Pag00033370	Potri.019G057000	---	Ribosomal protein S26e family protein	AT2G40510.1	---	Ribosomal protein S26e family protein; FUNCTIONS IN: structural constituent of ribosome; INVOLVED IN: translation, ribosome biogenesis; LOCATED IN: cytosolic small ribosomal subunit, ribosome, chloroplast; CONTAINS InterPro DOMAIN/s: Ribosomal protein S26e (InterPro:IPR000892); BEST Arabidopsis thaliana protein match is: Ribosomal protein S26e family protein (TAIR:AT2G40590.1); Has 766 Blast hits…	---	---	---	PREDICTED: 40S ribosomal protein S26-3-like [Populus euphratica]
Pop_A01G003853	-0.650788	6.52e-07	0.000177076	DEG	Pag00018166	Potri.001G164000	AP40,P40,RP40,RPSAA	40s ribosomal protein SA	AT1G72370.1	acidic protein associated to 40S ribosomal subunit of ribosomes. Involved in polysome formation during active protein synthesis. Expressed in actively growing tissue.	40s ribosomal protein SA (P40); FUNCTIONS IN: structural constituent of ribosome; INVOLVED IN: response to salt stress, mature ribosome assembly, translation, response to osmotic stress; LOCATED IN: in 8 components; EXPRESSED IN: 25 plant structures; EXPRESSED DURING: 14 growth stages; CONTAINS InterPro DOMAIN/s: Ribosomal protein S2 (InterPro:IPR001865), Ribosomal protein S2, conserved site (Int…	AT1G72370	RPSAA	---	unknown [Populus trichocarpa]
Pop_G06G076049	-0.649017	0.00104912	0.0444439	DEG	Pag00033486	Potri.006G077300	ATGSTU22,GSTU22	glutathione S-transferase TAU 22	AT1G78340.1	Encodes glutathione transferase belonging to the tau class of GSTs. Naming convention according to Wagner et al. (2002).	glutathione S-transferase TAU 22 (GSTU22); CONTAINS InterPro DOMAIN/s: Thioredoxin fold (InterPro:IPR012335), Glutathione S-transferase, C-terminal (InterPro:IPR004046), Glutathione S-transferase, C-terminal-like (InterPro:IPR010987), Glutathione S-transferase/chloride channel, C-terminal (InterPro:IPR017933), Glutathione S-transferase, N-terminal (InterPro:IPR004045), Thioredoxin-like fold (Inte…	AT1G78340	GSTU22	glutathione S-transferase TAU 22	probable glutathione S-transferase [Sesamum indicum]
Pop_A03G050473	-0.648688	7.1e-06	0.00118435	DEG	Pag00010199	Potri.003G116000	ATSMO1,ATSMO1-1,SMO1-1	sterol-4alpha-methyl oxidase 1-1	AT4G12110.1	Encodes a member of the SMO1 family of sterol 4alpha-methyl oxidases. More specifically functions as a 4,4-dimethyl-9beta,19-cyclopropylsterol-4alpha- methyl oxidase.	sterol-4alpha-methyl oxidase 1-1 (SMO1-1); CONTAINS InterPro DOMAIN/s: Fatty acid hydroxylase (InterPro:IPR006694); BEST Arabidopsis thaliana protein match is: sterol C4-methyl oxidase 1-2 (TAIR:AT4G22756.1); Has 2081 Blast hits to 2076 proteins in 340 species: Archae - 0; Bacteria - 283; Metazoa - 426; Fungi - 681; Plants - 428; Viruses - 3; Other Eukaryotes - 260 (source: NCBI BLink).	AT4G12110	SMO1-1	sterol-4alpha-methyl oxidase 1-1	hypothetical protein POPTR_003G116000v3 [Populus trichocarpa]
Pop_A10G046935	-0.648244	0.00125864	0.0499479	DEG	Pag00019601	Potri.010G206100	---	---	AT5G59350.1	---	unknown protein; FUNCTIONS IN: molecular_function unknown; INVOLVED IN: biological_process unknown; LOCATED IN: endomembrane system; EXPRESSED IN: 23 plant structures; EXPRESSED DURING: 13 growth stages; Has 1807 Blast hits to 1807 proteins in 277 species: Archae - 0; Bacteria - 0; Metazoa - 736; Fungi - 347; Plants - 385; Viruses - 0; Other Eukaryotes - 339 (source: NCBI BLink).	---	---	---	hypothetical protein POPTR_0010s21310g [Populus trichocarpa]
Pop_G03G055775	-0.643792	0.000927778	0.0413316	DEG	Pag00012712	Potri.003G173900	HSP60,HSP60-3B	heat shock protein 60	AT3G23990.1	mitochondrial chaperonin HSP. assist in rapid assembly of the oligomeric protein structures in the mitochondria.	heat shock protein 60 (HSP60); FUNCTIONS IN: copper ion binding, ATP binding; INVOLVED IN: response to cadmium ion, response to cyclopentenone, chaperone-mediated protein complex assembly, response to heat, mitochondrion organization; LOCATED IN: cytosol, cytosolic ribosome, mitochondrion, plasma membrane, mitochondrial matrix; EXPRESSED IN: 24 plant structures; EXPRESSED DURING: 15 growth stages…	AT3G23990	HSP60-3B	HEAT SHOCK PROTEIN 60-3B	hypothetical protein POPTR_003G173900v3 [Populus trichocarpa]
Pop_G03G001042	-0.643397	1.09e-05	0.00169778	DEG	Pag00042837	Potri.003G020200	---	Bifunctional inhibitor/lipid-transfer protein/seed storage 2S albumin superfamily protein	AT5G64080.2	---	Bifunctional inhibitor/lipid-transfer protein/seed storage 2S albumin superfamily protein; FUNCTIONS IN: lipid binding; INVOLVED IN: lipid transport; LOCATED IN: anchored to plasma membrane, anchored to membrane; EXPRESSED IN: 25 plant structures; EXPRESSED DURING: 14 growth stages; CONTAINS InterPro DOMAIN/s: Bifunctional inhibitor/plant lipid transfer protein/seed storage (InterPro:IPR016140), …	AT5G64080	XYP1	xylogen protein 1	unknown [Populus trichocarpa]
Pop_A02G023912	-0.643397	3.91e-05	0.00440805	DEG	Pag00029962	Potri.002G224600	---	O-Glycosyl hydrolases family 17 protein	AT2G05790.1	---	O-Glycosyl hydrolases family 17 protein; FUNCTIONS IN: cation binding, hydrolase activity, hydrolyzing O-glycosyl compounds, catalytic activity; INVOLVED IN: carbohydrate metabolic process; LOCATED IN: endomembrane system; EXPRESSED IN: 22 plant structures; EXPRESSED DURING: 13 growth stages; CONTAINS InterPro DOMAIN/s: X8 (InterPro:IPR012946), Glycoside hydrolase, catalytic core (InterPro:IPR017…	---	---	---	hypothetical protein POPTR_002G224600v3 [Populus trichocarpa]
Pop_G16G016419	-0.64333	0.000474064	0.0269591	DEG	Pag00033211	Potri.016G061100	---	Translation protein SH3-like family protein	AT1G57860.1	---	Translation protein SH3-like family protein; FUNCTIONS IN: structural constituent of ribosome; INVOLVED IN: translation; LOCATED IN: ribosome, cytosolic large ribosomal subunit; EXPRESSED IN: juvenile leaf; CONTAINS InterPro DOMAIN/s: Translation protein SH3-like (InterPro:IPR008991), Ribosomal protein L21e (InterPro:IPR001147), Ribosomal protein L21e, conserved site (InterPro:IPR018259); BEST Ar…	---	---	---	PREDICTED: 60S ribosomal protein L21-1-like [Populus euphratica]
Pop_G14G078071	-0.640994	0.000966983	0.042275	DEG	Pag00002401	Potri.014G100100	ARF11	auxin response factor 11	AT2G46530.1	---	auxin response factor 11 (ARF11); FUNCTIONS IN: sequence-specific DNA binding transcription factor activity; INVOLVED IN: response to hormone stimulus, regulation of transcription, DNA-dependent, regulation of transcription; LOCATED IN: nucleus; EXPRESSED IN: 21 plant structures; EXPRESSED DURING: 13 growth stages; CONTAINS InterPro DOMAIN/s: Aux/IAA-ARF-dimerisation (InterPro:IPR011525), Transcr…	AT2G46530	ARF11	auxin response factor 11	hypothetical protein POPTR_0014s09560g [Populus trichocarpa]
Pop_A05G071809	-0.640132	5.63e-05	0.00575162	DEG	Pag00024583	Potri.005G051700	AT-GT2,GT2	Duplicated homeodomain-like superfamily protein	AT1G76890.2	encodes a plant trihelix DNA-binding protein	GT2; CONTAINS InterPro DOMAIN/s: SANT, DNA-binding (InterPro:IPR001005), MYB-like (InterPro:IPR017877); BEST Arabidopsis thaliana protein match is: Duplicated homeodomain-like superfamily protein (TAIR:AT1G76880.1); Has 2646 Blast hits to 1586 proteins in 181 species: Archae - 0; Bacteria - 36; Metazoa - 813; Fungi - 181; Plants - 797; Viruses - 41; Other Eukaryotes - 778 (source: NCBI BLink).	AT1G76890	GT2	---	hypothetical protein POPTR_005G051700v3 [Populus trichocarpa]
Pop_G03G078227	-0.639502	0.00109113	0.0454456	DEG	Pag00010198										PREDICTED: uncharacterized protein LOC105132226 isoform X2 [Populus euphratica]
Pop_G01G004320	-0.638618	0.000181122	0.0136039	DEG	Pag00012440	Potri.001G122400	---	Lactate/malate dehydrogenase family protein	AT4G17260.1	---	Lactate/malate dehydrogenase family protein; FUNCTIONS IN: in 6 functions; INVOLVED IN: response to salt stress, response to abscisic acid stimulus; LOCATED IN: plasma membrane; EXPRESSED IN: 24 plant structures; EXPRESSED DURING: 13 growth stages; CONTAINS InterPro DOMAIN/s: L-lactate dehydrogenase (InterPro:IPR011304), Lactate/malate dehydrogenase, C-terminal (InterPro:IPR022383), NAD(P)-bindin…	---	---	---	hypothetical protein POPTR_0001s00440g [Populus trichocarpa]
Pop_A04G059418	-0.63846	0.000671862	0.0335933	DEG	Pag00013910	Potri.T173600	---	---	AT5G39600.1	---	CONTAINS InterPro DOMAIN/s: Ribosomal protein L53, mitochondrial (InterPro:IPR019716); Has 50 Blast hits to 50 proteins in 19 species: Archae - 0; Bacteria - 0; Metazoa - 6; Fungi - 0; Plants - 42; Viruses - 0; Other Eukaryotes - 2 (source: NCBI BLink).	---	---	---	PREDICTED: uncharacterized protein LOC105128431 [Populus euphratica]
Pop_A06G053632	-0.637304	0.000585606	0.0307718	DEG	Pag00008961	Potri.006G197700	ATRPS5B,RPS5B	ribosomal protein 5B	AT2G37270.1	One of two genes encoding the ribosomal protein S5. Expressed at a lower level compared to ATRPS5A.	ribosomal protein 5B (RPS5B); FUNCTIONS IN: structural constituent of ribosome; INVOLVED IN: translation; LOCATED IN: in 7 components; EXPRESSED IN: fruit, cultured cell, pollen tube, leaf; EXPRESSED DURING: seedling growth; CONTAINS InterPro DOMAIN/s: Ribosomal protein S7, conserved site (InterPro:IPR020606), Ribosomal protein S7, eukaryotic/archaeal (InterPro:IPR005716), Ribosomal protein S7 (I…	AT2G37270	RPS5B	ribosomal protein 5B	PREDICTED: 40S ribosomal protein S5-like [Populus euphratica]
Pop_A10G047234	-0.637192	0.000783325	0.0370659	DEG	Pag00000050	Potri.010G081000	---	---							hypothetical protein POPTR_010G081000v3 [Populus trichocarpa]
Pop_G14G044616	-0.634913	1.83e-08	8.54e-06	DEG	Pag00038881	Potri.014G071700	FLA10	FASCICLIN-like arabinogalactan-protein 10	AT3G60900.1	---	FASCICLIN-like arabinogalactan-protein 10 (FLA10); LOCATED IN: anchored to plasma membrane, plasma membrane, anchored to membrane; EXPRESSED IN: 17 plant structures; EXPRESSED DURING: 8 growth stages; CONTAINS InterPro DOMAIN/s: FAS1 domain (InterPro:IPR000782); BEST Arabidopsis thaliana protein match is: FASCICLIN-like arabinogalactan protein 8 (TAIR:AT2G45470.1); Has 12874 Blast hits to 6768 pr…	AT3G60900	FLA10	FASCICLIN-like arabinogalactan-protein 10	Fasciclin-like arabinogalactan protein 8 precursor [Populus trichocarpa]
Pop_G10G000161	-0.634608	0.000313594	0.0200394	DEG	Pag00000332	Potri.010G109400	---	Plant invertase/pectin methylesterase inhibitor superfamily	AT1G23200.1	---	Plant invertase/pectin methylesterase inhibitor superfamily; FUNCTIONS IN: enzyme inhibitor activity, pectinesterase activity; INVOLVED IN: cell wall modification; LOCATED IN: endomembrane system, cell wall, plant-type cell wall; EXPRESSED IN: 8 plant structures; EXPRESSED DURING: 4 anthesis, petal differentiation and expansion stage; CONTAINS InterPro DOMAIN/s: Pectinesterase, active site (Inter…	---	---	---	hypothetical protein POPTR_0010s11950g [Populus trichocarpa]
Pop_A12G073740	-0.633772	5.18e-05	0.00538313	DEG	Pag00029183	Potri.015G032500	---	Dihydroxyacetone kinase	AT3G17770.1	---	Dihydroxyacetone kinase; FUNCTIONS IN: glycerone kinase activity, ATP binding; INVOLVED IN: glycerol metabolic process; LOCATED IN: cellular_component unknown; EXPRESSED IN: 24 plant structures; EXPRESSED DURING: 15 growth stages; CONTAINS InterPro DOMAIN/s: Dak phosphatase (InterPro:IPR004007), Dihydroxyacetone kinase (InterPro:IPR012734), Dak kinase (InterPro:IPR004006); BEST Arabidopsis thalia…	---	---	---	hypothetical protein POPTR_0012s03790g [Populus trichocarpa]
Pop_G01G072425	-0.633408	0.000117188	0.0101454	DEG	Pag00033631	Potri.001G439600	---	SBP (S-ribonuclease binding protein) family protein	AT3G12920.1	---	SBP (S-ribonuclease binding protein) family protein; FUNCTIONS IN: zinc ion binding; INVOLVED IN: biological_process unknown; LOCATED IN: nucleus; EXPRESSED IN: 24 plant structures; EXPRESSED DURING: 13 growth stages; CONTAINS InterPro DOMAIN/s: Zinc finger, RING-type (InterPro:IPR001841), S-ribonuclease binding protein, SBP1, pollen (InterPro:IPR017066); BEST Arabidopsis thaliana protein match i…	AT3G12920	BRG3	BOI-related gene 3	hypothetical protein POPTR_0001s43020g [Populus trichocarpa]
Pop_G02G005672	-0.632591	0.000904965	0.040632	DEG	Pag00003088	Potri.002G112600	---	Protein of unknown function (DUF1005)	AT1G10020.1	---	Protein of unknown function (DUF1005); CONTAINS InterPro DOMAIN/s: Protein of unknown function DUF1005 (InterPro:IPR010410); BEST Arabidopsis thaliana protein match is: Protein of unknown function (DUF1005) (TAIR:AT4G29310.1); Has 158 Blast hits to 158 proteins in 22 species: Archae - 0; Bacteria - 0; Metazoa - 4; Fungi - 6; Plants - 144; Viruses - 0; Other Eukaryotes - 4 (source: NCBI BLink).	---	---	---	hypothetical protein POPTR_0002s11320g [Populus trichocarpa]
Pop_G14G023567	-0.632562	0.000341306	0.0212714	DEG	Pag00002544	Potri.014G085800	CYP86A8,LCR	cytochrome P450, family 86, subfamily A, polypeptide 8	AT2G45970.1	Encodes a member of the CYP86A subfamily of cytochrome p450 genes. Expressed at moderate levels in flowers, leaves, roots and stems.	cytochrome P450, family 86, subfamily A, polypeptide 8 (CYP86A8); FUNCTIONS IN: alkane 1-monooxygenase activity, oxygen binding; INVOLVED IN: fatty acid metabolic process; LOCATED IN: endomembrane system; EXPRESSED IN: 13 plant structures; EXPRESSED DURING: 7 growth stages; CONTAINS InterPro DOMAIN/s: Cytochrome P450 (InterPro:IPR001128), Cytochrome P450, E-class, group I (InterPro:IPR002401), Cy…	AT2G45970	LCR	LACERATA	cytochrome P450 family protein [Populus trichocarpa]
Pop_G16G060757	-0.631967	0.000226857	0.0159542	DEG	Pag00024725	Potri.016G084400	---	Ribosomal protein L4/L1 family	AT3G09630.1	---	Ribosomal protein L4/L1 family; FUNCTIONS IN: structural constituent of ribosome; INVOLVED IN: translation; LOCATED IN: in 9 components; EXPRESSED IN: 26 plant structures; EXPRESSED DURING: 14 growth stages; CONTAINS InterPro DOMAIN/s: Ribosomal protein L4/L1e (InterPro:IPR002136), Ribosomal protein L4/L1e, eukaryotic/archaeal, conserved site (InterPro:IPR013000); BEST Arabidopsis thaliana protei…	---	---	---	unknown [Populus trichocarpa x Populus deltoides]
Pop_G07G052085	-0.631937	0.000613046	0.0318046	DEG	Pag00014119	Potri.007G056100	---	Ribosomal protein S4	AT5G39850.1	---	Ribosomal protein S4; FUNCTIONS IN: structural constituent of ribosome; INVOLVED IN: translation; LOCATED IN: cytosolic small ribosomal subunit, membrane; EXPRESSED IN: 22 plant structures; EXPRESSED DURING: 13 growth stages; CONTAINS InterPro DOMAIN/s: Ribosomal protein S4 (InterPro:IPR001912), Ribosomal protein S4, conserved site (InterPro:IPR018079), Ribosomal protein S4/S9, eukaryotic/archaea…	---	---	---	hypothetical protein POPTR_0007s09750g [Populus trichocarpa]
Pop_A03G020145	-0.631457	0.000269191	0.0179359	DEG	Pag00025889	Potri.003G159500	---	Translation protein SH3-like family protein	AT1G09690.1	---	Translation protein SH3-like family protein; FUNCTIONS IN: structural constituent of ribosome; INVOLVED IN: translation; LOCATED IN: ribosome, cytosolic large ribosomal subunit; EXPRESSED IN: juvenile leaf, pollen tube; CONTAINS InterPro DOMAIN/s: Translation protein SH3-like (InterPro:IPR008991), Ribosomal protein L21e (InterPro:IPR001147), Ribosomal protein L21e, conserved site (InterPro:IPR018…	---	---	---	60S ribosomal protein L21 [Populus trichocarpa]
Pop_G02G065959	-0.631063	5.85e-06	0.00101386	DEG	Pag00003005	Potri.002G104600	---	Eukaryotic aspartyl protease family protein	AT1G09750.1	---	Eukaryotic aspartyl protease family protein; FUNCTIONS IN: aspartic-type endopeptidase activity; INVOLVED IN: proteolysis; LOCATED IN: apoplast, cell wall, plant-type cell wall; EXPRESSED IN: 22 plant structures; EXPRESSED DURING: 14 growth stages; CONTAINS InterPro DOMAIN/s: Peptidase aspartic (InterPro:IPR021109), Peptidase aspartic, catalytic (InterPro:IPR009007), Peptidase A1 (InterPro:IPR001…	---	---	---	chloroplast nucleoid DNA-binding family protein [Populus trichocarpa]
Pop_G03G010539	-0.63016	0.000366107	0.0223654	DEG	Pag00018913	Potri.001G172700	---	Ran BP2/NZF zinc finger-like superfamily protein	AT3G15680.1	---	Ran BP2/NZF zinc finger-like superfamily protein; FUNCTIONS IN: binding, zinc ion binding; INVOLVED IN: biological_process unknown; LOCATED IN: intracellular; EXPRESSED IN: 21 plant structures; EXPRESSED DURING: 13 growth stages; CONTAINS InterPro DOMAIN/s: Zinc finger, RanBP2-type (InterPro:IPR001876); BEST Arabidopsis thaliana protein match is: Ran BP2/NZF zinc finger-like superfamily protein (…	---	---	---	hypothetical protein CFP56_47873 [Quercus suber]
Pop_G01G004387	-0.629858	0.00019312	0.014143	DEG	Pag00010198										hypothetical protein POPTR_001G116600v3 [Populus trichocarpa]
Pop_G07G061729	-0.62985	5.48e-05	0.00562414	DEG	Pag00043040	Potri.007G082800	---	Leucine-rich receptor-like protein kinase family protein	AT5G10020.1	---	Leucine-rich receptor-like protein kinase family protein; FUNCTIONS IN: protein serine/threonine kinase activity, protein kinase activity, ATP binding; INVOLVED IN: transmembrane receptor protein tyrosine kinase signaling pathway, protein amino acid phosphorylation; LOCATED IN: cytosol, plasma membrane; EXPRESSED IN: 23 plant structures; EXPRESSED DURING: 13 growth stages; CONTAINS InterPro DOMAI…	---	---	---	hypothetical protein POPTR_0007s06430g [Populus trichocarpa]
Pop_G02G024302	-0.629557	0.00117224	0.0475461	DEG	Pag00015096	Potri.002G204400	ATUXS2,AUD1,UXS2	NAD(P)-binding Rossmann-fold superfamily protein	AT3G62830.1	encodes an isoform of UDP-glucuronic acid decarboxylase, which is predicted to be membrane-bound by PSORT. This enzyme produces UDP-xylose, which is a substrate for many cell wall carbohydrates including hemicellulose and pectin. UDP-xylose is also known to feedback regulate several cell wall biosynthetic enzymes.	AUD1; FUNCTIONS IN: UDP-glucuronate decarboxylase activity, dTDP-glucose 4,6-dehydratase activity, catalytic activity; INVOLVED IN: dTDP-rhamnose biosynthetic process, nucleotide-sugar metabolic process, D-xylose metabolic process; LOCATED IN: plasma membrane, Golgi membrane, membrane; EXPRESSED IN: guard cell, cultured cell; CONTAINS InterPro DOMAIN/s: NAD-dependent epimerase/dehydratase (InterP…	AT3G62830	UXS2	UDP-GLUCURONIC ACID DECARBOXYLASE 2	UDP-glucuronic acid decarboxylase 2 [Populus tomentosa]
Pop_G12G050873	-0.628655	0.000989429	0.0428754	DEG	Pag00006378	Potri.012G032200	PDV1	plastid division1	AT5G53280.1	An integral outer envelope membrane protein (as its homolog PDV2), component of the plastid division machinery. Similar to ARC5, PDV1 localized to a discontinuous ring at the division site in wild-type plants. PDV1 and PDV2 are required for localization of ARC5 at the chloroplast division site. Topological analysis showed that the large N-terminal region of PDV1 upstream of the transmembrane heli…	PLASTID DIVISION1 (PDV1); BEST Arabidopsis thaliana protein match is: plastid division2 (TAIR:AT2G16070.2); Has 1807 Blast hits to 1807 proteins in 277 species: Archae - 0; Bacteria - 0; Metazoa - 736; Fungi - 347; Plants - 385; Viruses - 0; Other Eukaryotes - 339 (source: NCBI BLink).	AT5G53280	PDV1	PLASTID DIVISION1	PREDICTED: plastid division protein PDV1-like [Populus euphratica]
Pop_A01G029652	-0.627927	7.05e-05	0.00688059	DEG	Pag00015821	Potri.001G016900	---	Histone superfamily protein	AT5G10400.1	---	Histone superfamily protein; FUNCTIONS IN: DNA binding; INVOLVED IN: nucleosome assembly; LOCATED IN: chloroplast, nucleosome; EXPRESSED IN: 21 plant structures; EXPRESSED DURING: 14 growth stages; CONTAINS InterPro DOMAIN/s: Histone H3 (InterPro:IPR000164), Histone-fold (InterPro:IPR009072), Histone core (InterPro:IPR007125); BEST Arabidopsis thaliana protein match is: Histone superfamily protei…	---	---	---	PREDICTED: histone H3-like centromeric protein CSE4 [Oryza sativa Japonica Group]
Pop_G10G001628	-0.627845	0.000110366	0.00971735	DEG	Pag00000126	Potri.010G089050	---	Copper amine oxidase family protein	AT1G31690.1	---	Copper amine oxidase family protein; FUNCTIONS IN: quinone binding, primary amine oxidase activity, copper ion binding; INVOLVED IN: oxidation reduction, amine metabolic process; LOCATED IN: endomembrane system; EXPRESSED IN: 9 plant structures; EXPRESSED DURING: 7 growth stages; CONTAINS InterPro DOMAIN/s: Copper amine oxidase, N-terminal (InterPro:IPR016182), Copper amine oxidase, N2/N3-termina…	---	---	---	PREDICTED: primary amine oxidase-like [Populus euphratica]
Pop_G05G017871	-0.627766	0.000502941	0.0280434	DEG	Pag00025345	Potri.005G127900	---	RING/U-box superfamily protein	AT2G23780.1	---	RING/U-box superfamily protein; FUNCTIONS IN: zinc ion binding; EXPRESSED IN: 22 plant structures; EXPRESSED DURING: 14 growth stages; CONTAINS InterPro DOMAIN/s: Zinc finger, RING-type, conserved site (InterPro:IPR017907), Zinc finger, RING-type (InterPro:IPR001841), Zinc finger, C3HC4 RING-type (InterPro:IPR018957); BEST Arabidopsis thaliana protein match is: RING/U-box superfamily protein (TAI…	---	---	---	hypothetical protein POPTR_005G127900v3 [Populus trichocarpa]
Pop_G19G021900	-0.627669	0.000637667	0.0326864	DEG	Pag00033370	Potri.019G057000	---	Ribosomal protein S26e family protein	AT2G40510.1	---	Ribosomal protein S26e family protein; FUNCTIONS IN: structural constituent of ribosome; INVOLVED IN: translation, ribosome biogenesis; LOCATED IN: cytosolic small ribosomal subunit, ribosome, chloroplast; CONTAINS InterPro DOMAIN/s: Ribosomal protein S26e (InterPro:IPR000892); BEST Arabidopsis thaliana protein match is: Ribosomal protein S26e family protein (TAIR:AT2G40590.1); Has 766 Blast hits…	---	---	---	PREDICTED: 40S ribosomal protein S26-3-like [Populus euphratica]
Pop_A03G049760	-0.627368	0.000403023	0.0240348	DEG	Pag00019472	Potri.001G204000	---	Protein kinase superfamily protein	AT3G15890.1	---	Protein kinase superfamily protein; FUNCTIONS IN: protein tyrosine kinase activity, protein kinase activity, kinase activity, ATP binding; INVOLVED IN: protein amino acid phosphorylation; LOCATED IN: plasma membrane; EXPRESSED IN: 17 plant structures; EXPRESSED DURING: 8 growth stages; CONTAINS InterPro DOMAIN/s: Protein kinase, ATP binding site (InterPro:IPR017441), Protein kinase, catalytic dom…	---	---	---	hypothetical protein POPTR_003G032100v3 [Populus trichocarpa]
Pop_A18G018980	-0.626744	0.000418081	0.0246924	DEG	Pag00009511	Potri.018G075900	---	Leucine-rich repeat (LRR) family protein	AT4G18670.1	---	Leucine-rich repeat (LRR) family protein; FUNCTIONS IN: structural constituent of cell wall; LOCATED IN: endomembrane system; EXPRESSED IN: 22 plant structures; EXPRESSED DURING: 12 growth stages; CONTAINS InterPro DOMAIN/s: Leucine-rich repeat-containing N-terminal domain, type 2 (InterPro:IPR013210); BEST Arabidopsis thaliana protein match is: Leucine-rich repeat (LRR) family protein (TAIR:AT3G…	---	---	---	hypothetical protein POPTR_018G075900v3 [Populus trichocarpa]
Pop_A10G046587	-0.626698	0.000222012	0.0157405	DEG	Pag00009093	Potri.010G239300	---	Ribosomal protein S25 family protein	AT4G39200.1	---	Ribosomal protein S25 family protein; FUNCTIONS IN: structural constituent of ribosome; INVOLVED IN: translation; LOCATED IN: cytosolic small ribosomal subunit, cytosolic ribosome, ribosome; EXPRESSED IN: 23 plant structures; EXPRESSED DURING: 13 growth stages; CONTAINS InterPro DOMAIN/s: Ribosomal protein S25 (InterPro:IPR004977); BEST Arabidopsis thaliana protein match is: Ribosomal protein S25…	---	---	---	hypothetical protein POPTR_0010s24580g [Populus trichocarpa]
Pop_G05G057420	-0.626547	0.000120971	0.0103741	DEG	Pag00026798	Potri.005G219700	---	Ribosomal protein S19 family protein	AT5G09500.1	---	Ribosomal protein S19 family protein; CONTAINS InterPro DOMAIN/s: Ribosomal protein S15, eukaryotic/archaeal (InterPro:IPR005713), Ribosomal protein S19/S15 (InterPro:IPR002222), Ribosomal protein S19 conserved site (InterPro:IPR020934); BEST Arabidopsis thaliana protein match is: Ribosomal protein S19 family protein (TAIR:AT5G09490.1); Has 7968 Blast hits to 7968 proteins in 3010 species: Archae…	---	---	---	hypothetical protein POPTR_0002s04420g [Populus trichocarpa]
Pop_G02G012603	-0.625683	0.00089903	0.040578	DEG	Pag00019746	Potri.014G042700	---	Nucleotide-diphospho-sugar transferase family protein	AT1G19360.1	---	Nucleotide-diphospho-sugar transferase family protein; LOCATED IN: endoplasmic reticulum; EXPRESSED IN: 23 plant structures; EXPRESSED DURING: 13 growth stages; CONTAINS InterPro DOMAIN/s: Reticulon (InterPro:IPR003388), Nucleotide-diphospho-sugar transferase, predicted (InterPro:IPR005069); BEST Arabidopsis thaliana protein match is: Nucleotide-diphospho-sugar transferase family protein (TAIR:AT…	AT1G19360	RRA3	reduced residual arabinose 3	PREDICTED: UDP-D-xylose:L-fucose alpha-1,3-D-xylosyltransferase 2-like [Populus euphratica]
Pop_G03G078272	-0.624655	0.000204779	0.0148196	DEG	Pag00010159	Potri.003G111600	ORP2A	OSBP(oxysterol binding protein)-related protein 2A	AT4G22540.1	---	OSBP(oxysterol binding protein)-related protein 2A (ORP2A); CONTAINS InterPro DOMAIN/s: Pleckstrin homology-type (InterPro:IPR011993), Oxysterol-binding protein (InterPro:IPR000648), Pleckstrin homology (InterPro:IPR001849); BEST Arabidopsis thaliana protein match is: OSBP(oxysterol binding protein)-related protein 2B (TAIR:AT4G12460.1); Has 30201 Blast hits to 17322 proteins in 780 species: Arch…	AT4G22540	ORP2A	OSBP(oxysterol binding protein)-related protein 2A	hypothetical protein POPTR_003G111600v3 [Populus trichocarpa]
Pop_A08G063558	-0.624099	0.0002409	0.0165935	DEG	Pag00001668	Potri.008G078000	---	---	AT5G16250.1	---	unknown protein; BEST Arabidopsis thaliana protein match is: unknown protein (TAIR:AT3G02640.1); Has 1807 Blast hits to 1807 proteins in 277 species: Archae - 0; Bacteria - 0; Metazoa - 736; Fungi - 347; Plants - 385; Viruses - 0; Other Eukaryotes - 339 (source: NCBI BLink).	---	---	---	hypothetical protein [Populus tomentosa]
Pop_G02G065716	-0.623926	0.000466745	0.0266667	DEG	Pag00027840	Potri.002G084400	---	---	AT1G48200.1	---	unknown protein; FUNCTIONS IN: molecular_function unknown; INVOLVED IN: biological_process unknown; LOCATED IN: endomembrane system; EXPRESSED IN: 22 plant structures; EXPRESSED DURING: 13 growth stages; Has 30 Blast hits to 30 proteins in 12 species: Archae - 0; Bacteria - 0; Metazoa - 0; Fungi - 0; Plants - 30; Viruses - 0; Other Eukaryotes - 0 (source: NCBI BLink).	---	---	---	PREDICTED: uncharacterized protein LOC105127811 isoform X1 [Populus euphratica]
Pop_A02G024015	-0.623413	2.51e-05	0.00320085	DEG	Pag00009541	Potri.002G241700	---	PPPDE putative thiol peptidase family protein	AT3G07090.1	---	PPPDE putative thiol peptidase family protein; CONTAINS InterPro DOMAIN/s: Protein of unknown function DUF862, eukaryotic (InterPro:IPR008580); BEST Arabidopsis thaliana protein match is: PPPDE putative thiol peptidase family protein (TAIR:AT5G25170.1); Has 872 Blast hits to 872 proteins in 189 species: Archae - 0; Bacteria - 0; Metazoa - 235; Fungi - 119; Plants - 332; Viruses - 0; Other Eukaryo…	---	---	---	PREDICTED: desumoylating isopeptidase 1 [Populus euphratica]
Pop_G12G007892	-0.622994	0.000185385	0.0138003	DEG	Pag00044168	Potri.012G114000	UBQ6	ubiquitin 6	AT2G47110.1	polyubiquitin gene	ubiquitin 6 (UBQ6); FUNCTIONS IN: structural constituent of ribosome; INVOLVED IN: protein ubiquitination involved in ubiquitin-dependent protein catabolic process, ubiquitin-dependent protein catabolic process; LOCATED IN: cytosolic small ribosomal subunit, intracellular; EXPRESSED IN: whole plant, male gametophyte, guard cell, pollen tube; EXPRESSED DURING: L mature pollen stage, M germinated p…	AT2G47110	UBQ6	ubiquitin 6	hypothetical protein POPTR_002G190000v3 [Populus trichocarpa]
Pop_A12G081582	-0.622934	0.0001676	0.0129859	DEG	Pag00027469	Potri.012G022500	IQD18	IQ-domain 18	AT1G01110.2	---	IQ-domain 18 (IQD18); FUNCTIONS IN: molecular_function unknown; EXPRESSED IN: 10 plant structures; EXPRESSED DURING: 6 growth stages; CONTAINS InterPro DOMAIN/s: IQ calmodulin-binding region (InterPro:IPR000048); BEST Arabidopsis thaliana protein match is: IQ-domain 17 (TAIR:AT4G00820.1); Has 30201 Blast hits to 17322 proteins in 780 species: Archae - 12; Bacteria - 1396; Metazoa - 17338; Fungi -…	AT1G01110	IQD18	IQ-domain 18	hypothetical protein POPTR_012G022500v3 [Populus trichocarpa]
Pop_A19G052358	-0.622567	1.09e-05	0.00170141	DEG	Pag00027047	Potri.014G002900	---	LRR and NB-ARC domains-containing disease resistance protein	AT3G14460.1	---	LRR and NB-ARC domains-containing disease resistance protein; FUNCTIONS IN: ATP binding; INVOLVED IN: apoptosis, defense response; CONTAINS InterPro DOMAIN/s: NB-ARC (InterPro:IPR002182), Leucine-rich repeat (InterPro:IPR001611), Disease resistance protein (InterPro:IPR000767); BEST Arabidopsis thaliana protein match is: NB-ARC domain-containing disease resistance protein (TAIR:AT3G14470.1); Has …	---	---	---	hypothetical protein POPTR_0014s00550g, partial [Populus trichocarpa]
Pop_A04G018314	-0.622407	0.000638736	0.0327021	DEG	Pag00023565	Potri.011G001100	PPR336	pentatricopeptide repeat 336	AT1G61870.1	---	pentatricopeptide repeat 336 (PPR336); LOCATED IN: mitochondrion, membrane; EXPRESSED IN: 22 plant structures; EXPRESSED DURING: 13 growth stages; CONTAINS InterPro DOMAIN/s: Pentatricopeptide repeat (InterPro:IPR002885); BEST Arabidopsis thaliana protein match is: Tetratricopeptide repeat (TPR)-like superfamily protein (TAIR:AT1G11630.1); Has 31000 Blast hits to 9550 proteins in 270 species: Arc…	AT1G61870	PPR336	pentatricopeptide repeat 336	hypothetical protein POPTR_004G018000v3 [Populus trichocarpa]
Pop_A10G046889	-0.622299	1.11e-05	0.00172318	DEG	Pag00022758	Potri.010G218700	---	GTP binding Elongation factor Tu family protein	AT1G07930.1	---	GTP binding Elongation factor Tu family protein; FUNCTIONS IN: calmodulin binding, translation elongation factor activity; INVOLVED IN: translational elongation; LOCATED IN: mitochondrion, vacuole; EXPRESSED IN: cotyledon, male gametophyte, guard cell, juvenile leaf, leaf; EXPRESSED DURING: seedling growth; CONTAINS InterPro DOMAIN/s: Translation elongation factor EFTu/EF1A, C-terminal (InterPro:…	---	---	---	elongation factor 1-alpha [Populus davidiana x Populus alba var. pyramidalis]
Pop_G13G072559	-0.621912	0.000109602	0.00966599	DEG	Pag00007067	Potri.013G143900	UGT78D2	UDP-glucosyl transferase 78D2	AT5G17050.1	The At5g17050 encodes a anthocyanidin 3-O-glucosyltransferase which specifically glucosylates the 3-position of the flavonoid C-ring. Anthocyanidins such as cyanidin and pelargonidin as well as flavonols such as kaempferol and quercetin are accepted substrates.	UDP-glucosyl transferase 78D2 (UGT78D2); CONTAINS InterPro DOMAIN/s: UDP-glucuronosyl/UDP-glucosyltransferase (InterPro:IPR002213); BEST Arabidopsis thaliana protein match is: UDP-glucosyl transferase 78D3 (TAIR:AT5G17030.1); Has 1807 Blast hits to 1807 proteins in 277 species: Archae - 0; Bacteria - 0; Metazoa - 736; Fungi - 347; Plants - 385; Viruses - 0; Other Eukaryotes - 339 (source: NCBI BL…	AT5G17050	UGT78D2	UDP-glucosyl transferase 78D2	PREDICTED: anthocyanidin 3-O-glucosyltransferase 7-like [Populus euphratica]
Pop_A09G028956	-0.621782	0.00015091	0.0121057	DEG	Pag00010412	Potri.009G056900	---	Ribosomal protein S8e family protein	AT5G59240.1	---	Ribosomal protein S8e family protein; FUNCTIONS IN: structural constituent of ribosome; INVOLVED IN: translation, ribosome biogenesis; LOCATED IN: cytosolic small ribosomal subunit, cytosolic ribosome, ribosome, membrane; EXPRESSED IN: 11 plant structures; EXPRESSED DURING: 4 anthesis, F mature embryo stage, petal differentiation and expansion stage, E expanded cotyledon stage, D bilateral stage;…	---	---	---	40S ribosomal protein S8 [Populus trichocarpa]
Pop_A01G067297	-0.621717	0.000104393	0.00934493	DEG	Pag00020740	Potri.001G269600	---	Ribosomal protein L31e family protein	AT2G19740.1	---	Ribosomal protein L31e family protein; FUNCTIONS IN: structural constituent of ribosome; INVOLVED IN: translation, ribosome biogenesis; LOCATED IN: cytosolic ribosome, ribosome, cytosolic large ribosomal subunit, chloroplast, plasma membrane; EXPRESSED IN: 22 plant structures; EXPRESSED DURING: 13 growth stages; CONTAINS InterPro DOMAIN/s: Ribosomal protein L31e (InterPro:IPR000054), Ribosomal pr…	---	---	---	hypothetical protein POPTR_0001s27640g [Populus trichocarpa]
Pop_G01G075462	-0.621286	0.000698182	0.0344698	DEG	Pag00015482	Potri.001G028400	---	sequence-specific DNA binding transcription factors	AT3G54390.1	---	sequence-specific DNA binding transcription factors; FUNCTIONS IN: sequence-specific DNA binding transcription factor activity; INVOLVED IN: regulation of transcription; LOCATED IN: cellular_component unknown; EXPRESSED IN: 20 plant structures; EXPRESSED DURING: 9 growth stages; BEST Arabidopsis thaliana protein match is: aspartate/glutamate/uridylate kinase family protein (TAIR:AT3G10030.1); Has…	---	---	---	hypothetical protein POPTR_0001s06580g [Populus trichocarpa]
Pop_G05G057164	-0.621222	2.37e-05	0.00306851	DEG	Pag00018093	Potri.005G241100	AtHsp90-7,AtHsp90.7,HSP90.7,SHD	Chaperone protein htpG family protein	AT4G24190.2	encodes an ortholog of GRP94, an ER-resident HSP90-like protein and is involved in regulation of meristem size and organization. Single and double mutant analyses suggest that SHD may be required for the correct folding and/or complex formation of CLV proteins. Lines carrying recessive mutations in this locus exhibits expanded shoot meristems, disorganized root meristems, and defective pollen tub…	SHEPHERD (SHD); FUNCTIONS IN: unfolded protein binding, ATP binding; INVOLVED IN: in 8 processes; LOCATED IN: in 6 components; EXPRESSED IN: 25 plant structures; EXPRESSED DURING: 16 growth stages; CONTAINS InterPro DOMAIN/s: Chaperone protein htpG (InterPro:IPR001404), Heat shock protein Hsp90, C-terminal (InterPro:IPR020576), Heat shock protein Hsp90, N-terminal (InterPro:IPR020575), Molecular …	AT4G24190	SHD	SHEPHERD	Endoplasmin-like protein [Zea mays]
Pop_G02G005618	-0.62113	0.000741949	0.0359883	DEG	Pag00003141	Potri.002G118000	WLIM1	GATA type zinc finger transcription factor family protein	AT1G10200.1	---	WLIM1; FUNCTIONS IN: sequence-specific DNA binding transcription factor activity, zinc ion binding; INVOLVED IN: biological_process unknown; LOCATED IN: plasma membrane; EXPRESSED IN: 23 plant structures; EXPRESSED DURING: 13 growth stages; CONTAINS InterPro DOMAIN/s: Zinc finger, LIM-type (InterPro:IPR001781); BEST Arabidopsis thaliana protein match is: GATA type zinc finger transcription factor…	AT1G10200	WLIM1	WLIM1	hypothetical protein POPTR_0002s11880g [Populus trichocarpa]
Pop_G09G027772	-0.620513	0.000531288	0.0289097	DEG	Pag00014295	Potri.009G012300	NF-YC10	nuclear factor Y, subunit C10	AT1G07980.1	---	nuclear factor Y, subunit C10 (NF-YC10); FUNCTIONS IN: sequence-specific DNA binding transcription factor activity; INVOLVED IN: regulation of transcription; LOCATED IN: intracellular, chloroplast; EXPRESSED IN: 21 plant structures; EXPRESSED DURING: 13 growth stages; CONTAINS InterPro DOMAIN/s: Transcription factor CBF/NF-Y/archaeal histone (InterPro:IPR003958), Histone-fold (InterPro:IPR009072)…	AT1G07980	NF-YC10	nuclear factor Y, subunit C10	histone-like transcription factor family protein [Populus trichocarpa]
Pop_G15G049173	-0.618858	2.54e-05	0.00323253	DEG	Pag00045713	Potri.015G057400	GR-RBP3	glycine-rich RNA-binding protein 3	AT5G61030.1	encodes a glycine-rich RNA binding protein. Gene expression is induced by cold.	glycine-rich RNA-binding protein 3 (GR-RBP3); FUNCTIONS IN: RNA binding, copper ion binding, ATP binding; INVOLVED IN: response to cold; LOCATED IN: mitochondrion; EXPRESSED IN: 19 plant structures; EXPRESSED DURING: 9 growth stages; CONTAINS InterPro DOMAIN/s: RNA recognition motif, glycine rich protein (InterPro:IPR015465), RNA recognition motif, RNP-1 (InterPro:IPR000504), Nucleotide-binding, …	AT5G61030	GR-RBP3	glycine-rich RNA-binding protein 3	hypothetical protein POPTR_015G057400v3 [Populus trichocarpa]
Pop_G02G005624	-0.618423	0.000257655	0.0174532	DEG	Pag00003136	Potri.002G117600	---	---	AT4G33800.1	---	unknown protein; Has 30201 Blast hits to 17322 proteins in 780 species: Archae - 12; Bacteria - 1396; Metazoa - 17338; Fungi - 3422; Plants - 5037; Viruses - 0; Other Eukaryotes - 2996 (source: NCBI BLink).	---	---	---	hypothetical protein POPTR_0002s11840g [Populus trichocarpa]
Pop_G15G035025	-0.618063	0.00015403	0.0122762	DEG	Pag00019183	Potri.015G112900	AP40,P40,RP40,RPSAA	40s ribosomal protein SA	AT1G72370.1	acidic protein associated to 40S ribosomal subunit of ribosomes. Involved in polysome formation during active protein synthesis. Expressed in actively growing tissue.	40s ribosomal protein SA (P40); FUNCTIONS IN: structural constituent of ribosome; INVOLVED IN: response to salt stress, mature ribosome assembly, translation, response to osmotic stress; LOCATED IN: in 8 components; EXPRESSED IN: 25 plant structures; EXPRESSED DURING: 14 growth stages; CONTAINS InterPro DOMAIN/s: Ribosomal protein S2 (InterPro:IPR001865), Ribosomal protein S2, conserved site (Int…	AT1G72370	RPSAA	---	40S ribosomal protein SA [Populus trichocarpa]
Pop_A05G017017	-0.6178	2.88e-05	0.00352242	DEG	Pag00030902	Potri.005G015100	AtCRT1a,CRT1,CRT1a	calreticulin 1a	AT1G56340.2	Encodes one of three Arabidopsis calreticulins. In CRT-deficient mouse fibroblasts, this protein restores ER Ca2+ levels.	calreticulin 1a (CRT1a); FUNCTIONS IN: unfolded protein binding, calcium ion binding; INVOLVED IN: response to oxidative stress, response to cadmium ion, response to salt stress, calcium ion homeostasis; LOCATED IN: mitochondrion, endoplasmic reticulum, plasma membrane; EXPRESSED IN: 27 plant structures; EXPRESSED DURING: 14 growth stages; CONTAINS InterPro DOMAIN/s: Calreticulin/calnexin, P (Int…	AT1G56340	CRT1a	calreticulin 1a	hypothetical protein POPTR_005G018700v3 [Populus trichocarpa]
Pop_A05G002011	-0.61611	2.9e-05	0.00353074	DEG	Pag00018093	Potri.005G241100	AtHsp90-7,AtHsp90.7,HSP90.7,SHD	Chaperone protein htpG family protein	AT4G24190.2	encodes an ortholog of GRP94, an ER-resident HSP90-like protein and is involved in regulation of meristem size and organization. Single and double mutant analyses suggest that SHD may be required for the correct folding and/or complex formation of CLV proteins. Lines carrying recessive mutations in this locus exhibits expanded shoot meristems, disorganized root meristems, and defective pollen tub…	SHEPHERD (SHD); FUNCTIONS IN: unfolded protein binding, ATP binding; INVOLVED IN: in 8 processes; LOCATED IN: in 6 components; EXPRESSED IN: 25 plant structures; EXPRESSED DURING: 16 growth stages; CONTAINS InterPro DOMAIN/s: Chaperone protein htpG (InterPro:IPR001404), Heat shock protein Hsp90, C-terminal (InterPro:IPR020576), Heat shock protein Hsp90, N-terminal (InterPro:IPR020575), Molecular …	AT4G24190	SHD	SHEPHERD	HSP90 [Populus alba x Populus glandulosa]
Pop_A05G016818	-0.615581	0.00107634	0.0450923	DEG	Pag00037252	Potri.005G012400	---	basic helix-loop-helix (bHLH) DNA-binding superfamily protein	AT1G09250.1	---	basic helix-loop-helix (bHLH) DNA-binding superfamily protein; FUNCTIONS IN: sequence-specific DNA binding transcription factor activity; INVOLVED IN: regulation of transcription; LOCATED IN: nucleus, chloroplast; EXPRESSED IN: 22 plant structures; EXPRESSED DURING: 13 growth stages; CONTAINS InterPro DOMAIN/s: Helix-loop-helix DNA-binding domain (InterPro:IPR001092), Helix-loop-helix DNA-binding…	---	---	---	hypothetical protein POPTR_0005s01540g [Populus trichocarpa]
Pop_G02G065408	-0.614967	0.00101751	0.0435641	DEG	Pag00038293	Potri.002G057600	---	Ribosomal protein L18ae/LX family protein	AT2G34480.1	---	Ribosomal protein L18ae/LX family protein; FUNCTIONS IN: structural constituent of ribosome; INVOLVED IN: translation, ribosome biogenesis; LOCATED IN: cytosolic ribosome, ribosome, cytosolic large ribosomal subunit, plasma membrane; EXPRESSED IN: 23 plant structures; EXPRESSED DURING: 13 growth stages; CONTAINS InterPro DOMAIN/s: Ribosomal protein L18ae/LX (InterPro:IPR021138), Ribosomal protein…	---	---	---	60S ribosomal protein L18a-1 [Populus trichocarpa]
Pop_A03G080593	-0.614935	0.000954932	0.0420212	DEG	Pag00033045	Potri.003G199400	---	NB-ARC domain-containing disease resistance protein	AT3G14470.1	---	NB-ARC domain-containing disease resistance protein; FUNCTIONS IN: protein binding; INVOLVED IN: apoptosis, defense response; LOCATED IN: endomembrane system; EXPRESSED IN: 23 plant structures; EXPRESSED DURING: 14 growth stages; CONTAINS InterPro DOMAIN/s: Leucine-rich repeat-containing protein (InterPro:IPR015766), NB-ARC (InterPro:IPR002182), Leucine-rich repeat (InterPro:IPR001611), Disease r…	---	---	---	hypothetical protein POPTR_003G199400v3 [Populus trichocarpa]
Pop_A08G063907	-0.614706	1.99e-05	0.0026782	DEG	Pag00001428	Potri.008G054000	AT-HSC70-1,HSC70,HSC70-1,HSP70-1	heat shock cognate protein 70-1	AT5G02500.1	encodes a member of heat shock protein 70 family.	heat shock cognate protein 70-1 (HSC70-1); FUNCTIONS IN: ATP binding; INVOLVED IN: protein folding, response to cadmium ion, response to cold, response to virus, response to heat; LOCATED IN: in 9 components; EXPRESSED IN: 29 plant structures; EXPRESSED DURING: 16 growth stages; CONTAINS InterPro DOMAIN/s: Heat shock protein 70, conserved site (InterPro:IPR018181), Heat shock protein Hsp70 (Inter…	AT5G02500	HSP70-1	HEAT SHOCK PROTEIN 70-1	heat shock protein 70 [Populus trichocarpa]
Pop_A05G071853	-0.614375	0.000233473	0.016278	DEG	Pag00024618	Potri.T122100	---	Pre-rRNA-processing protein TSR2, conserved region	AT5G27990.1	---	Pre-rRNA-processing protein TSR2, conserved region; CONTAINS InterPro DOMAIN/s: Pre-rRNA-processing protein TSR2, conserved region (InterPro:IPR019398); BEST Arabidopsis thaliana protein match is: Pre-rRNA-processing protein TSR2, conserved region (TAIR:AT3G22510.1); Has 1807 Blast hits to 1807 proteins in 277 species: Archae - 0; Bacteria - 0; Metazoa - 736; Fungi - 347; Plants - 385; Viruses - …	---	---	---	hypothetical protein POPTR_0005s04940g [Populus trichocarpa]
Pop_G16G016382	-0.614242	0.000191049	0.0140825	DEG	Pag00035104	Potri.016G069000	---	Ribosomal protein L18e/L15 superfamily protein	AT1G70600.1	---	Ribosomal protein L18e/L15 superfamily protein; FUNCTIONS IN: structural constituent of ribosome; INVOLVED IN: translation; LOCATED IN: cytosolic ribosome, ribosome, cytosolic large ribosomal subunit, membrane; EXPRESSED IN: guard cell, leaf; CONTAINS InterPro DOMAIN/s: Ribosomal protein L18e/L15 (InterPro:IPR021131), Ribosomal protein L15, conserved site (InterPro:IPR001196); BEST Arabidopsis th…	---	---	---	hypothetical protein POPTR_0016s06950g [Populus trichocarpa]
Pop_G09G077330	-0.614074	0.000323251	0.0204281	DEG	Pag00005631	Potri.009G098966	UGT73B3	UDP-glucosyl transferase 73B3	AT4G34131.1	---	UDP-glucosyl transferase 73B3 (UGT73B3); FUNCTIONS IN: transferase activity, transferring hexosyl groups, quercetin 3-O-glucosyltransferase activity, UDP-glycosyltransferase activity, UDP-glucosyltransferase activity; INVOLVED IN: response to cyclopentenone, response to other organism; LOCATED IN: endomembrane system; CONTAINS InterPro DOMAIN/s: UDP-glucuronosyl/UDP-glucosyltransferase (InterPro:…	AT4G34131	UGT73B3	UDP-glucosyl transferase 73B3	hypothetical protein POPTR_0009s10190g [Populus trichocarpa]
Pop_A14G044849	-0.61127	0.000775686	0.0369182	DEG	Pag00002470	Potri.014G093100	ATCOQ3,COQ3,EMB3002	coenzyme Q 3	AT2G30920.1	The enzyme encoded by this gene has been shown to complement the Saccharomyces cerevisiae coq3 mutation and, therefore, to have hexaprenyldihydroxybenzoate methyltransferase activity. It is however likely that, in Arabidopsis, the enzyme catalyzes the methylation of nonaprenyldihydroxybenzoate as it is the prevalent polyprenoid in this plant species. The enzyme is a mitochondrial-localized methyl…	coenzyme Q 3 (COQ3); CONTAINS InterPro DOMAIN/s: Methyltransferase type 11 (InterPro:IPR013216), Ubiquinone biosynthesis O-methyltransferase (InterPro:IPR010233); Has 7105 Blast hits to 7105 proteins in 1734 species: Archae - 120; Bacteria - 4165; Metazoa - 130; Fungi - 181; Plants - 86; Viruses - 0; Other Eukaryotes - 2423 (source: NCBI BLink).	AT2G30920	EMB3002	embryo defective 3002	hypothetical protein POPTR_0014s08880g [Populus trichocarpa]
Pop_G02G080529	-0.610108	0.000548503	0.0294867	DEG	Pag00003224	Potri.T106000	EDA13,EDA19,SWA1	transducin family protein / WD-40 repeat family protein	AT2G47990.1	Encodes a transducin family nucleolar protein with six WD40 repeats that is most likely involved in 18S rRNA biogenesis. The slow progression of the gametophytic division cycles in swa1 suggested that the SWA1 protein is required for the normal progression of mitotic division cycles through the regulation of cell metabolism. Ubiquitously expressed throughout the plant.	SLOW WALKER1 (SWA1); CONTAINS InterPro DOMAIN/s: WD40 repeat 2 (InterPro:IPR019782), WD40 repeat, conserved site (InterPro:IPR019775), WD40 repeat (InterPro:IPR001680), G-protein beta WD-40 repeat, region (InterPro:IPR020472), WD40 repeat-like-containing domain (InterPro:IPR011046), WD40-repeat-containing domain (InterPro:IPR017986), U3 small nucleolar RNA-associated protein 15, C-terminal (Inter…	AT2G47990	SWA1	SLOW WALKER1	PREDICTED: U3 small nucleolar RNA-associated protein 15 homolog [Populus euphratica]
Pop_A10G048600	-0.609804	0.00060453	0.031477	DEG	Pag00000151	Potri.010G091000	---	Ribosomal protein S5 domain 2-like superfamily protein	AT2G09990.1	---	Ribosomal protein S5 domain 2-like superfamily protein; FUNCTIONS IN: structural constituent of ribosome; INVOLVED IN: translation; LOCATED IN: cytosolic small ribosomal subunit, cytosolic ribosome, cell wall, chloroplast, membrane; EXPRESSED IN: guard cell, callus, leaf; EXPRESSED DURING: seedling growth; CONTAINS InterPro DOMAIN/s: Ribosomal protein S9 (InterPro:IPR000754), Ribosomal protein S5…	---	---	---	40S ribosomal protein S16 [Populus trichocarpa]
Pop_G06G051647	-0.60969	0.000608608	0.0316317	DEG	Pag00034454	Potri.006G103700	---	Ribosomal protein S4 (RPS4A) family protein	AT5G07090.1	---	Ribosomal protein S4 (RPS4A) family protein; FUNCTIONS IN: structural constituent of ribosome, protein binding; INVOLVED IN: translation; LOCATED IN: cytosolic small ribosomal subunit, cytosolic ribosome, plasma membrane; EXPRESSED IN: 25 plant structures; EXPRESSED DURING: 13 growth stages; CONTAINS InterPro DOMAIN/s: Ribosomal protein S4e, central (InterPro:IPR013845), Ribosomal protein S4e, N-…	---	---	---	hypothetical protein POPTR_0006s10460g [Populus trichocarpa]
Pop_A03G035527	-0.609131	0.00111914	0.0461769	DEG	Pag00026898	Potri.003G129600	---	Disease resistance protein (TIR-NBS class)	AT4G23440.1	---	Disease resistance protein (TIR-NBS class); FUNCTIONS IN: transmembrane receptor activity, nucleoside-triphosphatase activity, nucleotide binding, ATP binding; INVOLVED IN: signal transduction, apoptosis, innate immune response; LOCATED IN: plasma membrane; EXPRESSED IN: 22 plant structures; EXPRESSED DURING: 13 growth stages; CONTAINS InterPro DOMAIN/s: ATPase, AAA+ type, core (InterPro:IPR00359…	---	---	---	hypothetical protein POPTR_0003s12970g [Populus trichocarpa]
[truncated: 1,539 more rows]

## Sheet: Data set S2
Data set S2 List of PpnGRF5-1 DNA affinity purification sequencing (DAP-seq).
TSS	TSS		GENE_ID	score	Ptr_gene_ID	arabi_symbol	arabi_defline
[truncated: 3,031 more rows]
