# Supplementary material for: Growth‐regulating factor 5 (GRF5)‐mediated gene regulatory network promotes leaf growth and expansion in poplar
Source: New Phytol. 2021 Feb 14;230(2):612–28. doi: 10.1111/nph.17179 (PMC8048564; doi:10.1111/nph.17179)
Supplement: Supplementary file 2 — Dataset S3 List of PpnGRF5‐1 direct target genes. [file NPH-230-612-s001.xlsx]

## Sheet: Supporting Information
New Phytologist Supporting Information
Article title:	Growth-Regulating Factor 5 (GRF5)-mediated gene regulatory network promotes leaf growth and expansion in poplar
Authors:	Wenqi Wu, Jiang Li, Qiao Wang, Kaiwen Lv, Kang Du, Wenli Zhang, Quanzi Li, Xiangyang Kang and Hairong Wei
Article acceptance date:	2020-12-28

## Sheet: Direct targets
Gene
Pop_G10G006287	862	Pag00020019	Potri.010G247700	---	Plant invertase/pectin methylesterase inhibitor superfamily	AT3G10720.2	---	Plant invertase/pectin methylesterase inhibitor superfamily; FUNCTIONS IN: enzyme inhibitor activity, pectinesterase activity; INVOLVED IN: cell wall modification; LOCATED IN: endomembrane system, cell wall, plant-type cell wall; EXPRESSED IN: 21 plant structures; EXPRESSED DURING: 13 growth stages; CONTAINS InterPro DOMAIN/s: Pectinesterase, active site (InterPro:IPR018040), Pectin lyase fold/vi…	---	---	---	hypothetical protein POPTR_0010s25400g [Populus trichocarpa]
Pop_A12G027539	763	Pag00035758	Potri.012G124100	---	Leucine-rich repeat receptor-like protein kinase family protein	AT4G08850.1	---	Leucine-rich repeat receptor-like protein kinase family protein; FUNCTIONS IN: kinase activity; INVOLVED IN: protein amino acid phosphorylation; LOCATED IN: plasma membrane, membrane; EXPRESSED IN: 23 plant structures; EXPRESSED DURING: 13 growth stages; CONTAINS InterPro DOMAIN/s: Protein kinase, ATP binding site (InterPro:IPR017441), Serine/threonine-protein kinase domain (InterPro:IPR002290), …	---	---	---	hypothetical protein POPTR_0012s14920g [Populus trichocarpa]
Pop_G03G049527	759	Pag00040144	Potri.T041300	AtRLP1,RLP1	receptor like protein 1	AT1G07390.1	---	receptor like protein 1 (RLP1); CONTAINS InterPro DOMAIN/s: Leucine-rich repeat, typical subtype (InterPro:IPR003591), Leucine-rich repeat-containing N-terminal domain, type 2 (InterPro:IPR013210), Leucine-rich repeat (InterPro:IPR001611); BEST Arabidopsis thaliana protein match is: receptor like protein 9 (TAIR:AT1G58190.2); Has 135653 Blast hits to 34187 proteins in 1325 species: Archae - 66; B…	AT1G07390	RLP1	receptor like protein 1	hypothetical protein POPTR_003G028700v3 [Populus trichocarpa]
Pop_A14G044722	757	Pag00002587	Potri.014G081600	DTA2	downstream target of AGL15 2	AT2G45830.1	---	downstream target of AGL15 2 (DTA2); CONTAINS InterPro DOMAIN/s: Lipopolysaccharide-modifying protein (InterPro:IPR006598), Protein of unknown function DUF821, CAP10-like (InterPro:IPR008539); BEST Arabidopsis thaliana protein match is: Arabidopsis thaliana protein of unknown function (DUF821) (TAIR:AT3G61270.1); Has 35333 Blast hits to 34131 proteins in 2444 species: Archae - 798; Bacteria - 224…	AT2G45830	DTA2	downstream target of AGL15 2	hypothetical protein POPTR_0014s07740g [Populus trichocarpa]
Pop_A01G010386	737	Pag00026510	Potri.001G314900	---	Calcium-binding EF-hand family protein	AT3G24110.1	---	Calcium-binding EF-hand family protein; FUNCTIONS IN: calcium ion binding; INVOLVED IN: biological_process unknown; LOCATED IN: cellular_component unknown; EXPRESSED IN: 16 plant structures; EXPRESSED DURING: 8 growth stages; CONTAINS InterPro DOMAIN/s: EF-Hand 1, calcium-binding site (InterPro:IPR018247), EF-HAND 2 (InterPro:IPR018249), EF-hand-like domain (InterPro:IPR011992), Calcium-binding E…	---	---	---	hypothetical protein POPTR_001G314900v3 [Populus trichocarpa]
Pop_A19G053261	720	Pag00024493	Potri.019G077600	XK-2,XK2	xylulose kinase-2	AT5G49650.1	Encodes a cytosolic protein capable of phosphorylating xylulose and deoxy-xylulose. It most likely plays a role in producing precursors for isoprenoid biosynthesis.	xylulose kinase-2 (XK-2); FUNCTIONS IN: xylulokinase activity; INVOLVED IN: xylulose metabolic process; LOCATED IN: cytosol; EXPRESSED IN: 23 plant structures; EXPRESSED DURING: 13 growth stages; CONTAINS InterPro DOMAIN/s: Carbohydrate kinase, FGGY (InterPro:IPR000577), Carbohydrate kinase, FGGY, N-terminal (InterPro:IPR018484), Carbohydrate kinase, FGGY, C-terminal (InterPro:IPR018485); Has 180…	AT5G49650	XK2	XYLULOSE KINASE 2	hypothetical protein POPTR_019G077600v3 [Populus trichocarpa]
Pop_G16G035719	710	Pag00025637	Potri.016G139100	ATUTR3,UTR3	UDP-galactose transporter 3	AT1G14360.1	---	UDP-galactose transporter 3 (UTR3); FUNCTIONS IN: pyrimidine nucleotide sugar transmembrane transporter activity; INVOLVED IN: transmembrane transport; LOCATED IN: endomembrane system; EXPRESSED IN: 24 plant structures; EXPRESSED DURING: 15 growth stages; CONTAINS InterPro DOMAIN/s: UAA transporter (InterPro:IPR013657); BEST Arabidopsis thaliana protein match is: UDP-galactose transporter 1 (TAIR…	AT1G14360	UTR3	UDP-galactose transporter 3	UDP-galactose/UDP-glucose transporter family protein [Populus trichocarpa]
Pop_A09G077126	707	Pag00011117	Potri.009G161600	ATOFP13,OFP13	ovate family protein 13	AT5G04820.1	---	ovate family protein 13 (OFP13); INVOLVED IN: biological_process unknown; LOCATED IN: endomembrane system; EXPRESSED IN: 23 plant structures; EXPRESSED DURING: 14 growth stages; CONTAINS InterPro DOMAIN/s: Protein of unknown function DUF623 (InterPro:IPR006458); BEST Arabidopsis thaliana protein match is: ovate family protein 15 (TAIR:AT2G36050.1); Has 1807 Blast hits to 1807 proteins in 277 spec…	AT5G04820	OFP13	ovate family protein 13	hypothetical protein POPTR_0009s16320g [Populus trichocarpa]
Pop_A04G010824	705	Pag00033068	Potri.003G000400	AtHB31,HB31	homeobox protein 31	AT1G14440.1	---	homeobox protein 31 (HB31); FUNCTIONS IN: DNA binding, sequence-specific DNA binding transcription factor activity; INVOLVED IN: regulation of transcription; LOCATED IN: cellular_component unknown; EXPRESSED IN: 17 plant structures; EXPRESSED DURING: 11 growth stages; CONTAINS InterPro DOMAIN/s: Homeobox domain, ZF-HD class (InterPro:IPR006455), ZF-HD homeobox protein, Cys/His-rich dimerisation d…	AT1G14440	HB31	ZINC FINGER HOMEODOMAIN 4	hypothetical protein POPTR_0004s23860g, partial [Populus trichocarpa]
Pop_A10G069356	701	Pag00000491	Potri.010G125400	---	NAD(P)-binding Rossmann-fold superfamily protein	AT1G68540.1	---	NAD(P)-binding Rossmann-fold superfamily protein; FUNCTIONS IN: coenzyme binding, oxidoreductase activity, binding, catalytic activity; INVOLVED IN: cellular metabolic process, metabolic process; LOCATED IN: cellular_component unknown; EXPRESSED IN: 21 plant structures; EXPRESSED DURING: 13 growth stages; CONTAINS InterPro DOMAIN/s: NAD-dependent epimerase/dehydratase (InterPro:IPR001509), NAD(P)…	AT1G68540	TKPR2	tetraketide alpha-pyrone reductase 2	PREDICTED: tetraketide alpha-pyrone reductase 2-like [Populus euphratica]
Pop_G09G027838	689	Pag00003895	Potri.009G019300	---	Pollen Ole e 1 allergen and extensin family protein	AT5G22430.1	---	Pollen Ole e 1 allergen and extensin family protein; CONTAINS InterPro DOMAIN/s: Pollen Ole e 1 allergen/extensin (InterPro:IPR006041); BEST Arabidopsis thaliana protein match is: Pollen Ole e 1 allergen and extensin family protein (TAIR:AT2G27385.3); Has 30201 Blast hits to 17322 proteins in 780 species: Archae - 12; Bacteria - 1396; Metazoa - 17338; Fungi - 3422; Plants - 5037; Viruses - 0; Oth…	---	---	---	hypothetical protein POPTR_0009s02440g [Populus trichocarpa]
Pop_G05G085117	684	Pag00039561	Potri.007G053600	LBD38	LOB domain-containing protein 38	AT3G49940.1	---	LOB domain-containing protein 38 (LBD38); CONTAINS InterPro DOMAIN/s: Lateral organ boundaries, LOB (InterPro:IPR004883); BEST Arabidopsis thaliana protein match is: LOB domain-containing protein 37 (TAIR:AT5G67420.1); Has 581 Blast hits to 580 proteins in 26 species: Archae - 0; Bacteria - 0; Metazoa - 0; Fungi - 0; Plants - 581; Viruses - 0; Other Eukaryotes - 0 (source: NCBI BLink).	AT3G49940	LBD38	LOB domain-containing protein 38	LOB domain protein 39 [Populus trichocarpa]
Pop_A01G006014	681	Pag00040017	Potri.001G283000	ATHVA22A,HVA22A	HVA22 homologue A	AT1G74520.1	Part of the AtHVA22a family. Protein expression is ABA- and stress-inducible.	HVA22 homologue A (HVA22A); FUNCTIONS IN: molecular_function unknown; INVOLVED IN: response to water deprivation, response to cold, hyperosmotic salinity response, response to abscisic acid stimulus; LOCATED IN: endomembrane system; EXPRESSED IN: 23 plant structures; EXPRESSED DURING: 13 growth stages; CONTAINS InterPro DOMAIN/s: TB2/DP1/HVA22 related protein (InterPro:IPR004345); BEST Arabidopsi…	AT1G74520	HVA22A	HVA22 homologue A	hypothetical protein POPTR_0001s28980g [Populus trichocarpa]
Pop_A11G056571	668	Pag00005385	Potri.011G055900	SPL3	squamosa promoter binding protein-like 3	AT2G33810.1	Encodes a member of the SPL (squamosa-promoter binding protein-like)gene family, a novel gene family encoding DNA binding proteins and putative transcription factors. Contains the SBP-box, which encodes the SBP-domain, required and sufficient for interaction with DNA. It binds DNA, may directly regulate AP1, and is involved in regulation of flowering and vegetative phase change. Its temporal expr…	squamosa promoter binding protein-like 3 (SPL3); CONTAINS InterPro DOMAIN/s: Squamosa promoter-binding protein (InterPro:IPR017238), Transcription factor, SBP-box (InterPro:IPR004333); BEST Arabidopsis thaliana protein match is: squamosa promoter-binding protein-like 12 (TAIR:AT3G60030.1); Has 874 Blast hits to 869 proteins in 50 species: Archae - 0; Bacteria - 0; Metazoa - 25; Fungi - 10; Plants…	AT2G33810	SPL3	squamosa promoter binding protein-like 3	PREDICTED: squamosa promoter-binding-like protein 3 [Populus euphratica]
Pop_A01G004290	665	Pag00012476	Potri.001G125200	---	KRR1 family protein	AT3G24080.1	---	KRR1 family protein; FUNCTIONS IN: molecular_function unknown; INVOLVED IN: response to salt stress; LOCATED IN: cytosol; EXPRESSED IN: 23 plant structures; EXPRESSED DURING: 13 growth stages; CONTAINS InterPro DOMAIN/s: KRR1 interacting protein 1, subgroup (InterPro:IPR007851), KRR1 interacting protein 1 (InterPro:IPR018034); Has 58267 Blast hits to 33525 proteins in 1602 species: Archae - 251; …	---	---	---	KRR1 family protein [Populus trichocarpa]
Pop_A01G067239	642	Pag00027097	Potri.001G263700	CPH,SMT1	sterol methyltransferase 1	AT5G13710.1	SMT1 controls the level of cholesterol in plants	sterol methyltransferase 1 (SMT1); FUNCTIONS IN: sterol 24-C-methyltransferase activity; INVOLVED IN: sterol biosynthetic process, embryo development ending in seed dormancy; LOCATED IN: vacuole; EXPRESSED IN: 23 plant structures; EXPRESSED DURING: 13 growth stages; CONTAINS InterPro DOMAIN/s: Sterol methyltransferase C-terminal (InterPro:IPR013705), Methyltransferase type 11 (InterPro:IPR013216)…	AT5G13710	SMT1	sterol methyltransferase 1	PREDICTED: cycloartenol-C-24-methyltransferase-like [Populus euphratica]
Pop_A13G011456	639	Pag00029941	Potri.013G043700	AN3,ATGIF1,GIF,GIF1	SSXT family protein	AT5G28640.1	Encodes a protein with similarity to mammalian transcriptional coactivator that is involved in cell proliferation during leaf and flower development. Loss of function mutations have narrow, pointed leaves and narrow floral organs. AN3 interacts with members of the growth regulating factor (GRF) family of transcription factors.	ANGUSTIFOLIA 3 (AN3); CONTAINS InterPro DOMAIN/s: SSXT (InterPro:IPR007726); BEST Arabidopsis thaliana protein match is: GRF1-interacting factor 3 (TAIR:AT4G00850.1); Has 1752 Blast hits to 1579 proteins in 197 species: Archae - 0; Bacteria - 58; Metazoa - 1009; Fungi - 145; Plants - 200; Viruses - 1; Other Eukaryotes - 339 (source: NCBI BLink).	AT5G28640	GIF1	GRF1-INTERACTING FACTOR 1	PREDICTED: GRF1-interacting factor 1-like [Populus euphratica]
Pop_G07G061363	629	Pag00015330	Potri.007G079500	MGP1	copper ion binding;cobalt ion binding;zinc ion binding	AT2G21870.1	---	MALE GAMETOPHYTE DEFECTIVE 1 (MGP1); FUNCTIONS IN: copper ion binding, cobalt ion binding, zinc ion binding; INVOLVED IN: biological_process unknown; LOCATED IN: mitochondrion, nucleolus, chloroplast, membrane; EXPRESSED IN: 27 plant structures; EXPRESSED DURING: 17 growth stages; Has 118 Blast hits to 117 proteins in 48 species: Archae - 2; Bacteria - 17; Metazoa - 24; Fungi - 3; Plants - 52; Vi…	AT2G21870	MGP1	MALE GAMETOPHYTE DEFECTIVE 1	hypothetical protein POPTR_0007s06770g [Populus trichocarpa]
Pop_A05G071608	586	Pag00004793	Potri.005G070300	AtFAAH,FAAH	fatty acid amide hydrolase	AT5G64440.1	AtFAAH (fatty acid amide hydrolase) modulates endogenous NAEs (N-Acylethanolamines) levels in plants by hydrolyzing NAEs to ethanolamine and their corresponding free fatty acids. NAE depletion likely participates in the regulation of plant growth.	fatty acid amide hydrolase (FAAH); FUNCTIONS IN: N-(long-chain-acyl)ethanolamine deacylase activity, amidase activity; INVOLVED IN: defense response to bacterium; LOCATED IN: endoplasmic reticulum, plasma membrane, vacuole; EXPRESSED IN: 25 plant structures; EXPRESSED DURING: 14 growth stages; CONTAINS InterPro DOMAIN/s: Amidase, conserved site (InterPro:IPR020556), Amidase (InterPro:IPR000120); …	AT5G64440	FAAH	fatty acid amide hydrolase	Fatty acid amide hydrolase [Populus tomentosa]
Pop_A04G002598	584	Pag00012087	Potri.004G206100	---	Protein kinase superfamily protein	AT2G17220.1	---	Protein kinase superfamily protein; FUNCTIONS IN: protein serine/threonine kinase activity, protein kinase activity, kinase activity, ATP binding; INVOLVED IN: protein amino acid phosphorylation; LOCATED IN: chloroplast; EXPRESSED IN: 22 plant structures; EXPRESSED DURING: 13 growth stages; CONTAINS InterPro DOMAIN/s: Protein kinase, ATP binding site (InterPro:IPR017441), Protein kinase, catalyti…	AT2G17220	Kin3	kinase 3	PREDICTED: probable serine/threonine-protein kinase Cx32, chloroplastic [Populus euphratica]
Pop_A11G026152	575	Pag00029528	Potri.011G010300	---	Chaperonin-like RbcX protein	AT4G04330.1	---	Chaperonin-like RbcX protein; CONTAINS InterPro DOMAIN/s: Chaperonin-like RbcX (InterPro:IPR003435); Has 30201 Blast hits to 17322 proteins in 780 species: Archae - 12; Bacteria - 1396; Metazoa - 17338; Fungi - 3422; Plants - 5037; Viruses - 0; Other Eukaryotes - 2996 (source: NCBI BLink).	AT4G04330	RbcX1	homologue of cyanobacterial RbcX 1	hypothetical protein POPTR_011G010300v3 [Populus trichocarpa]
Pop_A11G032736	567	Pag00015143	Potri.011G160500	---	FAD-binding Berberine family protein	AT1G30760.1	---	FAD-binding Berberine family protein; FUNCTIONS IN: electron carrier activity, oxidoreductase activity, FAD binding, catalytic activity; LOCATED IN: endomembrane system; EXPRESSED IN: inflorescence meristem, root, flower, pedicel; EXPRESSED DURING: 4 anthesis, petal differentiation and expansion stage; CONTAINS InterPro DOMAIN/s: FAD-binding, type 2 (InterPro:IPR016166), Berberine/berberine-like …	---	---	---	hypothetical protein POPTR_011G159400v3 [Populus trichocarpa]
Pop_A09G059610	564	Pag00003895	Potri.009G019300	---	Pollen Ole e 1 allergen and extensin family protein	AT5G22430.1	---	Pollen Ole e 1 allergen and extensin family protein; CONTAINS InterPro DOMAIN/s: Pollen Ole e 1 allergen/extensin (InterPro:IPR006041); BEST Arabidopsis thaliana protein match is: Pollen Ole e 1 allergen and extensin family protein (TAIR:AT2G27385.3); Has 30201 Blast hits to 17322 proteins in 780 species: Archae - 12; Bacteria - 1396; Metazoa - 17338; Fungi - 3422; Plants - 5037; Viruses - 0; Oth…	---	---	---	hypothetical protein POPTR_0009s02440g [Populus trichocarpa]
Pop_A10G047541	564	Pag00016032	Potri.010G052500	ATKCR2,KCR2	beta-ketoacyl reductase 2	AT1G24470.1	Encodes one of the two Arabidopsis homologues to YBR159w encoding a S. cerevisiae beta-ketoacyl reductase (KCR), which catalyzes the first reduction during VLCFA (very long chain fatty acids, >18 carbon) elongation: KCR1 (At1g67730), KCR2 (At1g24470). Complementation of the yeast ybr159Delta mutant demonstrated that the two KCR proteins are divergent and that only AtKCR1 can restore heterologous …	beta-ketoacyl reductase 2 (KCR2); FUNCTIONS IN: oxidoreductase activity, ketoreductase activity; INVOLVED IN: oxidation reduction, metabolic process; LOCATED IN: endoplasmic reticulum; EXPRESSED IN: 15 plant structures; EXPRESSED DURING: 7 growth stages; CONTAINS InterPro DOMAIN/s: Short-chain dehydrogenase/reductase, conserved site (InterPro:IPR020904), NAD(P)-binding domain (InterPro:IPR016040)…	AT1G24470	KCR2	beta-ketoacyl reductase 2	hypothetical protein POPTR_010G052500v3 [Populus trichocarpa]
Pop_G03G049598	564	Pag00039032	Potri.003G013200	AtRLP15,RLP15	receptor like protein 15	AT1G74190.1	---	receptor like protein 15 (RLP15); INVOLVED IN: signal transduction; LOCATED IN: endomembrane system; CONTAINS InterPro DOMAIN/s: Leucine-rich repeat-containing N-terminal domain, type 2 (InterPro:IPR013210), Leucine-rich repeat (InterPro:IPR001611); BEST Arabidopsis thaliana protein match is: receptor like protein 13 (TAIR:AT1G74170.1); Has 128946 Blast hits to 31204 proteins in 1189 species: Arc…	AT1G74190	RLP15	receptor like protein 15	hypothetical protein POPTR_003G028200v3 [Populus trichocarpa]
Pop_A01G015459	563	Pag00025454	Potri.001G375800	MEE35,TCP4	TCP family transcription factor 4	AT3G15030.1	Arabidopsis thaliana TCP family transcription factor. Regulated by miR319. Involved in heterchronic regulation of leaf differentiation.	TCP family transcription factor 4 (TCP4); CONTAINS InterPro DOMAIN/s: Transcription factor, TCP (InterPro:IPR005333), Transcription factor TCP subgroup (InterPro:IPR017887); BEST Arabidopsis thaliana protein match is: TEOSINTE BRANCHED 1, cycloidea and PCF transcription factor 3 (TAIR:AT1G53230.1); Has 1577 Blast hits to 1575 proteins in 330 species: Archae - 0; Bacteria - 0; Metazoa - 88; Fungi …	AT3G15030	TCP4	TCP family transcription factor 4	hypothetical protein POPTR_001G375800v3 [Populus trichocarpa]
Pop_G04G066783	563	Pag00030432	Potri.004G064300	AG	K-box region and MADS-box transcription factor family protein	AT4G18960.1	Floral homeotic gene encoding a MADS domain transcription factor. Specifies floral meristem and carpel and stamen identity. Binds CArG box sequences. It is the only C function gene. It interacts genetically with the other homeotic genes to specify the floral organs.	AGAMOUS (AG); FUNCTIONS IN: DNA binding, sequence-specific DNA binding transcription factor activity; INVOLVED IN: stamen development, maintenance of floral organ identity, leaf development, carpel development; LOCATED IN: nucleus; EXPRESSED IN: 13 plant structures; EXPRESSED DURING: 6 growth stages; CONTAINS InterPro DOMAIN/s: Transcription factor, MADS-box (InterPro:IPR002100), Transcription fa…	AT4G18960	AG	AGAMOUS	PREDICTED: floral homeotic protein AGAMOUS-like [Populus euphratica]
Pop_G04G060177	551	Pag00028652	Potri.004G177400	PDE226,PDS,PDS3	phytoene desaturase 3	AT4G14210.1	Encodes phytoene desaturase (phytoene dehydrogenase), an enzyme that catalyzes the desaturation of phytoene to zeta-carotene during carotenoid biosynthesis. Processed protein is localized to the plastid.	phytoene desaturase 3 (PDS3); FUNCTIONS IN: phytoene dehydrogenase activity; INVOLVED IN: carotenoid biosynthetic process, carotene biosynthetic process; LOCATED IN: chloroplast, chloroplast envelope; EXPRESSED IN: 22 plant structures; EXPRESSED DURING: 13 growth stages; CONTAINS InterPro DOMAIN/s: Amine oxidase (InterPro:IPR002937), Phytoene desaturase (InterPro:IPR014102); BEST Arabidopsis thal…	AT4G14210	PDS3	phytoene desaturase 3	hypothetical protein POPTR_0004s18390g [Populus trichocarpa]
Pop_G14G044407	549	Pag00026431	Potri.014G048300	---	---							hypothetical protein POPTR_014G048300v3 [Populus trichocarpa]
Pop_A04G059342	542	Pag00012151	Potri.004G200300	---	---	AT3G11600.1	---	unknown protein; FUNCTIONS IN: molecular_function unknown; INVOLVED IN: response to karrikin; EXPRESSED IN: 21 plant structures; EXPRESSED DURING: 12 growth stages; BEST Arabidopsis thaliana protein match is: unknown protein (TAIR:AT5G06270.1); Has 171 Blast hits to 171 proteins in 15 species: Archae - 0; Bacteria - 0; Metazoa - 0; Fungi - 0; Plants - 171; Viruses - 0; Other Eukaryotes - 0 (sourc…	---	---	---	hypothetical protein POPTR_0004s21060g [Populus trichocarpa]
Pop_A10G046754	541	Pag00017944	Potri.008G038100	ADK2	adenosine kinase 2	AT5G03300.1	Encodes adenosine kinase 2 (ADK2), a typical, constitutively expressed housekeeping enzyme. Shows a high sequence identity with ADK1. Involved in salvage synthesis of adenylates and methyl recycling. Enzyme activity is substantially inhibited in roots, siliques and dry seeds by an unknown compound. May contribute to cytokinin interconversion.	adenosine kinase 2 (ADK2); FUNCTIONS IN: adenosine kinase activity, copper ion binding, kinase activity; INVOLVED IN: adenosine salvage; LOCATED IN: plasma membrane; EXPRESSED IN: 33 plant structures; EXPRESSED DURING: 16 growth stages; CONTAINS InterPro DOMAIN/s: Carbohydrate/purine kinase (InterPro:IPR011611), Carbohydrate/puine kinase, PfkB, conserved site (InterPro:IPR002173), Adenosine kinas…	AT5G03300	ADK2	adenosine kinase 2	PREDICTED: adenosine kinase 2 isoform X1 [Populus euphratica]
Pop_A05G071816	538	Pag00024588	Potri.005G051200	---	Ribosomal protein S3Ae	AT4G34670.1	---	Ribosomal protein S3Ae; FUNCTIONS IN: structural constituent of ribosome; INVOLVED IN: translation; LOCATED IN: in 6 components; EXPRESSED IN: 23 plant structures; EXPRESSED DURING: 13 growth stages; CONTAINS InterPro DOMAIN/s: Ribosomal protein S3Ae, conserved site (InterPro:IPR018281), Ribosomal protein S3Ae (InterPro:IPR001593); BEST Arabidopsis thaliana protein match is: Ribosomal protein S3A…	---	---	---	PREDICTED: 40S ribosomal protein S3a [Populus euphratica]
Pop_UnG086954	537	Pag00032813	Potri.017G032700	UGT74E2	Uridine diphosphate glycosyltransferase 74E2	AT1G05680.1	Encodes a UDP-glucosyltransferase, UGT74E2, that acts on IBA (indole-3-butyric acid) and affects auxin homeostasis. The transcript and protein levels of this enzyme are strongly induced by H2O2 and may allow integration of ROS (reactive oxygen species) and auxin signaling. This enzyme can also transfer glycosyl groups to several compounds related to the explosive TNT when this synthetic compound …	Uridine diphosphate glycosyltransferase 74E2 (UGT74E2); CONTAINS InterPro DOMAIN/s: UDP-glucuronosyl/UDP-glucosyltransferase (InterPro:IPR002213); BEST Arabidopsis thaliana protein match is: UDP-Glycosyltransferase superfamily protein (TAIR:AT1G05675.1); Has 8397 Blast hits to 8309 proteins in 513 species: Archae - 0; Bacteria - 605; Metazoa - 2499; Fungi - 31; Plants - 5061; Viruses - 123; Other…	AT1G05680	UGT74E2	Uridine diphosphate glycosyltransferase 74E2	PREDICTED: UDP-glycosyltransferase 74E1-like [Populus euphratica]
Pop_G02G024069	529	Pag00012980	Potri.002G198300	ATPDI11,ATPDIL2-1,MEE30,PDI11,UNE5	thioredoxin family protein	AT2G47470.1	Encodes a protein disulfide isomerase-like (PDIL) protein, a member of a multigene family within the thioredoxin (TRX) superfamily. Transcript levels for this gene are up-regulated in response to three different chemical inducers of ER stress (dithiothreitol, beta-mercaptoethanol, and tunicamycin). AtIRE1-2 does not appear to be required for this response, but the atbzip60 mutant has a diminished…	UNFERTILIZED EMBRYO SAC 5 (UNE5); FUNCTIONS IN: protein disulfide isomerase activity; INVOLVED IN: in 6 processes; LOCATED IN: endoplasmic reticulum, plasma membrane, plant-type cell wall; EXPRESSED IN: 26 plant structures; EXPRESSED DURING: 15 growth stages; CONTAINS InterPro DOMAIN/s: Thioredoxin fold (InterPro:IPR012335), Disulphide isomerase (InterPro:IPR005788), Thioredoxin domain (InterPro:…	AT2G47470	UNE5	UNFERTILIZED EMBRYO SAC 5	thioredoxin family protein [Populus trichocarpa]
Pop_A08G063995	526	Pag00001437	Potri.008G054600	AT-HSC70-1,HSC70,HSC70-1,HSP70-1	heat shock cognate protein 70-1	AT5G02500.1	encodes a member of heat shock protein 70 family.	heat shock cognate protein 70-1 (HSC70-1); FUNCTIONS IN: ATP binding; INVOLVED IN: protein folding, response to cadmium ion, response to cold, response to virus, response to heat; LOCATED IN: in 9 components; EXPRESSED IN: 29 plant structures; EXPRESSED DURING: 16 growth stages; CONTAINS InterPro DOMAIN/s: Heat shock protein 70, conserved site (InterPro:IPR018181), Heat shock protein Hsp70 (Inter…	AT5G02500	HSP70-1	HEAT SHOCK PROTEIN 70-1	heat shock protein 70 cognate [Populus trichocarpa]
Pop_G08G057833	525	Pag00001490	Potri.008G059400	---	Ribosomal protein L35Ae family protein	AT1G74270.1	---	Ribosomal protein L35Ae family protein; FUNCTIONS IN: structural constituent of ribosome; INVOLVED IN: translation, ribosome biogenesis; LOCATED IN: ribosome, cytosolic large ribosomal subunit; EXPRESSED IN: 22 plant structures; EXPRESSED DURING: 13 growth stages; CONTAINS InterPro DOMAIN/s: Ribosomal protein L35Ae (InterPro:IPR001780), Ribosomal protein L35Ae, conserved site (InterPro:IPR018266)…	---	---	---	probable sugar phosphate/phosphate translocator At3g11320 [Manihot esculenta]
Pop_A07G085201	525	Pag00021775	Potri.007G139600	---	O-acyltransferase (WSD1-like) family protein	AT3G49190.1	---	O-acyltransferase (WSD1-like) family protein; CONTAINS InterPro DOMAIN/s: O-acyltransferase, WSD1, C-terminal (InterPro:IPR009721), O-acyltransferase, WSD1, N-terminal (InterPro:IPR004255); BEST Arabidopsis thaliana protein match is: O-acyltransferase (WSD1-like) family protein (TAIR:AT3G49210.1); Has 1419 Blast hits to 1410 proteins in 214 species: Archae - 2; Bacteria - 1155; Metazoa - 6; Fungi…	---	---	---	hypothetical protein POPTR_007G139700v3 [Populus trichocarpa]
Pop_G05G072351	518	Pag00024588	Potri.005G051200	---	Ribosomal protein S3Ae	AT4G34670.1	---	Ribosomal protein S3Ae; FUNCTIONS IN: structural constituent of ribosome; INVOLVED IN: translation; LOCATED IN: in 6 components; EXPRESSED IN: 23 plant structures; EXPRESSED DURING: 13 growth stages; CONTAINS InterPro DOMAIN/s: Ribosomal protein S3Ae, conserved site (InterPro:IPR018281), Ribosomal protein S3Ae (InterPro:IPR001593); BEST Arabidopsis thaliana protein match is: Ribosomal protein S3A…	---	---	---	PREDICTED: 40S ribosomal protein S3a [Populus euphratica]
Pop_G10G048343	517	Pag00000406	Potri.010G116700	---	MATE efflux family protein	AT5G52450.1	---	MATE efflux family protein; FUNCTIONS IN: antiporter activity, drug transmembrane transporter activity, transporter activity; INVOLVED IN: response to nematode; LOCATED IN: plasma membrane, membrane; EXPRESSED IN: 24 plant structures; EXPRESSED DURING: 15 growth stages; CONTAINS InterPro DOMAIN/s: MATE family transporter related protein (InterPro:IPR015521), Multi antimicrobial extrusion protein …	---	---	---	PREDICTED: MATE efflux family protein 5-like isoform X1 [Populus euphratica]
Pop_A12G007895	514	Pag00007691	Potri.012G133000	AGL42	AGAMOUS-like 42	AT5G62165.1	Encodes a MADS box transcription factor. Expressed in quiescent center.	AGAMOUS-like 42 (AGL42); FUNCTIONS IN: sequence-specific DNA binding transcription factor activity; INVOLVED IN: regulation of transcription, DNA-dependent; LOCATED IN: nucleus; EXPRESSED IN: 17 plant structures; EXPRESSED DURING: 8 growth stages; CONTAINS InterPro DOMAIN/s: Transcription factor, MADS-box (InterPro:IPR002100), Transcription factor, K-box (InterPro:IPR002487); BEST Arabidopsis tha…	AT5G62165	FYF	FOREVER YOUNG FLOWER	hypothetical protein POPTR_0012s13980g [Populus trichocarpa]
Pop_A03G050501	509	Pag00010223	Potri.003G118100	AtGRF2,GRF2	growth-regulating factor 2	AT4G37740.1	Growth regulating factor encoding transcription activator. One of the nine members of a GRF gene family, containing nuclear targeting domain. Mutants result in smaller leaves indicating the role of the gene in leaf development. Expressed in root, shoot and flower	growth-regulating factor 2 (GRF2); CONTAINS InterPro DOMAIN/s: Glutamine-Leucine-Glutamine, QLQ (InterPro:IPR014978), WRC (InterPro:IPR014977); BEST Arabidopsis thaliana protein match is: growth-regulating factor 1 (TAIR:AT2G22840.1); Has 745 Blast hits to 714 proteins in 55 species: Archae - 0; Bacteria - 0; Metazoa - 33; Fungi - 24; Plants - 532; Viruses - 0; Other Eukaryotes - 156 (source: NCB…	AT4G37740	GRF2	growth-regulating factor 2	hypothetical protein POPTR_0003s11800g [Populus trichocarpa]
Pop_G12G009069	505	Pag00011334	Potri.012G111100	ATCNX1,CNX1	calnexin 1	AT5G61790.1	---	calnexin 1 (CNX1); FUNCTIONS IN: unfolded protein binding, calcium ion binding; INVOLVED IN: protein folding; LOCATED IN: in 8 components; EXPRESSED IN: 26 plant structures; EXPRESSED DURING: 15 growth stages; CONTAINS InterPro DOMAIN/s: Calreticulin/calnexin, P (InterPro:IPR009033), Calreticulin/calnexin (InterPro:IPR001580), Calreticulin/calnexin, conserved site (InterPro:IPR018124), Concanaval…	AT5G61790	CNX1	calnexin 1	hypothetical protein POPTR_012G111100v3 [Populus trichocarpa]
Pop_A12G068135	503	Pag00008112	Potri.012G089700	AFC2,AME1,FC2	FUS3-complementing gene 2	AT4G24740.1	a LAMMER-type protein kinase that co-precipitates with serine/arginine-rich (SR) proteins in vitro, interaction modulated by phosphorylation of the proteins.	FUS3-complementing gene 2 (FC2); CONTAINS InterPro DOMAIN/s: Protein kinase, catalytic domain (InterPro:IPR000719), Serine/threonine-protein kinase domain (InterPro:IPR002290), Tyrosine-protein kinase, catalytic domain (InterPro:IPR020635), Serine/threonine-protein kinase-like domain (InterPro:IPR017442), Protein kinase-like domain (InterPro:IPR011009), Serine/threonine-protein kinase, active sit…	AT4G24740	FC2	FUS3-complementing gene 2	hypothetical protein [Populus tomentosa]
Pop_A17G011764	502	Pag00011719	Potri.017G106800	GAUT9	galacturonosyltransferase 9	AT3G02350.1	Encodes a protein with putative galacturonosyltransferase activity.	galacturonosyltransferase 9 (GAUT9); CONTAINS InterPro DOMAIN/s: Glycosyl transferase, family 8 (InterPro:IPR002495); BEST Arabidopsis thaliana protein match is: Nucleotide-diphospho-sugar transferases superfamily protein (TAIR:AT3G25140.1); Has 1426 Blast hits to 1422 proteins in 244 species: Archae - 0; Bacteria - 444; Metazoa - 141; Fungi - 7; Plants - 818; Viruses - 0; Other Eukaryotes - 16 (…	AT3G02350	GAUT9	galacturonosyltransferase 9	PREDICTED: probable galacturonosyltransferase 9 [Populus euphratica]
Pop_G04G023382	498	Pag00011666	Potri.004G032300	ATENT3,ENT3,FUR1	Major facilitator superfamily protein	AT4G05120.1	Encodes an equilibrative nucleoside transporter AtENT3. Mutations of this locus allow mutants to grow on uridine analogue fluorouridine.	FUDR RESISTANT 1 (FUR1); FUNCTIONS IN: nucleoside transmembrane transporter activity; INVOLVED IN: nucleoside transport, pyrimidine nucleoside transport; LOCATED IN: plasma membrane; CONTAINS InterPro DOMAIN/s: Delayed-early response protein/equilibrative nucleoside transporter (InterPro:IPR002259), Major facilitator superfamily, general substrate transporter (InterPro:IPR016196); BEST Arabidopsi…	AT4G05120	FUR1	FUDR RESISTANT 1	hypothetical protein POPTR_004G032300v3 [Populus trichocarpa]
Pop_G13G071116	493	Pag00021880	Potri.019G019800	---	---	AT5G28910.2	---	unknown protein; FUNCTIONS IN: molecular_function unknown; INVOLVED IN: biological_process unknown; BEST Arabidopsis thaliana protein match is: unknown protein (TAIR:AT5G28960.1); Has 82 Blast hits to 80 proteins in 14 species: Archae - 0; Bacteria - 0; Metazoa - 1; Fungi - 0; Plants - 78; Viruses - 0; Other Eukaryotes - 3 (source: NCBI BLink).	---	---	---	hypothetical protein POPTR_0013s04480g [Populus trichocarpa]
Pop_A19G055052	488	Pag00030099	Potri.019G100800	ATRMA1,RMA1	RING membrane-anchor 1	AT4G03510.1	RMA1 encodes a novel 28 kDa protein with a RING finger motif and a C-terminal membrane-anchoring domain that is involved in the secretory pathway. Has E3 ubiquitin ligase activity.	RING membrane-anchor 1 (RMA1); CONTAINS InterPro DOMAIN/s: Zinc finger, RING-type, conserved site (InterPro:IPR017907), Zinc finger, RING-type (InterPro:IPR001841), Zinc finger, C3HC4 RING-type (InterPro:IPR018957); BEST Arabidopsis thaliana protein match is: RING membrane-anchor 2 (TAIR:AT4G28270.1); Has 3991 Blast hits to 3981 proteins in 266 species: Archae - 0; Bacteria - 0; Metazoa - 2157; F…	AT4G03510	RMA1	RING membrane-anchor 1	zinc finger family protein [Populus trichocarpa]
Pop_A01G079974	486	Pag00001812	Potri.001G056200	LTPG1	glycosylphosphatidylinositol-anchored lipid protein transfer 1	AT1G27950.1	Encodes LTPG1, a lipid transfer protein with a predicted GPI (glycosylphosphatidylinositol)-anchor domain. Localized in the plasma membrane. Disruption of the LTPG1 gene causes alterations of cuticular lipid composition, but no significant changes on total wax and cutin monomer loads are seen.	glycosylphosphatidylinositol-anchored lipid protein transfer 1 (LTPG1); FUNCTIONS IN: molecular_function unknown; INVOLVED IN: lipid transport; LOCATED IN: anchored to plasma membrane, plasma membrane, anchored to membrane; EXPRESSED IN: 24 plant structures; EXPRESSED DURING: 13 growth stages; CONTAINS InterPro DOMAIN/s: Bifunctional inhibitor/plant lipid transfer protein/seed storage (InterPro:I…	AT1G27950	LTPG1	glycosylphosphatidylinositol-anchored lipid protein transfer 1	GPI-anchored protein precursor [Populus trichocarpa]
Pop_A06G062124	485	Pag00038365	Potri.006G047900	ATCKX1,CKX1	cytokinin oxidase/dehydrogenase 1	AT2G41510.1	It encodes a protein whose sequence is similar to cytokinin oxidase/dehydrogenase, which catalyzes the degradation of cytokinins.	cytokinin oxidase/dehydrogenase 1 (CKX1); FUNCTIONS IN: cytokinin dehydrogenase activity; INVOLVED IN: N-terminal protein myristoylation, cytokinin catabolic process, meristem development; LOCATED IN: vacuole; EXPRESSED IN: lateral root, shoot apex, hypocotyl, root, flower; CONTAINS InterPro DOMAIN/s: Cytokinin dehydrogenase 1, FAD/cytokinin binding domain (InterPro:IPR015345), FAD-binding, type …	AT2G41510	CKX1	cytokinin oxidase/dehydrogenase 1	hypothetical protein POPTR_0006s04650g [Populus trichocarpa]
Pop_A10G046570	483	Pag00009080	Potri.010G241000	ATCAT6,CAT6	cationic amino acid transporter 6	AT5G04770.1	Encodes a member of the cationic amino acid transporter (CAT) subfamily of amino acid polyamine choline transporters. Does not mediate efficient uptake of basic amino acids in yeast or Xenopus systems but can transport neutral and acidic amino acid analogs. Expressed in sink tissues. Induced during infestation of roots by the plant parasitic root-knot nematode, Meloidogyne incognita. Localized in…	cationic amino acid transporter 6 (CAT6); CONTAINS InterPro DOMAIN/s: Cationic amino acid transporter (InterPro:IPR015606), Amino acid/polyamine transporter I (InterPro:IPR002293), Amino acid permease domain (InterPro:IPR004841); BEST Arabidopsis thaliana protein match is: cationic amino acid transporter 7 (TAIR:AT3G10600.1); Has 1807 Blast hits to 1807 proteins in 277 species: Archae - 0; Bacter…	AT5G04770	CAT6	cationic amino acid transporter 6	hypothetical protein POPTR_0010s24730g [Populus trichocarpa]
Pop_G02G065800	481	Pag00025489	Potri.002G090700	---	bZIP transcription factor family protein	AT1G77920.1	---	bZIP transcription factor family protein; CONTAINS InterPro DOMAIN/s: Basic-leucine zipper (bZIP) transcription factor (InterPro:IPR004827), bZIP transcription factor, bZIP-1 (InterPro:IPR011616); BEST Arabidopsis thaliana protein match is: TGA1A-related gene 3 (TAIR:AT1G22070.1); Has 1009 Blast hits to 1009 proteins in 97 species: Archae - 0; Bacteria - 11; Metazoa - 10; Fungi - 28; Plants - 845…	AT1G77920	TGA7	---	PREDICTED: transcription factor TGA7 [Populus euphratica]
Pop_A06G089585	479	Pag00028993	Potri.006G115200	AtGRF4,GRF4	growth-regulating factor 4	AT3G52910.1	Growth regulating factor encoding transcription activator. One of the nine members of a GRF gene family, containing nuclear targeting domain. Involved in leaf development and expressed in root, shoot and flower.	growth-regulating factor 4 (GRF4); CONTAINS InterPro DOMAIN/s: Glutamine-Leucine-Glutamine, QLQ (InterPro:IPR014978), WRC (InterPro:IPR014977); BEST Arabidopsis thaliana protein match is: growth-regulating factor 3 (TAIR:AT2G36400.1); Has 959 Blast hits to 852 proteins in 46 species: Archae - 0; Bacteria - 4; Metazoa - 66; Fungi - 4; Plants - 523; Viruses - 0; Other Eukaryotes - 362 (source: NCBI…	AT3G52910	GRF4	growth-regulating factor 4	PREDICTED: growth-regulating factor 3 isoform X1 [Populus euphratica]
Pop_A05G073277	479	Pag00012836	Potri.005G101700	---	---	AT2G17550.1	---	unknown protein; Has 264 Blast hits to 258 proteins in 65 species: Archae - 5; Bacteria - 5; Metazoa - 66; Fungi - 16; Plants - 107; Viruses - 0; Other Eukaryotes - 65 (source: NCBI BLink).	---	---	---	hypothetical protein POPTR_0005s10470g [Populus trichocarpa]
Pop_G01G067393	479	Pag00046075	Potri.001G291300	scpl18	serine carboxypeptidase-like 18	AT1G33540.1	---	serine carboxypeptidase-like 18 (scpl18); FUNCTIONS IN: serine-type carboxypeptidase activity; INVOLVED IN: proteolysis; LOCATED IN: endomembrane system; EXPRESSED IN: root; CONTAINS InterPro DOMAIN/s: Peptidase S10, serine carboxypeptidase (InterPro:IPR001563); BEST Arabidopsis thaliana protein match is: serine carboxypeptidase-like 7 (TAIR:AT3G10450.1); Has 3653 Blast hits to 3603 proteins in 3…	AT1G33540	scpl18	serine carboxypeptidase-like 18	hypothetical protein POPTR_001G291300v3 [Populus trichocarpa]
Pop_G08G058621	478	Pag00038310	Potri.008G088000	ATMYB105,LOF2,MYB105	myb domain protein 105	AT1G69560.1	Encodes LOF2 (LATERAL ORGAN FUSION2), a MYB-domain transcription factor expressed in organ boundaries. Functions in boundary specification, meristem initiation and maintenance, and organ patterning. Also see LOF1 (At1g26780).	myb domain protein 105 (MYB105); CONTAINS InterPro DOMAIN/s: SANT, DNA-binding (InterPro:IPR001005), Homeodomain-like (InterPro:IPR009057), Myb, DNA-binding (InterPro:IPR014778), HTH transcriptional regulator, Myb-type, DNA-binding (InterPro:IPR017930), Homeodomain-related (InterPro:IPR012287), Myb transcription factor (InterPro:IPR015495); BEST Arabidopsis thaliana protein match is: myb domain p…	AT1G69560	MYB105	myb domain protein 105	PREDICTED: uncharacterized protein LOC105120703 isoform X1 [Populus euphratica]
Pop_A06G062874	478	Pag00025141	Potri.006G267700	ATCOL4,COL4	CONSTANS-like 4	AT5G24930.1	Flowering repressor in long days (LD) and short days (SD) and acts on the expression of FT and FT-like genes as well as on SUPPRESSOR OF OVEREXPRESSION OF CONSTANS 1 (SOC1).	CONSTANS-like 4 (COL4); FUNCTIONS IN: sequence-specific DNA binding transcription factor activity, zinc ion binding; INVOLVED IN: regulation of transcription; LOCATED IN: intracellular, chloroplast; EXPRESSED IN: 21 plant structures; EXPRESSED DURING: 13 growth stages; CONTAINS InterPro DOMAIN/s: CCT domain (InterPro:IPR010402), Zinc finger, B-box (InterPro:IPR000315); BEST Arabidopsis thaliana p…	AT5G24930	COL4	CONSTANS-like 4	CONSTANS-like protein 2 [Populus trichocarpa]
Pop_G06G053797	477	Pag00041144	Potri.006G175500	ATTPS11,ATTPSB,TPS11	trehalose phosphatase/synthase 11	AT2G18700.1	Encodes an enzyme putatively involved in trehalose biosynthesis. The protein has a trehalose synthase (TPS)-like domain that may or may not be active as well as a trehalose phosphatase (TPP)-like domain.	trehalose phosphatase/synthase 11 (TPS11); FUNCTIONS IN: transferase activity, transferring glycosyl groups; INVOLVED IN: trehalose biosynthetic process, metabolic process; LOCATED IN: mitochondrion; EXPRESSED IN: 27 plant structures; EXPRESSED DURING: 15 growth stages; CONTAINS InterPro DOMAIN/s: HAD-superfamily hydrolase, subfamily IIB (InterPro:IPR006379), Glycosyl transferase, family 20 (Inte…	AT2G18700	TPS11	TREHALOSE-6-PHOSPHATE SYNTHASE 11	hypothetical protein [Populus tomentosa]
Pop_G10G006048	474	Pag00020025	Potri.010G247200	ASML1,ATWRI1,WRI,WRI1	Integrase-type DNA-binding superfamily protein	AT3G54320.1	WRINKLED1 encodes transcription factor of the AP2/ERWEBP class. Protein has two plant-specific (AP2/EREB) DNA-binding domains and is involved in the control of storage compound biosynthesis in Arabidopsis. Mutants have wrinkled seed phenotype, due to a defect in the incorporation of sucrose and glucose into triacylglycerols. Transgenic sGsL plants (21-day-old) grown on 6% sucrose for 24 hours had…	WRINKLED 1 (WRI1); CONTAINS InterPro DOMAIN/s: DNA-binding, integrase-type (InterPro:IPR016177), Pathogenesis-related transcriptional factor/ERF, DNA-binding (InterPro:IPR001471); BEST Arabidopsis thaliana protein match is: Integrase-type DNA-binding superfamily protein (TAIR:AT1G79700.2); Has 9494 Blast hits to 5549 proteins in 332 species: Archae - 18; Bacteria - 68; Metazoa - 1307; Fungi - 140…	AT3G54320	WRI1	WRINKLED 1	PREDICTED: ethylene-responsive transcription factor WRI1-like [Populus euphratica]
Pop_A01G025076	474	Pag00012418	Potri.001G450600	ATSBT3.3,SBT3.3	Subtilase family protein	AT1G32960.1	---	SBT3.3; FUNCTIONS IN: identical protein binding, serine-type endopeptidase activity; INVOLVED IN: proteolysis, negative regulation of catalytic activity; LOCATED IN: apoplast, plant-type cell wall; EXPRESSED IN: 7 plant structures; EXPRESSED DURING: 4 anthesis; CONTAINS InterPro DOMAIN/s: Protease-associated PA (InterPro:IPR003137), Proteinase inhibitor, propeptide (InterPro:IPR009020), Peptidase…	AT1G32960	SBT3.3	---	hypothetical protein POPTR_0001s45490g [Populus trichocarpa]
Pop_G14G088876	474	Pag00042371	Potri.014G170400	XERICO	RING/U-box superfamily protein	AT2G04240.2	Encodes a small protein with an N-terminal trans-membrane domain and a RING-H2 zinc finger motif located at the C-terminus. Gene expression is induced by salt and osmotic stress. Transcrips levels are induced by DELLA proteins and repressed by gibberellic acid. Involved in ABA metabolism.	XERICO; CONTAINS InterPro DOMAIN/s: Zinc finger, RING-type (InterPro:IPR001841), Zinc finger, C3HC4 RING-type (InterPro:IPR018957); BEST Arabidopsis thaliana protein match is: brassinosteroid-responsive RING-H2 (TAIR:AT3G61460.1); Has 35333 Blast hits to 34131 proteins in 2444 species: Archae - 798; Bacteria - 22429; Metazoa - 974; Fungi - 991; Plants - 531; Viruses - 0; Other Eukaryotes - 9610 (…	AT2G04240	XERICO	---	hypothetical protein POPTR_0014s16830g [Populus trichocarpa]
Pop_A01G074895	472	Pag00025899	Potri.003G160500	HYD1	C-8,7 sterol isomerase	AT1G20050.1	C-8 sterol isomerase	HYDRA1 (HYD1); FUNCTIONS IN: C-8 sterol isomerase activity; INVOLVED IN: sterol biosynthetic process; LOCATED IN: plasma membrane; EXPRESSED IN: 22 plant structures; EXPRESSED DURING: 13 growth stages; CONTAINS InterPro DOMAIN/s: Emopamil-binding (InterPro:IPR007905); Has 377 Blast hits to 377 proteins in 112 species: Archae - 0; Bacteria - 0; Metazoa - 119; Fungi - 175; Plants - 59; Viruses - 0;…	AT1G20050	HYD1	HYDRA1	C-8,7 sterol isomerase [Populus tomentosa]
Pop_A10G069483	472	Pag00006020	Potri.010G175000	AtMC4,MC4	metacaspase 4	AT1G79340.1	---	metacaspase 4 (MC4); FUNCTIONS IN: cysteine-type peptidase activity; INVOLVED IN: proteolysis; LOCATED IN: plasma membrane; EXPRESSED IN: 26 plant structures; EXPRESSED DURING: 15 growth stages; CONTAINS InterPro DOMAIN/s: Peptidase C14, caspase catalytic (InterPro:IPR011600); BEST Arabidopsis thaliana protein match is: metacaspase 5 (TAIR:AT1G79330.1); Has 1195 Blast hits to 1161 proteins in 285…	AT1G79340	MCP2d	metacaspase 2d	latex abundant family protein [Populus trichocarpa]
Pop_G05G008584	471	Pag00028508	Potri.005G211800	---	Bifunctional inhibitor/lipid-transfer protein/seed storage 2S albumin superfamily protein	AT3G22600.1	---	Bifunctional inhibitor/lipid-transfer protein/seed storage 2S albumin superfamily protein; FUNCTIONS IN: lipid binding; INVOLVED IN: lipid transport; LOCATED IN: anchored to membrane; EXPRESSED IN: 14 plant structures; EXPRESSED DURING: 10 growth stages; CONTAINS InterPro DOMAIN/s: Bifunctional inhibitor/plant lipid transfer protein/seed storage (InterPro:IPR016140), Plant lipid transfer protein/…	---	---	---	hypothetical protein POPTR_005G211800v3 [Populus trichocarpa]
Pop_G03G010576	471	Pag00020584	Potri.001G167100	ALDH7B4	aldehyde dehydrogenase 7B4	AT1G54100.2	Aldehyde dehydrogenase	aldehyde dehydrogenase 7B4 (ALDH7B4); FUNCTIONS IN: 3-chloroallyl aldehyde dehydrogenase activity, oxidoreductase activity; INVOLVED IN: response to desiccation, response to salt stress, response to abscisic acid stimulus; EXPRESSED IN: 23 plant structures; EXPRESSED DURING: 15 growth stages; CONTAINS InterPro DOMAIN/s: Aldehyde/histidinol dehydrogenase (InterPro:IPR016161), Aldehyde dehydrogenas…	AT1G54100	ALDH7B4	aldehyde dehydrogenase 7B4	hypothetical protein POPTR_003G067700v3 [Populus trichocarpa]
Pop_A16G083928	469	Pag00039780	Potri.016G010300	AtRABA5a,RABA5a	RAB GTPase homolog A5A	AT5G47520.1	---	RAB GTPase homolog A5A (RABA5a); FUNCTIONS IN: GTP binding; INVOLVED IN: protein transport, small GTPase mediated signal transduction; LOCATED IN: plasma membrane; EXPRESSED IN: 25 plant structures; EXPRESSED DURING: 15 growth stages; CONTAINS InterPro DOMAIN/s: Ras GTPase (InterPro:IPR001806), Small GTP-binding protein (InterPro:IPR005225), Small GTPase (InterPro:IPR020851), Ras (InterPro:IPR013…	AT5G47520	RABA5a	RAB GTPase homolog A5A	-
Pop_G10G048045	465	Pag00000693	Potri.010G145000	HCF107	high chlorophyll fluorescent 107	AT3G17040.1	It is a RNA tetratricopeptide repeat-containing protein required for normal processing of transcripts from the polycistronic chloroplast psbB-psbT-psbH-petB-petD operon coding for proteins of the photosystem II and cytochrome b6/f complexes. Localizes to the chloroplast membrane. Involved in regulating plastidial gene expression and biogenesis.	high chlorophyll fluorescent 107 (HCF107); FUNCTIONS IN: binding; INVOLVED IN: plastid organization, RNA processing, regulation of translation; LOCATED IN: chloroplast, plasma membrane, chloroplast envelope; EXPRESSED IN: 22 plant structures; EXPRESSED DURING: 13 growth stages; CONTAINS InterPro DOMAIN/s: RNA-processing protein, HAT helix (InterPro:IPR003107), Tetratricopeptide-like helical (Inte…	AT3G17040	HCF107	high chlorophyll fluorescent 107	hypothetical protein POPTR_0010s15510g [Populus trichocarpa]
Pop_A08G009082	463	Pag00041794	Potri.008G220800	---	Transducin/WD40 repeat-like superfamily protein	AT3G06880.2	---	Transducin/WD40 repeat-like superfamily protein; FUNCTIONS IN: binding, nucleotide binding; LOCATED IN: cellular_component unknown; CONTAINS InterPro DOMAIN/s: WD40 repeat 2 (InterPro:IPR019782), WD40 repeat, conserved site (InterPro:IPR019775), WD40 repeat (InterPro:IPR001680), WD40 repeat-like-containing domain (InterPro:IPR011046), WD40-repeat-containing domain (InterPro:IPR017986), WD40/YVTN …	---	---	---	hypothetical protein POPTR_008G220800v3 [Populus trichocarpa]
Pop_A14G029833	462	Pag00030018	Potri.002G120400	ARA12	Subtilase family protein	AT5G67360.1	Encodes a subtilisin-like serine protease essential for mucilage release from seed coats.	ARA12; FUNCTIONS IN: serine-type endopeptidase activity; INVOLVED IN: proteolysis, seed coat development, mucilage metabolic process involved seed coat development, mucilage extrusion from seed coat; LOCATED IN: extracellular region, apoplast, cell wall, plant-type cell wall; EXPRESSED IN: 26 plant structures; EXPRESSED DURING: 17 growth stages; CONTAINS InterPro DOMAIN/s: Protease-associated PA …	AT5G67360	ARA12	---	hypothetical protein [Populus tomentosa]
Pop_A02G005114	461	Pag00018386	Potri.002G032500	ATBBD1,BBD1	bifunctional nuclease in basal defense response 1	AT1G75380.2	Encodes a nucleases AtBBD1 involved in ABA-mediated callose deposition.	bifunctional nuclease in basal defense response 1 (BBD1); CONTAINS InterPro DOMAIN/s: Protein of unknown function DUF151 (InterPro:IPR003729), UvrB/UvrC protein (InterPro:IPR001943); BEST Arabidopsis thaliana protein match is: Wound-responsive family protein (TAIR:AT1G19660.2); Has 843 Blast hits to 843 proteins in 291 species: Archae - 44; Bacteria - 501; Metazoa - 0; Fungi - 0; Plants - 105; Vi…	AT1G75380	BBD1	bifunctional nuclease in basal defense response 1	wound-responsive family protein [Populus trichocarpa]
Pop_G06G003325	460	Pag00002098	Potri.006G206000	---	---	AT5G06270.1	---	unknown protein; FUNCTIONS IN: molecular_function unknown; INVOLVED IN: biological_process unknown; LOCATED IN: chloroplast; EXPRESSED IN: 21 plant structures; EXPRESSED DURING: 11 growth stages; BEST Arabidopsis thaliana protein match is: unknown protein (TAIR:AT3G11600.1); Has 1807 Blast hits to 1807 proteins in 277 species: Archae - 0; Bacteria - 0; Metazoa - 736; Fungi - 347; Plants - 385; Vi…	---	---	---	hypothetical protein POPTR_0006s22230g [Populus trichocarpa]
Pop_G19G009545	458	Pag00013648	Potri.019G087800	---	---
Pop_A02G065656	457	Pag00033916	Potri.002G050900	---	---	AT4G02715.1	---	unknown protein; Has 30201 Blast hits to 17322 proteins in 780 species: Archae - 12; Bacteria - 1396; Metazoa - 17338; Fungi - 3422; Plants - 5037; Viruses - 0; Other Eukaryotes - 2996 (source: NCBI BLink).	---	---	---	hypothetical protein POPTR_0002s05180g [Populus trichocarpa]
Pop_G09G077194	456	Pag00008275	Potri.009G111100	---	Protein of unknown function, DUF547	AT5G66600.4	---	Protein of unknown function, DUF547; FUNCTIONS IN: molecular_function unknown; INVOLVED IN: biological_process unknown; LOCATED IN: cellular_component unknown; CONTAINS InterPro DOMAIN/s: Protein of unknown function DUF547 (InterPro:IPR006869); BEST Arabidopsis thaliana protein match is: Protein of unknown function, DUF547 (TAIR:AT2G23700.1).	---	---	---	hypothetical protein POPTR_009G111100v3 [Populus trichocarpa]
Pop_G01G002276	456	Pag00022284	Potri.001G352100	ATPUP10,PUP10	purine permease 10	AT4G18210.1	Member of a family of proteins related to PUP1, a purine transporter. May be involved in the transport of purine and purine derivatives such as cytokinins, across the plasma membrane.	purine permease 10 (PUP10); CONTAINS InterPro DOMAIN/s: Protein of unknown function DUF250 (InterPro:IPR004853); BEST Arabidopsis thaliana protein match is: Drug/metabolite transporter superfamily protein (TAIR:AT4G18220.1); Has 419 Blast hits to 410 proteins in 44 species: Archae - 2; Bacteria - 21; Metazoa - 7; Fungi - 18; Plants - 360; Viruses - 0; Other Eukaryotes - 11 (source: NCBI BLink).	AT4G18210	PUP10	purine permease 10	hypothetical protein POPTR_0001s34550g [Populus trichocarpa]
Pop_A08G046021	456	Pag00004242	Potri.008G174100	BAM1,BMY7,TR-BAMY	beta-amylase 1	AT3G23920.1	Encodes a chloroplast beta-amylase. Is necessary for leaf starch breakdown in the absence of BAM3.	beta-amylase 1 (BAM1); FUNCTIONS IN: beta-amylase activity; INVOLVED IN: response to water deprivation, starch catabolic process; LOCATED IN: cytosol, nucleus; EXPRESSED IN: 25 plant structures; EXPRESSED DURING: 15 growth stages; CONTAINS InterPro DOMAIN/s: Glycoside hydrolase, family 14, conserved site (InterPro:IPR018238), Glycoside hydrolase, family 14 (InterPro:IPR001554), Glycoside hydrolas…	AT3G23920	TR-BAMY	---	PREDICTED: beta-amylase 1, chloroplastic-like [Populus euphratica]
Pop_G05G069881	455	Pag00016731	Potri.005G028100	HCT	hydroxycinnamoyl-CoA shikimate/quinate hydroxycinnamoyl transferase	AT5G48930.1	At5g48930 has been shown to encode for the hydroxycinnamoyl-Coenzyme A shikimate/quinate hydroxycinnamoyltransferase (HCT) both synthesizing and catabolizing the hydroxycinnamoylesters (coumaroyl/caffeoyl shikimate and quinate) involved in the phenylpropanoid pathway. Influence on the accumulation of flavonoids which in turn inhibit auxin transport and reduce plant growth.	hydroxycinnamoyl-CoA shikimate/quinate hydroxycinnamoyl transferase (HCT); CONTAINS InterPro DOMAIN/s: Transferase (InterPro:IPR003480); BEST Arabidopsis thaliana protein match is: HXXXD-type acyl-transferase family protein (TAIR:AT5G57840.1); Has 1807 Blast hits to 1807 proteins in 277 species: Archae - 0; Bacteria - 0; Metazoa - 736; Fungi - 347; Plants - 385; Viruses - 0; Other Eukaryotes - 33…	AT5G48930	HCT	hydroxycinnamoyl-CoA shikimate/quinate hydroxycinnamoyl transferase	PREDICTED: cullin-1-like [Populus euphratica]
Pop_A08G002319	455	Pag00001343	Potri.008G046200	APRR7,PRR7	pseudo-response regulator 7	AT5G02810.1	PRR7 and PRR9 are partially redundant essential components of a temperature-sensitive circadian system. CCA1 and LHY had a positive effect on PRR7 expression levels. Acts as transcriptional repressor of CCA1 and LHY.	pseudo-response regulator 7 (PRR7); CONTAINS InterPro DOMAIN/s: CheY-like (InterPro:IPR011006), Signal transduction response regulator, receiver domain (InterPro:IPR001789), CCT domain (InterPro:IPR010402); BEST Arabidopsis thaliana protein match is: pseudo-response regulator 3 (TAIR:AT5G60100.3); Has 30201 Blast hits to 17322 proteins in 780 species: Archae - 12; Bacteria - 1396; Metazoa - 17338…	AT5G02810	PRR7	pseudo-response regulator 7	hypothetical protein POPTR_008G046200v3 [Populus trichocarpa]
Pop_A09G076983	452	Pag00009755	Potri.009G133600	AAP2	amino acid permease 2	AT5G09220.1	member of AAAP family	amino acid permease 2 (AAP2); CONTAINS InterPro DOMAIN/s: Amino acid transporter, transmembrane (InterPro:IPR013057); BEST Arabidopsis thaliana protein match is: amino acid permease 4 (TAIR:AT5G63850.1); Has 2701 Blast hits to 2684 proteins in 226 species: Archae - 0; Bacteria - 6; Metazoa - 573; Fungi - 420; Plants - 1375; Viruses - 0; Other Eukaryotes - 327 (source: NCBI BLink).	AT5G09220	AAP2	amino acid permease 2	hypothetical protein POPTR_009G133600v3 [Populus trichocarpa]
Pop_G16G068562	451	Pag00034261	Potri.016G115500	ATCAX3,ATHCX1,CAX1-LIKE,CAX3	cation exchanger 3	AT3G51860.1	---	cation exchanger 3 (CAX3); CONTAINS InterPro DOMAIN/s: Sodium/calcium exchanger membrane region (InterPro:IPR004837), Calcium/proton exchanger superfamily (InterPro:IPR004798), Calcium/proton exchanger (InterPro:IPR004713); BEST Arabidopsis thaliana protein match is: cation exchanger 1 (TAIR:AT2G38170.1); Has 3567 Blast hits to 3405 proteins in 1022 species: Archae - 24; Bacteria - 2167; Metazoa …	AT3G51860	CAX3	cation exchanger 3	Ca2+/H+ exchanger family protein [Populus trichocarpa]
Pop_A10G069067	450	Pag00000406	Potri.010G116700	---	MATE efflux family protein	AT5G52450.1	---	MATE efflux family protein; FUNCTIONS IN: antiporter activity, drug transmembrane transporter activity, transporter activity; INVOLVED IN: response to nematode; LOCATED IN: plasma membrane, membrane; EXPRESSED IN: 24 plant structures; EXPRESSED DURING: 15 growth stages; CONTAINS InterPro DOMAIN/s: MATE family transporter related protein (InterPro:IPR015521), Multi antimicrobial extrusion protein …	---	---	---	PREDICTED: MATE efflux family protein 5-like isoform X1 [Populus euphratica]
Pop_G08G046311	449	Pag00000182	Potri.010G094300	KUP6	K+ uptake permease 6	AT1G70300.1	potassium transporter	K+ uptake permease 6 (KUP6); FUNCTIONS IN: potassium ion transmembrane transporter activity; INVOLVED IN: potassium ion transport; LOCATED IN: plasma membrane; EXPRESSED IN: 22 plant structures; EXPRESSED DURING: 14 growth stages; CONTAINS InterPro DOMAIN/s: Potassium uptake protein, kup (InterPro:IPR018519), K+ potassium transporter (InterPro:IPR003855); BEST Arabidopsis thaliana protein match i…	AT1G70300	KUP6	K+ uptake permease 6	putative potassium transporter 12 isoform X2 [Hevea brasiliensis]
Pop_G18G019121	444	Pag00008775	Potri.018G114100	KNAT3	KNOTTED1-like homeobox gene 3	AT5G25220.2	A member of class II knotted1-like homeobox gene family (together with KNAT4 and KNAT5). Expressed in: hypocotyl-root boundary, anther-filament junction in flowers, ovule-funiculus and peduncle-silique boundaries, petioles and root. Light-regulated expression with differential response to red/far-red light. KNAT3 promoter activity showed cell-type specific pattern along longitudinal root axis, re…	KNOTTED1-like homeobox gene 3 (KNAT3); FUNCTIONS IN: transcription activator activity, sequence-specific DNA binding transcription factor activity; INVOLVED IN: response to light stimulus, detection of cytokinin stimulus, cellular response to cytokine stimulus; LOCATED IN: cytosol, nucleus; EXPRESSED IN: 35 plant structures; EXPRESSED DURING: 13 growth stages; CONTAINS InterPro DOMAIN/s: ELK (Int…	AT5G25220	KNAT3	KNOTTED1-like homeobox gene 3	hypothetical protein POPTR_0018s12200g [Populus trichocarpa]
Pop_A11G032613	438	Pag00034838	Potri.011G165600	---	Domain of unknown function (DUF2431)	AT1G55790.1	---	FUNCTIONS IN: metal ion binding; INVOLVED IN: metal ion transport; CONTAINS InterPro DOMAIN/s: Heavy metal transport/detoxification protein (InterPro:IPR006121), Domain of unknown function DUF2431 (InterPro:IPR019446); BEST Arabidopsis thaliana protein match is: Domain of unknown function (DUF2431) (TAIR:AT1G55800.1); Has 348 Blast hits to 344 proteins in 131 species: Archae - 0; Bacteria - 16; M…	---	---	---	hypothetical protein POPTR_0011s16840g [Populus trichocarpa]
Pop_G16G060844	438	Pag00016193	Potri.016G092000	TAF8	TBP-associated factor 8	AT4G34340.1	---	TBP-associated factor 8 (TAF8); FUNCTIONS IN: DNA binding; INVOLVED IN: biological_process unknown; LOCATED IN: cellular_component unknown; EXPRESSED IN: 22 plant structures; EXPRESSED DURING: 13 growth stages; CONTAINS InterPro DOMAIN/s: Histone-fold (InterPro:IPR009072), Bromodomain transcription factor (InterPro:IPR006565), Transcription factor TFIID, subunit 8, C-terminal (InterPro:IPR019473)…	AT4G34340	TAF8	TBP-associated factor 8	PREDICTED: transcription initiation factor TFIID subunit 8-like [Populus euphratica]
Pop_G04G066674	437	Pag00012580	Potri.004G091700	---	Heavy metal transport/detoxification superfamily protein	AT3G06130.1	---	Heavy metal transport/detoxification superfamily protein ; FUNCTIONS IN: metal ion binding; INVOLVED IN: metal ion transport; LOCATED IN: cell wall; EXPRESSED IN: 21 plant structures; EXPRESSED DURING: 13 growth stages; CONTAINS InterPro DOMAIN/s: Heavy metal transport/detoxification protein (InterPro:IPR006121); BEST Arabidopsis thaliana protein match is: Heavy metal transport/detoxification sup…	---	---	---	hypothetical protein POPTR_0004s09070g [Populus trichocarpa]
Pop_G08G083342	437	Pag00041794	Potri.008G220800	---	Transducin/WD40 repeat-like superfamily protein	AT3G06880.2	---	Transducin/WD40 repeat-like superfamily protein; FUNCTIONS IN: binding, nucleotide binding; LOCATED IN: cellular_component unknown; CONTAINS InterPro DOMAIN/s: WD40 repeat 2 (InterPro:IPR019782), WD40 repeat, conserved site (InterPro:IPR019775), WD40 repeat (InterPro:IPR001680), WD40 repeat-like-containing domain (InterPro:IPR011046), WD40-repeat-containing domain (InterPro:IPR017986), WD40/YVTN …	---	---	---	PREDICTED: putative E3 ubiquitin-protein ligase LIN-1 isoform X1 [Populus euphratica]
Pop_A10G046961	435	Pag00019619	Potri.010G203900	---	---	AT3G55420.1	---	unknown protein; Has 21 Blast hits to 21 proteins in 8 species: Archae - 0; Bacteria - 0; Metazoa - 0; Fungi - 0; Plants - 21; Viruses - 0; Other Eukaryotes - 0 (source: NCBI BLink).	---	---	---	hypothetical protein POPTR_010G203900v3 [Populus trichocarpa]
Pop_A17G011744	435	Pag00044666	Potri.017G108500	---	Late embryogenesis abundant protein (LEA) family protein	AT5G38760.1	---	Late embryogenesis abundant protein (LEA) family protein; BEST Arabidopsis thaliana protein match is: Late embryogenesis abundant protein (LEA) family protein (TAIR:AT5G53820.1); Has 1807 Blast hits to 1807 proteins in 277 species: Archae - 0; Bacteria - 0; Metazoa - 736; Fungi - 347; Plants - 385; Viruses - 0; Other Eukaryotes - 339 (source: NCBI BLink).	---	---	---	pollen coat protein [Populus tomentosa]
Pop_A11G020327	435	Pag00023019	Potri.011G127800	MLP423	MLP-like protein 423	AT1G24020.2	---	MLP-like protein 423 (MLP423); INVOLVED IN: response to biotic stimulus, defense response; EXPRESSED IN: 22 plant structures; EXPRESSED DURING: 14 growth stages; CONTAINS InterPro DOMAIN/s: Bet v I allergen (InterPro:IPR000916); BEST Arabidopsis thaliana protein match is: MLP-like protein 28 (TAIR:AT1G70830.3).	AT1G24020	MLP423	MLP-like protein 423	hypothetical protein POPTR_011G127800v3 [Populus trichocarpa]
Pop_A19G052572	434	Pag00026442	Potri.019G036000	TUA5	tubulin alpha-5	AT5G19780.1	Encodes an isoform of alpha tubulin. Closely related to adjacent gene TUA3 suggesting recent duplication.	tubulin alpha-5 (TUA5); FUNCTIONS IN: structural constituent of cytoskeleton; INVOLVED IN: response to cadmium ion, microtubule-based process; LOCATED IN: tubulin complex, cytosol, cell wall, membrane; EXPRESSED IN: 6 plant structures; CONTAINS InterPro DOMAIN/s: Alpha tubulin (InterPro:IPR002452), Tubulin (InterPro:IPR000217), Tubulin/FtsZ, GTPase domain (InterPro:IPR003008), Tubulin/FtsZ, N-ter…	AT5G19780	TUA5	tubulin alpha-5	Tubulin alpha-1 chain family protein [Populus trichocarpa]
Pop_G06G053969	432	Pag00031030	Potri.006G180800	---	---	AT4G30790.1	---	INVOLVED IN: autophagy; EXPRESSED IN: 24 plant structures; EXPRESSED DURING: 15 growth stages; CONTAINS InterPro DOMAIN/s: Autophagy-related protein 17 (InterPro:IPR007240), Autophagy-related protein 11 (InterPro:IPR019460); Has 8793 Blast hits to 6268 proteins in 570 species: Archae - 89; Bacteria - 657; Metazoa - 4844; Fungi - 808; Plants - 441; Viruses - 15; Other Eukaryotes - 1939 (source: NC…	---	---	---	hypothetical protein POPTR_0006s19450g [Populus trichocarpa]
Pop_G08G046275	431	Pag00000146	Potri.010G090700	---	---	AT3G05980.1	---	unknown protein; BEST Arabidopsis thaliana protein match is: unknown protein (TAIR:AT5G19340.1); Has 202 Blast hits to 202 proteins in 28 species: Archae - 0; Bacteria - 0; Metazoa - 39; Fungi - 4; Plants - 148; Viruses - 0; Other Eukaryotes - 11 (source: NCBI BLink).	---	---	---	hypothetical protein POPTR_0008s14970g [Populus trichocarpa]
Pop_A12G073828	430	Pag00035243	Potri.012G049500	ALPHA DOX2	alpha dioxygenase	AT1G73680.1	Encodes an alpha dioxygenase. Recombinant protein catalyzes the conversion of a wide range of fatty acids into 2(R)-hydroperoxy derivatives.	alpha dioxygenase (ALPHA DOX2); CONTAINS InterPro DOMAIN/s: Haem peroxidase (InterPro:IPR010255), Haem peroxidase, animal (InterPro:IPR002007); BEST Arabidopsis thaliana protein match is: Peroxidase superfamily protein (TAIR:AT3G01420.1); Has 1634 Blast hits to 1495 proteins in 223 species: Archae - 0; Bacteria - 102; Metazoa - 1237; Fungi - 165; Plants - 68; Viruses - 3; Other Eukaryotes - 59 (s…	AT1G73680	ALPHA DOX2	alpha dioxygenase	hypothetical protein POPTR_012G049500v3 [Populus trichocarpa]
Pop_A13G054320	429	Pag00023214	Potri.013G008300	---	HIT zinc finger ;PAPA-1-like conserved region	AT1G56460.1	---	HIT zinc finger ;PAPA-1-like conserved region; LOCATED IN: chloroplast; CONTAINS InterPro DOMAIN/s: Zinc finger, HIT-type (InterPro:IPR007529), PAPA-1-like conserved region (InterPro:IPR006880); BEST Arabidopsis thaliana protein match is: HIT zinc finger ;PAPA-1-like conserved region (TAIR:AT2G47350.1); Has 6888 Blast hits to 5170 proteins in 562 species: Archae - 10; Bacteria - 621; Metazoa - 25…	---	---	---	hypothetical protein CICLE_v10003914mg [Citrus clementina]
Pop_A03G050326	429	Pag00017761	Potri.003G102800	ATBBC1,BBC1,RSU2	breast basic conserved 1	AT3G49010.2	Encodes 60S ribosomal protein L13. Homolog of human breast basic conserved 1 (BBC1).	breast basic conserved 1 (BBC1); FUNCTIONS IN: structural constituent of ribosome; INVOLVED IN: translation, ribosome biogenesis; LOCATED IN: in 8 components; EXPRESSED IN: 24 plant structures; EXPRESSED DURING: 14 growth stages; CONTAINS InterPro DOMAIN/s: Ribosomal protein L13e, conserved site (InterPro:IPR018256), Ribosomal protein L13e (InterPro:IPR001380); BEST Arabidopsis thaliana protein m…	AT3G49010	RSU2	40S RIBOSOMAL PROTEIN	60S ribosomal protein L13 [Populus trichocarpa]
Pop_A06G079361	428	Pag00026588	Potri.006G141100	---	---	AT5G20635.1	---	FUNCTIONS IN: molecular_function unknown; INVOLVED IN: biological_process unknown; LOCATED IN: keratin filament, chloroplast; CONTAINS InterPro DOMAIN/s: Keratin, high sulphur B2 protein (InterPro:IPR002494); Has 6153 Blast hits to 2882 proteins in 265 species: Archae - 6; Bacteria - 47; Metazoa - 4777; Fungi - 68; Plants - 187; Viruses - 30; Other Eukaryotes - 1038 (source: NCBI BLink).	AT5G20635	AGG3	Arabidopsis G protein gamma subunit 3	hypothetical protein POPTR_0006s14330g [Populus trichocarpa]
Pop_G15G010606	428	Pag00019147	Potri.015G118000	---	SBP (S-ribonuclease binding protein) family protein	AT5G45100.1	---	SBP (S-ribonuclease binding protein) family protein; FUNCTIONS IN: zinc ion binding; CONTAINS InterPro DOMAIN/s: Zinc finger, RING-type (InterPro:IPR001841), S-ribonuclease binding protein, SBP1, pollen (InterPro:IPR017066); BEST Arabidopsis thaliana protein match is: SBP (S-ribonuclease binding protein) family protein (TAIR:AT4G19700.1); Has 499 Blast hits to 499 proteins in 82 species: Archae -…	AT5G45100	BRG1	BOI-related gene 1	hypothetical protein POPTR_0015s15720g [Populus trichocarpa]
Pop_A13G011498	427	Pag00023066	Potri.013G047600	---	---	AT5G28910.2	---	unknown protein; FUNCTIONS IN: molecular_function unknown; INVOLVED IN: biological_process unknown; BEST Arabidopsis thaliana protein match is: unknown protein (TAIR:AT5G28960.1); Has 82 Blast hits to 80 proteins in 14 species: Archae - 0; Bacteria - 0; Metazoa - 1; Fungi - 0; Plants - 78; Viruses - 0; Other Eukaryotes - 3 (source: NCBI BLink).	---	---	---	hypothetical protein POPTR_0013s04480g [Populus trichocarpa]
Pop_G02G005732	426	Pag00005701	Potri.002G125000	HEC2	basic helix-loop-helix (bHLH) DNA-binding superfamily protein	AT3G50330.1	---	HECATE 2 (HEC2); FUNCTIONS IN: DNA binding, sequence-specific DNA binding transcription factor activity; INVOLVED IN: ovary septum development, transmitting tissue development, carpel formation, regulation of transcription; LOCATED IN: nucleus; EXPRESSED IN: 6 plant structures; EXPRESSED DURING: flower development stages, gynoecium developmental stages; CONTAINS InterPro DOMAIN/s: Helix-loop-heli…	AT3G50330	HEC2	HECATE 2	basic helix-loop-helix family protein [Populus trichocarpa]
Pop_A10G047270	424	Pag00000013	Potri.010G076700	TZP	zinc knuckle (CCHC-type) family protein	AT5G43630.1	Encodes a zinc knuckle protein that negatively regulates morning specific growth. The role of TZP in hypocotyl elongation was established through a QTL analysis of BayXSha RIL populations. The Bay-0 allele contains a deletion causing a frameshift mutation. TZP is under circadian control and acts to regulate morning-specific hypocotyl growth.	TZP; FUNCTIONS IN: DNA binding, zinc ion binding, nucleic acid binding; INVOLVED IN: growth, regulation of transcription; LOCATED IN: nucleus; CONTAINS InterPro DOMAIN/s: Plus-3 domain, subgroup (InterPro:IPR018144), Plus-3 (InterPro:IPR004343), Zinc finger, CCHC-type (InterPro:IPR001878); Has 1807 Blast hits to 1807 proteins in 277 species: Archae - 0; Bacteria - 0; Metazoa - 736; Fungi - 347; P…	AT5G43630	TZP	---	hypothetical protein POPTR_010G076700v3 [Populus trichocarpa]
Pop_A16G035429	424	Pag00017662	Potri.016G022500	AtUGT85A7,UGT85A7	UDP-glucosyl transferase 85A7	AT1G22340.1	---	UDP-glucosyl transferase 85A7 (UGT85A7); FUNCTIONS IN: UDP-glycosyltransferase activity, transferase activity, transferring glycosyl groups, glucuronosyltransferase activity; INVOLVED IN: metabolic process; LOCATED IN: cellular_component unknown; EXPRESSED IN: 8 plant structures; CONTAINS InterPro DOMAIN/s: UDP-glucuronosyl/UDP-glucosyltransferase (InterPro:IPR002213); BEST Arabidopsis thaliana p…	AT1G22340	UGT85A7	UDP-glucosyl transferase 85A7	PREDICTED: 7-deoxyloganetin glucosyltransferase-like [Populus euphratica]
Pop_G05G057384	423	Pag00006133	Potri.005G222300	---	2-oxoglutarate (2OG) and Fe(II)-dependent oxygenase superfamily protein	AT1G06620.1	encodes a protein whose sequence is similar to a 2-oxoglutarate-dependent dioxygenase	2-oxoglutarate (2OG) and Fe(II)-dependent oxygenase superfamily protein; CONTAINS InterPro DOMAIN/s: Oxoglutarate/iron-dependent oxygenase (InterPro:IPR005123); BEST Arabidopsis thaliana protein match is: 2-oxoglutarate (2OG) and Fe(II)-dependent oxygenase superfamily protein (TAIR:AT3G61400.1); Has 8339 Blast hits to 8299 proteins in 1003 species: Archae - 0; Bacteria - 1128; Metazoa - 122; Fung…	---	---	---	hypothetical protein POPTR_0005s24360g [Populus trichocarpa]
Pop_A12G019323	423	Pag00008058	Potri.015G083200	ATFRO8,FRO8	ferric reduction oxidase 8	AT5G50160.1	Encodes a ferric chelate reductase that is expressed in shoots and flowers.	ferric reduction oxidase 8 (FRO8); FUNCTIONS IN: oxidoreductase activity, ferric-chelate reductase activity; INVOLVED IN: oxidation reduction; LOCATED IN: mitochondrion, plasma membrane, membrane; EXPRESSED IN: 20 plant structures; EXPRESSED DURING: 13 growth stages; CONTAINS InterPro DOMAIN/s: Ferredoxin reductase-type FAD-binding domain (InterPro:IPR017927), Ferric reductase, NAD binding (Inter…	AT5G50160	FRO8	ferric reduction oxidase 8	hypothetical protein POPTR_012G084800v3 [Populus trichocarpa]
Pop_G10G007665	422	Pag00009167	Potri.010G231700	---	---	AT5G02420.1	---	unknown protein; Has 90 Blast hits to 90 proteins in 10 species: Archae - 0; Bacteria - 0; Metazoa - 0; Fungi - 0; Plants - 90; Viruses - 0; Other Eukaryotes - 0 (source: NCBI BLink).	---	---	---	hypothetical protein POPTR_010G231700v3 [Populus trichocarpa]
Pop_G15G048842	422	Pag00024319	Potri.015G075300	---	Tetratricopeptide repeat (TPR)-like superfamily protein	AT1G27500.1	---	Tetratricopeptide repeat (TPR)-like superfamily protein; FUNCTIONS IN: binding; LOCATED IN: cellular_component unknown; EXPRESSED IN: cultured cell; CONTAINS InterPro DOMAIN/s: Tetratricopeptide-like helical (InterPro:IPR011990), Tetratricopeptide repeat-containing (InterPro:IPR013026), Tetratricopeptide repeat (InterPro:IPR019734); BEST Arabidopsis thaliana protein match is: Tetratricopeptide re…	---	---	---	hypothetical protein POPTR_015G075300v3 [Populus trichocarpa]
Pop_A03G050404	420	Pag00032355	Potri.003G109800	KUP11	K+ uptake permease 11	AT2G35060.1	potassium transporter	K+ uptake permease 11 (KUP11); FUNCTIONS IN: potassium ion transmembrane transporter activity; INVOLVED IN: potassium ion transport, pollen development; LOCATED IN: plasma membrane; EXPRESSED IN: 22 plant structures; EXPRESSED DURING: 13 growth stages; CONTAINS InterPro DOMAIN/s: K+ potassium transporter (InterPro:IPR003855), Potassium uptake protein, kup (InterPro:IPR018519); BEST Arabidopsis th…	AT2G35060	KUP11	K+ uptake permease 11	PREDICTED: potassium transporter 10-like isoform X1 [Populus euphratica]
Pop_A15G076615	419	Pag00010496	Potri.015G005900	iqd17	IQ-domain 17	AT4G00820.1	---	IQ-domain 17 (iqd17); CONTAINS InterPro DOMAIN/s: IQ calmodulin-binding region (InterPro:IPR000048); BEST Arabidopsis thaliana protein match is: IQ-domain 18 (TAIR:AT1G01110.2); Has 1332 Blast hits to 1131 proteins in 120 species: Archae - 0; Bacteria - 14; Metazoa - 172; Fungi - 58; Plants - 857; Viruses - 43; Other Eukaryotes - 188 (source: NCBI BLink).	AT4G00820	iqd17	IQ-domain 17	hypothetical protein POPTR_015G005900v3 [Populus trichocarpa]
Pop_A14G044923	417	Pag00002399	Potri.014G100300	---	---	AT2G46550.1	---	unknown protein; BEST Arabidopsis thaliana protein match is: unknown protein (TAIR:AT1G01240.3); Has 72 Blast hits to 68 proteins in 13 species: Archae - 0; Bacteria - 0; Metazoa - 1; Fungi - 0; Plants - 71; Viruses - 0; Other Eukaryotes - 0 (source: NCBI BLink).	---	---	---	PREDICTED: uncharacterized protein LOC105135311 [Populus euphratica]
Pop_A03G014967	415	Pag00001206	Potri.001G092400	---	Integrase-type DNA-binding superfamily protein	AT1G64380.1	encodes a member of the DREB subfamily A-6 of ERF/AP2 transcription factor family. The protein contains one AP2 domain. There are 8 members in this subfamily including RAP2.4.	Integrase-type DNA-binding superfamily protein; CONTAINS InterPro DOMAIN/s: DNA-binding, integrase-type (InterPro:IPR016177), Pathogenesis-related transcriptional factor/ERF, DNA-binding (InterPro:IPR001471); BEST Arabidopsis thaliana protein match is: related to AP2 4 (TAIR:AT1G78080.1); Has 5953 Blast hits to 5757 proteins in 257 species: Archae - 0; Bacteria - 6; Metazoa - 0; Fungi - 0; Plants…	AT1G64380	---	---	hypothetical protein POPTR_0003s13910g [Populus trichocarpa]
Pop_G17G033155	415	Pag00018550	Potri.017G063500	SRG3	senescence-related gene 3	AT3G02040.1	---	senescence-related gene 3 (SRG3); FUNCTIONS IN: phosphoric diester hydrolase activity, glycerophosphodiester phosphodiesterase activity; INVOLVED IN: glycerol metabolic process, lipid metabolic process; EXPRESSED IN: 18 plant structures; EXPRESSED DURING: 8 growth stages; CONTAINS InterPro DOMAIN/s: PLC-like phosphodiesterase, TIM beta/alpha-barrel domain (InterPro:IPR017946), Glycerophosphoryl d…	AT3G02040	SRG3	senescence-related gene 3	hypothetical protein POPTR_0017s09050g [Populus trichocarpa]
Pop_G18G078603	413	Pag00011001	Potri.018G023200	---	---	AT2G25270.1	---	unknown protein; LOCATED IN: plasma membrane; EXPRESSED IN: 18 plant structures; EXPRESSED DURING: 13 growth stages; BEST Arabidopsis thaliana protein match is: unknown protein (TAIR:AT2G12400.1); Has 35333 Blast hits to 34131 proteins in 2444 species: Archae - 798; Bacteria - 22429; Metazoa - 974; Fungi - 991; Plants - 531; Viruses - 0; Other Eukaryotes - 9610 (source: NCBI BLink).	---	---	---	hypothetical protein POPTR_018G023200v3 [Populus trichocarpa]
Pop_G16G060830	412	Pag00016179	Potri.016G090800	ATEIN2,CKR1,EIN2,ERA3,ORE2,ORE3,PIR2	NRAMP metal ion transporter family protein	AT5G03280.1	Involved in ethylene signal transduction. Acts downstream of CTR1. Positively regulates ORE1 and negatively regulates mir164A,B,C to regulate leaf senescence.	ETHYLENE INSENSITIVE 2 (EIN2); FUNCTIONS IN: transporter activity; INVOLVED IN: in 22 processes; LOCATED IN: membrane; EXPRESSED IN: 23 plant structures; EXPRESSED DURING: 13 growth stages; CONTAINS InterPro DOMAIN/s: Natural resistance-associated macrophage protein (InterPro:IPR001046), Ethylene-insensitive 2 (InterPro:IPR017187); BEST Arabidopsis thaliana protein match is: natural resistance-as…	AT5G03280	PIR2	---	hypothetical protein POPTR_0016s09200g [Populus trichocarpa]
Pop_G14G044099	409	Pag00030018	Potri.002G120400	ARA12	Subtilase family protein	AT5G67360.1	Encodes a subtilisin-like serine protease essential for mucilage release from seed coats.	ARA12; FUNCTIONS IN: serine-type endopeptidase activity; INVOLVED IN: proteolysis, seed coat development, mucilage metabolic process involved seed coat development, mucilage extrusion from seed coat; LOCATED IN: extracellular region, apoplast, cell wall, plant-type cell wall; EXPRESSED IN: 26 plant structures; EXPRESSED DURING: 17 growth stages; CONTAINS InterPro DOMAIN/s: Protease-associated PA …	AT5G67360	ARA12	---	hypothetical protein [Populus tomentosa]
Pop_A05G073428	408	Pag00039561	Potri.007G053600	LBD38	LOB domain-containing protein 38	AT3G49940.1	---	LOB domain-containing protein 38 (LBD38); CONTAINS InterPro DOMAIN/s: Lateral organ boundaries, LOB (InterPro:IPR004883); BEST Arabidopsis thaliana protein match is: LOB domain-containing protein 37 (TAIR:AT5G67420.1); Has 581 Blast hits to 580 proteins in 26 species: Archae - 0; Bacteria - 0; Metazoa - 0; Fungi - 0; Plants - 581; Viruses - 0; Other Eukaryotes - 0 (source: NCBI BLink).	AT3G49940	LBD38	LOB domain-containing protein 38	LOB domain protein 39 [Populus trichocarpa]
Pop_A08G002346	408	Pag00017943	Potri.008G038200	ATPAL1,PAL1	PHE ammonia lyase 1	AT2G37040.1	Encodes PAL1, a phenylalanine ammonia-lyase. Arabidopsis has four PALs: AT2G37040 (PAL1), AT3G53260 (PAL2), AT5G04230 (PAL3) and AT3G10340 (PAL4).	PHE ammonia lyase 1 (PAL1); FUNCTIONS IN: phenylalanine ammonia-lyase activity; INVOLVED IN: in 10 processes; LOCATED IN: cytoplasm; EXPRESSED IN: 22 plant structures; EXPRESSED DURING: 13 growth stages; CONTAINS InterPro DOMAIN/s: Phenylalanine/histidine ammonia-lyase (InterPro:IPR001106), Phenylalanine/histidine ammonia-lyases, active site (InterPro:IPR022313), L-Aspartase-like (InterPro:IPR008…	AT2G37040	PAL1	PHE ammonia lyase 1	phenylalanine ammonia-lyase family protein [Populus trichocarpa]
Pop_G15G016743	406	Pag00013605	Potri.015G099900	ATHSD1,HSD1	hydroxysteroid dehydrogenase 1	AT5G50600.1	Encodes a hydroxysteroid dehydrogenase HSD1. Two copies of HSD1 (At5g50600 and At5g50700) exist in the Arabidopsis genome as a result of an exact 33-kb duplication on chromosome 5 encompassing seven genes. There are five homologs of HSD1 in Arabidopsis (HSD2-At3g47350, HSD3-At3g47360, HSD4-At5g50590, HSD4-At5g50690 and HSD6-At5g50770; HSD4 has two copies due to the same gene duplication event occ…	hydroxysteroid dehydrogenase 1 (HSD1); FUNCTIONS IN: oxidoreductase activity, binding, catalytic activity; INVOLVED IN: response to abscisic acid stimulus, response to brassinosteroid stimulus; LOCATED IN: endomembrane system; EXPRESSED IN: 9 plant structures; CONTAINS InterPro DOMAIN/s: Short-chain dehydrogenase/reductase, conserved site (InterPro:IPR020904), NAD(P)-binding domain (InterPro:IPR0…	AT5G50600	HSD1	hydroxysteroid dehydrogenase 1	hypothetical protein POPTR_0015s11200g [Populus trichocarpa]
Pop_G06G051993	405	Pag00028993	Potri.006G115200	AtGRF4,GRF4	growth-regulating factor 4	AT3G52910.1	Growth regulating factor encoding transcription activator. One of the nine members of a GRF gene family, containing nuclear targeting domain. Involved in leaf development and expressed in root, shoot and flower.	growth-regulating factor 4 (GRF4); CONTAINS InterPro DOMAIN/s: Glutamine-Leucine-Glutamine, QLQ (InterPro:IPR014978), WRC (InterPro:IPR014977); BEST Arabidopsis thaliana protein match is: growth-regulating factor 3 (TAIR:AT2G36400.1); Has 959 Blast hits to 852 proteins in 46 species: Archae - 0; Bacteria - 4; Metazoa - 66; Fungi - 4; Plants - 523; Viruses - 0; Other Eukaryotes - 362 (source: NCBI…	AT3G52910	GRF4	growth-regulating factor 4	PREDICTED: growth-regulating factor 3 isoform X1 [Populus euphratica]
Pop_A02G065571	405	Pag00010016	Potri.002G071800	scpl42	serine carboxypeptidase-like 42	AT5G42240.1	---	serine carboxypeptidase-like 42 (scpl42); FUNCTIONS IN: serine-type carboxypeptidase activity; INVOLVED IN: proteolysis; LOCATED IN: cell wall; EXPRESSED IN: 23 plant structures; EXPRESSED DURING: 13 growth stages; CONTAINS InterPro DOMAIN/s: Peptidase S10, serine carboxypeptidase (InterPro:IPR001563), Peptidase S10, serine carboxypeptidase, active site (InterPro:IPR018202); BEST Arabidopsis thal…	AT5G42240	scpl42	serine carboxypeptidase-like 42	serine carboxypeptidase S10 family protein [Populus trichocarpa]
Pop_A06G053301	402	Pag00002321	Potri.006G227600	AtIDD11,IDD11	indeterminate(ID)-domain 11	AT3G13810.1	---	indeterminate(ID)-domain 11 (IDD11); FUNCTIONS IN: sequence-specific DNA binding transcription factor activity, zinc ion binding, nucleic acid binding; INVOLVED IN: regulation of transcription; LOCATED IN: intracellular; EXPRESSED IN: 20 plant structures; EXPRESSED DURING: 9 growth stages; CONTAINS InterPro DOMAIN/s: Zinc finger, C2H2-like (InterPro:IPR015880), Zinc finger, C2H2-type (InterPro:IP…	AT3G13810	IDD11	indeterminate(ID)-domain 11	hypothetical protein POPTR_0006s24410g [Populus trichocarpa]
Pop_G06G051489	401	Pag00002801	Potri.018G038100	---	Integrase-type DNA-binding superfamily protein	AT5G21960.1	encodes a member of the DREB subfamily A-5 of ERF/AP2 transcription factor family. The protein contains one AP2 domain. There are 15 members in this subfamily including RAP2.1, RAP2.9 and RAP2.10.	Integrase-type DNA-binding superfamily protein; FUNCTIONS IN: DNA binding, sequence-specific DNA binding transcription factor activity; INVOLVED IN: regulation of transcription, DNA-dependent; LOCATED IN: nucleus; CONTAINS InterPro DOMAIN/s: DNA-binding, integrase-type (InterPro:IPR016177), Pathogenesis-related transcriptional factor/ERF, DNA-binding (InterPro:IPR001471); BEST Arabidopsis thalian…	AT5G21960	---	---	PREDICTED: ethylene-responsive transcription factor ERF016-like [Populus euphratica]
Pop_A11G021742	401	Pag00033563	Potri.001G393800	ATNCED3,NCED3,SIS7,STO1	nine-cis-epoxycarotenoid dioxygenase 3	AT3G14440.1	Encodes 9-<i>cis</i>-epoxycarotenoid dioxygenase, a key enzyme in the biosynthesis of abscisic acid. Regulated in response to drought and salinity. Expressed in roots, flowers and seeds. Localized to the chloroplast stroma and thylakoid membrane.	nine-cis-epoxycarotenoid dioxygenase 3 (NCED3); CONTAINS InterPro DOMAIN/s: Carotenoid oxygenase (InterPro:IPR004294); BEST Arabidopsis thaliana protein match is: nine-cis-epoxycarotenoid dioxygenase 9 (TAIR:AT1G78390.1); Has 2945 Blast hits to 2901 proteins in 493 species: Archae - 16; Bacteria - 796; Metazoa - 281; Fungi - 204; Plants - 893; Viruses - 0; Other Eukaryotes - 755 (source: NCBI BLi…	AT3G14440	STO1	SALT TOLERANT 1	PREDICTED: 9-cis-epoxycarotenoid dioxygenase NCED1, chloroplastic-like [Populus euphratica]
Pop_A17G075196	396	Pag00021531	Potri.017G128900	AtMYB6,MYB6	myb domain protein 6	AT4G09460.1	Encodes myb6 DNA-binding protein.	myb domain protein 6 (MYB6); CONTAINS InterPro DOMAIN/s: SANT, DNA-binding (InterPro:IPR001005), Homeodomain-like (InterPro:IPR009057), Myb, DNA-binding (InterPro:IPR014778), HTH transcriptional regulator, Myb-type, DNA-binding (InterPro:IPR017930), Homeodomain-related (InterPro:IPR012287), Myb transcription factor (InterPro:IPR015495); BEST Arabidopsis thaliana protein match is: high response to…	AT4G09460	MYB6	myb domain protein 6	putative MYB transcription factor family protein [Populus trichocarpa]
Pop_A01G029577	396	Pag00038072	Potri.001G006600	AAE18	acyl-activating enzyme 18	AT1G55320.1	Encodes a protein with similarity to acyl activating enzymes. AAE18 is localized to the peroxisome where it may be involved in metabolism of auxin precursors to active auxins.	acyl-activating enzyme 18 (AAE18); FUNCTIONS IN: catalytic activity, ligase activity; INVOLVED IN: metabolic process, auxin metabolic process; LOCATED IN: peroxisome; EXPRESSED IN: guard cell; CONTAINS InterPro DOMAIN/s: AMP-binding, conserved site (InterPro:IPR020845), AMP-dependent synthetase/ligase (InterPro:IPR000873); BEST Arabidopsis thaliana protein match is: acyl-activating enzyme 17 (TAI…	AT1G55320	AAE18	acyl-activating enzyme 18	hypothetical protein POPTR_0001s04370g [Populus trichocarpa]
Pop_G08G058195	395	Pag00000808	Potri.010G157900	AFP2	ABI five binding protein 2	AT1G13740.1	Encodes a member of a small plant-specific gene family whose members interact with ABI5 and appear to be involved in mediating stress responses. AFP2 mutants affect a number of ABA mediated processes such as germination and response to osmotic and sugar stress. AFP2 nuclear localization is stress dependent.	ABI five binding protein 2 (AFP2); CONTAINS InterPro DOMAIN/s: Protein of unknown function DUF1675 (InterPro:IPR012463); BEST Arabidopsis thaliana protein match is: ABI five binding protein (TAIR:AT1G69260.1); Has 207 Blast hits to 201 proteins in 26 species: Archae - 0; Bacteria - 0; Metazoa - 5; Fungi - 6; Plants - 185; Viruses - 3; Other Eukaryotes - 8 (source: NCBI BLink).	AT1G13740	AFP2	ABI five binding protein 2	hypothetical protein POPTR_008G096500v3 [Populus trichocarpa]
Pop_A02G031326	395	Pag00027746	Potri.002G214100	ATPEPC1,ATPPC1,PEPC1,PPC1	phosphoenolpyruvate carboxylase 1	AT1G53310.2	Encodes one of four Arabidopsis phosphoenolpyruvate carboxylase proteins.	phosphoenolpyruvate carboxylase 1 (PPC1); FUNCTIONS IN: protein binding, phosphoenolpyruvate carboxylase activity; INVOLVED IN: response to salt stress, tricarboxylic acid cycle; LOCATED IN: cytosol, apoplast; EXPRESSED IN: 26 plant structures; EXPRESSED DURING: 13 growth stages; CONTAINS InterPro DOMAIN/s: Pyruvate/Phosphoenolpyruvate kinase, catalytic core (InterPro:IPR015813), Phosphoenolpyruv…	AT1G53310	PPC1	phosphoenolpyruvate carboxylase 1	hypothetical protein POPTR_0002s22720g [Populus trichocarpa]
Pop_G03G013566	393	Pag00004324	Potri.003G088300	5PTASE2,AT5PTASE2,IP5PII	myo-inositol polyphosphate 5-phosphatase 2	AT4G18010.2	Encodes an inositol polyphosphate 5-phosphatase that appears to have Type I activity. It can dephosphorylate IP3(inositol(1,4,5)P3) and IP4 (inositol(1,3,4,5)P4), but it does not appear to be active against phosphatidylinositol 4,5 bisphosphate. Overexpression of this gene renders plants insensitive to ABA in germination and growth assays.	INOSITOL(1,4,5)P3 5-PHOSPHATASE II (IP5PII); CONTAINS InterPro DOMAIN/s: Inositol polyphosphate related phosphatase (InterPro:IPR000300), Endonuclease/exonuclease/phosphatase (InterPro:IPR005135); BEST Arabidopsis thaliana protein match is: DNAse I-like superfamily protein (TAIR:AT1G71710.2); Has 2627 Blast hits to 2054 proteins in 224 species: Archae - 0; Bacteria - 0; Metazoa - 957; Fungi - 640…	AT4G18010	IP5PII	INOSITOL(1,4,5)P3 5-PHOSPHATASE II	hypothetical protein POPTR_0003s08660g [Populus trichocarpa]
Pop_G02G080536	392	Pag00027746	Potri.002G214100	ATPEPC1,ATPPC1,PEPC1,PPC1	phosphoenolpyruvate carboxylase 1	AT1G53310.2	Encodes one of four Arabidopsis phosphoenolpyruvate carboxylase proteins.	phosphoenolpyruvate carboxylase 1 (PPC1); FUNCTIONS IN: protein binding, phosphoenolpyruvate carboxylase activity; INVOLVED IN: response to salt stress, tricarboxylic acid cycle; LOCATED IN: cytosol, apoplast; EXPRESSED IN: 26 plant structures; EXPRESSED DURING: 13 growth stages; CONTAINS InterPro DOMAIN/s: Pyruvate/Phosphoenolpyruvate kinase, catalytic core (InterPro:IPR015813), Phosphoenolpyruv…	AT1G53310	PPC1	phosphoenolpyruvate carboxylase 1	-
Pop_G10G048136	392	Pag00000604	Potri.010G135900	WIT2	WPP domain-interacting protein 2	AT1G68910.1	Encodes one of the WPP domain-interacting proteins (WIT1/AT5G11390, WIT2/AT1G68910) required for RanGAP nuclear envelope association in root tip cells. Ran GTPase plays essential roles in multiple cellular processes, including nucleocytoplasmic transport, spindle formation, and postmitotic nuclear envelope reassembly. The cytoplasmic Ran GTPase activating protein RanGAP is critical to establish a…	WPP domain-interacting protein 2 (WIT2); BEST Arabidopsis thaliana protein match is: WPP domain-interacting protein 1 (TAIR:AT5G11390.1); Has 80562 Blast hits to 45263 proteins in 2523 species: Archae - 1211; Bacteria - 12854; Metazoa - 37741; Fungi - 6730; Plants - 4174; Viruses - 347; Other Eukaryotes - 17505 (source: NCBI BLink).	AT1G68910	WIT2	WPP domain-interacting protein 2	PREDICTED: WPP domain-interacting tail-anchored protein 2 [Populus euphratica]
Pop_G06G051470	389	Pag00026588	Potri.006G141100	---	---	AT5G20635.1	---	FUNCTIONS IN: molecular_function unknown; INVOLVED IN: biological_process unknown; LOCATED IN: keratin filament, chloroplast; CONTAINS InterPro DOMAIN/s: Keratin, high sulphur B2 protein (InterPro:IPR002494); Has 6153 Blast hits to 2882 proteins in 265 species: Archae - 6; Bacteria - 47; Metazoa - 4777; Fungi - 68; Plants - 187; Viruses - 30; Other Eukaryotes - 1038 (source: NCBI BLink).	AT5G20635	AGG3	Arabidopsis G protein gamma subunit 3	hypothetical protein POPTR_0006s14330g [Populus trichocarpa]
Pop_A14G000116	386	Pag00038880	Potri.014G071800	AtGRF9,GRF9	growth-regulating factor 9	AT2G45480.1	Growth regulating factor encoding transcription activator. One of the nine members of a GRF gene family, containing nuclear targeting domain. Involved in leaf development.	growth-regulating factor 9 (GRF9); CONTAINS InterPro DOMAIN/s: Glutamine-Leucine-Glutamine, QLQ (InterPro:IPR014978), WRC (InterPro:IPR014977); BEST Arabidopsis thaliana protein match is: growth-regulating factor 3 (TAIR:AT2G36400.1); Has 35333 Blast hits to 34131 proteins in 2444 species: Archae - 798; Bacteria - 22429; Metazoa - 974; Fungi - 991; Plants - 531; Viruses - 0; Other Eukaryotes - 96…	AT2G45480	GRF9	growth-regulating factor 9	PREDICTED: growth-regulating factor 9 [Populus euphratica]
Pop_A17G052628	385	Pag00045885	Potri.T075900	AER,AT-AER	alkenal reductase	AT5G16970.1	encodes a 2-alkenal reductase (EC 1.3.1.74), plays a key role in the detoxification of reactive carbonyls	alkenal reductase (AER); FUNCTIONS IN: 2-alkenal reductase activity; INVOLVED IN: response to oxidative stress, response to cadmium ion, response to cyclopentenone; LOCATED IN: cytosol, nucleus; EXPRESSED IN: 17 plant structures; EXPRESSED DURING: 11 growth stages; CONTAINS InterPro DOMAIN/s: GroES-like (InterPro:IPR011032), Polyketide synthase, enoylreductase (InterPro:IPR020843), NAD(P)-binding…	AT5G16970	AT-AER	alkenal reductase	hypothetical protein POPTR_0017s00260g [Populus trichocarpa]
Pop_A15G076616	385	Pag00010497	Potri.015G006000	ABCG37,ATPDR9,PDR9,PIS1	pleiotropic drug resistance 9	AT3G53480.1	Negative regulator of auxin polar transport inhibitors. ABCG37 regulates auxin distribution and homeostasis in roots by excluding IBA from the root apex, but does not act directly in basipetal transport. ABCG37 and ABCG36 act redundantly at outermost root plasma membranes and, transport IBA out of the cells.	pleiotropic drug resistance 9 (PDR9); FUNCTIONS IN: ATPase activity, coupled to transmembrane movement of substances, transporter activity; INVOLVED IN: cellular response to indolebutyric acid stimulus, drug transmembrane transport, root development, auxin polar transport; LOCATED IN: plasma membrane; EXPRESSED IN: 7 plant structures; EXPRESSED DURING: 4 anthesis; CONTAINS InterPro DOMAIN/s: ATPa…	AT3G53480	PIS1	polar auxin transport inhibitor sensitive 1	PREDICTED: pleiotropic drug resistance protein 3 isoform X1 [Populus euphratica]
Pop_A01G010328	385	Pag00046075	Potri.001G291300	scpl18	serine carboxypeptidase-like 18	AT1G33540.1	---	serine carboxypeptidase-like 18 (scpl18); FUNCTIONS IN: serine-type carboxypeptidase activity; INVOLVED IN: proteolysis; LOCATED IN: endomembrane system; EXPRESSED IN: root; CONTAINS InterPro DOMAIN/s: Peptidase S10, serine carboxypeptidase (InterPro:IPR001563); BEST Arabidopsis thaliana protein match is: serine carboxypeptidase-like 7 (TAIR:AT3G10450.1); Has 3653 Blast hits to 3603 proteins in 3…	AT1G33540	scpl18	serine carboxypeptidase-like 18	hypothetical protein POPTR_001G291300v3 [Populus trichocarpa]
Pop_G10G064696	384	Pag00023438	Potri.010G066100	---	CCT motif family protein	AT1G04500.1	---	CCT motif family protein; CONTAINS InterPro DOMAIN/s: CCT domain (InterPro:IPR010402); BEST Arabidopsis thaliana protein match is: CCT motif family protein (TAIR:AT2G33350.2); Has 1789 Blast hits to 1789 proteins in 111 species: Archae - 0; Bacteria - 6; Metazoa - 2; Fungi - 2; Plants - 1654; Viruses - 0; Other Eukaryotes - 125 (source: NCBI BLink).	---	---	---	hypothetical protein POPTR_010G066100v3 [Populus trichocarpa]
Pop_A04G070731	384	Pag00037786	Potri.004G169200	---	Pollen Ole e 1 allergen and extensin family protein	AT2G16630.1	---	Pollen Ole e 1 allergen and extensin family protein; LOCATED IN: endomembrane system; EXPRESSED IN: 21 plant structures; EXPRESSED DURING: 13 growth stages; CONTAINS InterPro DOMAIN/s: Pollen Ole e 1 allergen/extensin (InterPro:IPR006041); Has 30201 Blast hits to 17322 proteins in 780 species: Archae - 12; Bacteria - 1396; Metazoa - 17338; Fungi - 3422; Plants - 5037; Viruses - 0; Other Eukaryote…	---	---	---	proline-rich family protein [Populus trichocarpa]
Pop_A01G003896	383	Pag00018272	Potri.001G160100	AAH,ATAAH	allantoate amidohydrolase	AT4G20070.1	The gene encoding Arabidopsis thaliana Allantoate Amidohydrolase (AtAAH)which catalyzes the allantoate deiminase reaction (EC 3.5.3.9)is expressed in all parts of the plant being consistent with a function in purine turnover in Arabidopsis.	allantoate amidohydrolase (AAH); CONTAINS InterPro DOMAIN/s: Peptidase M20 (InterPro:IPR002933), ArgE/DapE/ACY1/CPG2/YscS, conserved site (InterPro:IPR001261), Amidase, hydantoinase/carbamoylase (InterPro:IPR010158), Peptidase M20, dimerisation (InterPro:IPR011650); BEST Arabidopsis thaliana protein match is: ureidoglycolate amidohydrolase (TAIR:AT5G43600.1); Has 3541 Blast hits to 3529 proteins …	AT4G20070	ATAAH	allantoate amidohydrolase	peptidase M20/M25/M40 family protein [Populus trichocarpa]
Pop_A01G010327	382	Pag00005498	Potri.009G086300	MGT4,MRS2-3	magnesium transporter 4	AT3G19640.1	Transmembrane magnesium transporter. One of nine family members.	magnesium transporter 4 (MGT4); FUNCTIONS IN: magnesium ion transmembrane transporter activity, metal ion transmembrane transporter activity; INVOLVED IN: transmembrane transport, metal ion transport; LOCATED IN: plasma membrane, membrane; EXPRESSED IN: 31 plant structures; EXPRESSED DURING: 13 growth stages; CONTAINS InterPro DOMAIN/s: Mg2+ transporter protein, CorA-like (InterPro:IPR002523); BE…	AT3G19640	MRS2-3	---	PREDICTED: magnesium transporter MRS2-3-like isoform X1 [Populus euphratica]
Pop_G05G074068	381	Pag00013825	Potri.007G085700	TGA1	bZIP transcription factor family protein	AT5G65210.5	Encodes TGA1, a redox-controlled regulator of systemic acquired resistance. TGA1 targets the activation sequence-1 (as-1) element of the promoter region of defense proteins. TGA1 are S-nitrosylated.	TGA1; CONTAINS InterPro DOMAIN/s: Basic-leucine zipper (bZIP) transcription factor (InterPro:IPR004827), bZIP transcription factor, bZIP-1 (InterPro:IPR011616); BEST Arabidopsis thaliana protein match is: TGACG motif-binding factor 4 (TAIR:AT5G10030.2); Has 731 Blast hits to 729 proteins in 53 species: Archae - 0; Bacteria - 0; Metazoa - 7; Fungi - 0; Plants - 693; Viruses - 0; Other Eukaryotes -…	AT5G65210	TGA1	---	TGA transcription factor 1 [Populus tremula x Populus alba]
Pop_G03G013792	381	Pag00023350	Potri.003G163600	ARF1-BP,ARF2,HSS,ORE14	auxin response factor 2	AT5G62000.3	Encodes an auxin response factor. Mutants have many defects including enlarged rosette leaves, reduced fertility, later senescence, hypocotyl elongation defects, enlarged seeds and enlarged cotyledons. May not mediate auxin effects. Increase in seed size due to increased cell proliferation.	auxin response factor 2 (ARF2); FUNCTIONS IN: protein binding, sequence-specific DNA binding transcription factor activity; INVOLVED IN: in 7 processes; LOCATED IN: nucleus, chloroplast; EXPRESSED IN: 24 plant structures; EXPRESSED DURING: 13 growth stages; CONTAINS InterPro DOMAIN/s: Aux/IAA-ARF-dimerisation (InterPro:IPR011525), Transcriptional factor B3 (InterPro:IPR003340), AUX/IAA protein (I…	AT5G62000	ARF2	ORESARA 14	auxin response factor 2.1-like [Populus tomentosa]
Pop_G07G061154	380	Pag00040258	Potri.007G102400	---	Protein kinase protein with adenine nucleotide alpha hydrolases-like domain	AT1G77280.1	---	Protein kinase protein with adenine nucleotide alpha hydrolases-like domain; FUNCTIONS IN: protein serine/threonine kinase activity, protein kinase activity, kinase activity, ATP binding; INVOLVED IN: protein amino acid phosphorylation, response to stress; LOCATED IN: cellular_component unknown; EXPRESSED IN: 16 plant structures; EXPRESSED DURING: 6 growth stages; CONTAINS InterPro DOMAIN/s: UspA…	---	---	---	hypothetical protein POPTR_007G102400v3 [Populus trichocarpa]
Pop_UnG022385	380	Pag00043767	Potri.013G004300	---	---							hypothetical protein POPTR_013G004300v3 [Populus trichocarpa]
Pop_A01G081738	378	Pag00034335	Potri.001G461400	---	Sec14p-like phosphatidylinositol transfer family protein	AT1G30690.1	---	Sec14p-like phosphatidylinositol transfer family protein; FUNCTIONS IN: transporter activity; INVOLVED IN: transport; LOCATED IN: cytosol, nucleus, plasma membrane; EXPRESSED IN: 23 plant structures; EXPRESSED DURING: 14 growth stages; CONTAINS InterPro DOMAIN/s: Cellular retinaldehyde-binding/triple function, C-terminal (InterPro:IPR001251), Cellular retinaldehyde-binding/triple function, N-term…	---	---	---	PREDICTED: patellin-4 [Populus euphratica]
Pop_A05G057061	378	Pag00018433	Potri.005G257800	---	Phosphofructokinase family protein	AT1G76550.1	---	Phosphofructokinase family protein; CONTAINS InterPro DOMAIN/s: Pyrophosphate-dependent phosphofructokinase PfpB (InterPro:IPR011183), Phosphofructokinase (InterPro:IPR000023); BEST Arabidopsis thaliana protein match is: Phosphofructokinase family protein (TAIR:AT1G20950.1); Has 4956 Blast hits to 4876 proteins in 1678 species: Archae - 20; Bacteria - 3823; Metazoa - 10; Fungi - 6; Plants - 430; …	---	---	---	pyrophosphate-dependent phosphofructokinasealpha subunit family protein [Populus tomentosa]
Pop_A13G054392	378	Pag00023225	Potri.013G009500	AtCRT1b,CRT1b	calreticulin 1b	AT1G09210.1	Encodes one of three Arabidopsis calreticulins.	calreticulin 1b (CRT1b); FUNCTIONS IN: unfolded protein binding, calcium ion binding; INVOLVED IN: response to oxidative stress, response to salt stress; LOCATED IN: mitochondrion, endoplasmic reticulum, vacuole; EXPRESSED IN: 26 plant structures; EXPRESSED DURING: 14 growth stages; CONTAINS InterPro DOMAIN/s: Calreticulin/calnexin, P (InterPro:IPR009033), Calreticulin/calnexin (InterPro:IPR00158…	AT1G09210	CRT1b	calreticulin 1b	calreticulin family protein [Populus trichocarpa]
Pop_G01G067394	378	Pag00005498	Potri.009G086300	MGT4,MRS2-3	magnesium transporter 4	AT3G19640.1	Transmembrane magnesium transporter. One of nine family members.	magnesium transporter 4 (MGT4); FUNCTIONS IN: magnesium ion transmembrane transporter activity, metal ion transmembrane transporter activity; INVOLVED IN: transmembrane transport, metal ion transport; LOCATED IN: plasma membrane, membrane; EXPRESSED IN: 31 plant structures; EXPRESSED DURING: 13 growth stages; CONTAINS InterPro DOMAIN/s: Mg2+ transporter protein, CorA-like (InterPro:IPR002523); BE…	AT3G19640	MRS2-3	---	PREDICTED: magnesium transporter MRS2-3-like isoform X1 [Populus euphratica]
Pop_A02G005390	378	Pag00024099	Potri.002G056400	---	---							hypothetical protein POPTR_0002s05730g [Populus trichocarpa]
Pop_A14G044867	376	Pag00002453	Potri.014G094800	AGP20,AtAGP20	arabinogalactan protein 20	AT3G61640.1	---	arabinogalactan protein 20 (AGP20); CONTAINS InterPro DOMAIN/s: Protein of unknown function DUF1070 (InterPro:IPR009424); BEST Arabidopsis thaliana protein match is: arabinogalactan protein 16 (TAIR:AT2G46330.1); Has 106 Blast hits to 106 proteins in 13 species: Archae - 0; Bacteria - 0; Metazoa - 0; Fungi - 0; Plants - 106; Viruses - 0; Other Eukaryotes - 0 (source: NCBI BLink).	AT3G61640	AtAGP20	Arabinogalactan protein 20	arabinogalactan-protein [Populus trichocarpa]
Pop_A10G047240	375	Pag00005228	Potri.008G159800	---	Protein of unknown function (DUF506)	AT3G22970.1	---	Protein of unknown function (DUF506) ; FUNCTIONS IN: molecular_function unknown; INVOLVED IN: biological_process unknown; LOCATED IN: chloroplast; CONTAINS InterPro DOMAIN/s: Protein of unknown function DUF506, plant (InterPro:IPR006502); BEST Arabidopsis thaliana protein match is: Protein of unknown function (DUF506) (TAIR:AT4G14620.1); Has 397 Blast hits to 394 proteins in 24 species: Archae - …	---	---	---	hypothetical protein POPTR_010G080600v3 [Populus trichocarpa]
Pop_A16G055366	375	Pag00028748	Potri.016G051500	---	nucleolar protein gar2-related	AT2G42320.1	---	nucleolar protein gar2-related; BEST Arabidopsis thaliana protein match is: unknown protein (TAIR:AT3G57780.1); Has 15829 Blast hits to 1361 proteins in 222 species: Archae - 4; Bacteria - 14530; Metazoa - 601; Fungi - 195; Plants - 122; Viruses - 6; Other Eukaryotes - 371 (source: NCBI BLink).	---	---	---	PREDICTED: uncharacterized protein LOC105131817 isoform X1 [Populus euphratica]
Pop_A16G090072	375	Pag00033254	Potri.016G125000	---	Peroxidase superfamily protein	AT2G41480.1	---	Peroxidase superfamily protein; FUNCTIONS IN: peroxidase activity, heme binding; INVOLVED IN: oxidation reduction, response to oxidative stress; EXPRESSED IN: root, leaf; EXPRESSED DURING: LP.04 four leaves visible; CONTAINS InterPro DOMAIN/s: Haem peroxidase (InterPro:IPR010255), Plant peroxidase (InterPro:IPR000823), Peroxidases heam-ligand binding site (InterPro:IPR019793), Peroxidase, active …	---	---	---	peroxidase [Populus alba]
Pop_G08G046253	375	Pag00005150	Potri.008G152500	---	Ribosomal protein S24e family protein	AT5G28060.1	---	Ribosomal protein S24e family protein; FUNCTIONS IN: structural constituent of ribosome, nucleotide binding; INVOLVED IN: translation, ribosome biogenesis; LOCATED IN: cytosolic small ribosomal subunit, cytosolic ribosome, ribosome, cell wall, membrane; EXPRESSED IN: 23 plant structures; EXPRESSED DURING: 14 growth stages; CONTAINS InterPro DOMAIN/s: Ribosomal protein S24e (InterPro:IPR001976), N…	---	---	---	hypothetical protein POPTR_0008s15190g [Populus trichocarpa]
Pop_A12G019331	375	Pag00008068	Potri.012G085800	---	---							unknown [Populus trichocarpa x Populus deltoides]
Pop_UnG040065	374	Pag00036021	Potri.003G133500	---	---	AT1G64080.1	---	unknown protein; FUNCTIONS IN: molecular_function unknown; INVOLVED IN: biological_process unknown; LOCATED IN: plasma membrane; BEST Arabidopsis thaliana protein match is: unknown protein (TAIR:AT5G52870.1); Has 1546 Blast hits to 738 proteins in 176 species: Archae - 0; Bacteria - 143; Metazoa - 278; Fungi - 131; Plants - 95; Viruses - 4; Other Eukaryotes - 895 (source: NCBI BLink).	AT1G64080	MAKR2	MEMBRANE-ASSOCIATED KINASE REGULATOR 2	hypothetical protein POPTR_0003s13330g [Populus trichocarpa]
Pop_A05G002078	373	Pag00033018	Potri.005G246700	---	HMG (high mobility group) box protein with ARID/BRIGHT DNA-binding domain	AT1G76110.1	---	HMG (high mobility group) box protein with ARID/BRIGHT DNA-binding domain; FUNCTIONS IN: sequence-specific DNA binding transcription factor activity; INVOLVED IN: regulation of transcription; LOCATED IN: intracellular, nucleus; EXPRESSED IN: 21 plant structures; EXPRESSED DURING: 14 growth stages; CONTAINS InterPro DOMAIN/s: High mobility group, superfamily (InterPro:IPR009071), High mobility gro…	---	---	---	unknown [Populus trichocarpa]
Pop_G01G074644	373	Pag00001824	Potri.001G057400	AHK3,HK3	histidine kinase 3	AT1G27320.1	Encodes a histidine kinases, a cytokinin receptor that controls cytokinin-mediated leaf longevity through a specific phosphorylation of the response regulator, ARR2.	histidine kinase 3 (HK3); CONTAINS InterPro DOMAIN/s: Signal transduction histidine kinase, homodimeric (InterPro:IPR009082), CHASE (InterPro:IPR006189), Signal transduction histidine kinase, core (InterPro:IPR005467), ATPase-like, ATP-binding domain (InterPro:IPR003594), CheY-like (InterPro:IPR011006), Signal transduction response regulator, receiver domain (InterPro:IPR001789), Signal transduct…	AT1G27320	HK3	histidine kinase 3	hypothetical protein POPTR_001G057400v3 [Populus trichocarpa]
Pop_G02G005287	373	Pag00010016	Potri.002G071800	scpl42	serine carboxypeptidase-like 42	AT5G42240.1	---	serine carboxypeptidase-like 42 (scpl42); FUNCTIONS IN: serine-type carboxypeptidase activity; INVOLVED IN: proteolysis; LOCATED IN: cell wall; EXPRESSED IN: 23 plant structures; EXPRESSED DURING: 13 growth stages; CONTAINS InterPro DOMAIN/s: Peptidase S10, serine carboxypeptidase (InterPro:IPR001563), Peptidase S10, serine carboxypeptidase, active site (InterPro:IPR018202); BEST Arabidopsis thal…	AT5G42240	scpl42	serine carboxypeptidase-like 42	serine carboxypeptidase S10 family protein [Populus trichocarpa]
Pop_A06G062111	371	Pag00026991	Potri.006G021400	---	GRAS family transcription factor	AT5G41920.1	Encodes a GRAS family transcription factor that is involved in bundle sheath cell fate specification.	GRAS family transcription factor; CONTAINS InterPro DOMAIN/s: Transcription factor GRAS (InterPro:IPR005202); BEST Arabidopsis thaliana protein match is: GRAS family transcription factor (TAIR:AT3G54220.1); Has 1807 Blast hits to 1807 proteins in 277 species: Archae - 0; Bacteria - 0; Metazoa - 736; Fungi - 347; Plants - 385; Viruses - 0; Other Eukaryotes - 339 (source: NCBI BLink).	AT5G41920	SCL23	---	hypothetical protein POPTR_0006s02220g [Populus trichocarpa]
Pop_A03G050473	371	Pag00010199	Potri.003G116000	ATSMO1,ATSMO1-1,SMO1-1	sterol-4alpha-methyl oxidase 1-1	AT4G12110.1	Encodes a member of the SMO1 family of sterol 4alpha-methyl oxidases. More specifically functions as a 4,4-dimethyl-9beta,19-cyclopropylsterol-4alpha- methyl oxidase.	sterol-4alpha-methyl oxidase 1-1 (SMO1-1); CONTAINS InterPro DOMAIN/s: Fatty acid hydroxylase (InterPro:IPR006694); BEST Arabidopsis thaliana protein match is: sterol C4-methyl oxidase 1-2 (TAIR:AT4G22756.1); Has 2081 Blast hits to 2076 proteins in 340 species: Archae - 0; Bacteria - 283; Metazoa - 426; Fungi - 681; Plants - 428; Viruses - 3; Other Eukaryotes - 260 (source: NCBI BLink).	AT4G12110	SMO1-1	sterol-4alpha-methyl oxidase 1-1	hypothetical protein POPTR_003G116000v3 [Populus trichocarpa]
Pop_A05G057109	366	Pag00024244	Potri.002G007400	ATGLR3.3,GLR3.3	glutamate receptor 3.3	AT1G42540.1	member of Putative ligand-gated ion channel subunit family	glutamate receptor 3.3 (GLR3.3); FUNCTIONS IN: intracellular ligand-gated ion channel activity; INVOLVED IN: cellular calcium ion homeostasis, response to light stimulus; LOCATED IN: integral to membrane, membrane; EXPRESSED IN: 22 plant structures; EXPRESSED DURING: 11 growth stages; CONTAINS InterPro DOMAIN/s: Extracellular solute-binding protein, family 3 (InterPro:IPR001638), Ionotropic gluta…	AT1G42540	GLR3.3	glutamate receptor 3.3	hypothetical protein POPTR_005G253800v3 [Populus trichocarpa]
Pop_A05G071596	366	Pag00004803	Potri.005G071300	ATRING1,RING1	RING/U-box superfamily protein	AT5G10380.1	Encodes a RING finger domain protein with E3 ligase activity that is localized to the lipid rafts of the plasma membrane. Expression is increased in response to fungal pathogen. May be involved in regulation of programmed cell death by facilitating degredation of regulation of PDC activators.	RING1; CONTAINS InterPro DOMAIN/s: Zinc finger, RING-type (InterPro:IPR001841), Zinc finger, C3HC4 RING-type (InterPro:IPR018957); BEST Arabidopsis thaliana protein match is: RING/U-box superfamily protein (TAIR:AT1G72220.1); Has 1807 Blast hits to 1807 proteins in 277 species: Archae - 0; Bacteria - 0; Metazoa - 736; Fungi - 347; Plants - 385; Viruses - 0; Other Eukaryotes - 339 (source: NCBI BL…	AT5G10380	RING1	---	hypothetical protein POPTR_005G071300v3 [Populus trichocarpa]
Pop_G04G066486	365	Pag00007912	Potri.004G073400	---	---							hypothetical protein POPTR_0004s07170g [Populus trichocarpa]
Pop_A02G005077	364	Pag00006212	Potri.005G229700	APL2	ADPGLC-PPase large subunit	AT1G27680.1	ADP-glucose pyrophosphorylase catalyzes the first, rate limiting step in starch biosynthesis. The large subunit plays a regulatory role whereas the small subunit (ApS) is the catalytic isoform. Four isoforms of the large subunit (ApL1-4) have been described.Mutational analysis of APS1 suggests that APL1 and APL2 can compensate for loss of APS1 catalytic activity,suggesting both have catalytic as …	ADPGLC-PPase large subunit (APL2); CONTAINS InterPro DOMAIN/s: Glucose-1-phosphate adenylyltransferase (InterPro:IPR011831), ADP-glucose pyrophosphorylase, conserved site (InterPro:IPR005836), Nucleotidyl transferase (InterPro:IPR005835); BEST Arabidopsis thaliana protein match is: Glucose-1-phosphate adenylyltransferase family protein (TAIR:AT4G39210.1); Has 11860 Blast hits to 11712 proteins in…	AT1G27680	APL2	ADPGLC-PPase large subunit	ADP-glucose pyrophosphorylase large subunit 2 family protein [Populus trichocarpa]
Pop_A03G019708	362	Pag00023350	Potri.003G163600	ARF1-BP,ARF2,HSS,ORE14	auxin response factor 2	AT5G62000.3	Encodes an auxin response factor. Mutants have many defects including enlarged rosette leaves, reduced fertility, later senescence, hypocotyl elongation defects, enlarged seeds and enlarged cotyledons. May not mediate auxin effects. Increase in seed size due to increased cell proliferation.	auxin response factor 2 (ARF2); FUNCTIONS IN: protein binding, sequence-specific DNA binding transcription factor activity; INVOLVED IN: in 7 processes; LOCATED IN: nucleus, chloroplast; EXPRESSED IN: 24 plant structures; EXPRESSED DURING: 13 growth stages; CONTAINS InterPro DOMAIN/s: Aux/IAA-ARF-dimerisation (InterPro:IPR011525), Transcriptional factor B3 (InterPro:IPR003340), AUX/IAA protein (I…	AT5G62000	ARF2	ORESARA 14	hypothetical protein POPTR_0003s16210g [Populus trichocarpa]
Pop_A13G054059	361	Pag00043767	Potri.013G004300	---	---							hypothetical protein POPTR_013G004300v3 [Populus trichocarpa]
Pop_G05G057420	360	Pag00026798	Potri.005G219700	---	Ribosomal protein S19 family protein	AT5G09500.1	---	Ribosomal protein S19 family protein; CONTAINS InterPro DOMAIN/s: Ribosomal protein S15, eukaryotic/archaeal (InterPro:IPR005713), Ribosomal protein S19/S15 (InterPro:IPR002222), Ribosomal protein S19 conserved site (InterPro:IPR020934); BEST Arabidopsis thaliana protein match is: Ribosomal protein S19 family protein (TAIR:AT5G09490.1); Has 7968 Blast hits to 7968 proteins in 3010 species: Archae…	---	---	---	hypothetical protein POPTR_0002s04420g [Populus trichocarpa]
Pop_G01G020734	357	Pag00008339	Potri.001G242600	CYP707A2	cytochrome P450, family 707, subfamily A, polypeptide 2	AT2G29090.1	Encodes a protein with ABA 8'-hydroxylase activity, involved in ABA catabolism. Member of the CYP707A gene family. This gene predominantly accumulates in dry seeds and is up-regulated immediately following imbibition. CYP707A2 appears to play a major role in the rapid decrease in ABA levels during early seed imbibition.	cytochrome P450, family 707, subfamily A, polypeptide 2 (CYP707A2); FUNCTIONS IN: oxygen binding, (+)-abscisic acid 8'-hydroxylase activity; INVOLVED IN: in 7 processes; LOCATED IN: endomembrane system; EXPRESSED IN: 22 plant structures; EXPRESSED DURING: 6 growth stages; CONTAINS InterPro DOMAIN/s: Cytochrome P450 (InterPro:IPR001128), Cytochrome P450, E-class, group I (InterPro:IPR002401), Cyto…	AT2G29090	CYP707A2	cytochrome P450, family 707, subfamily A, polypeptide 2	hypothetical protein POPTR_001G242600v3 [Populus trichocarpa]
Pop_G08G058585	356	Pag00001730	Potri.008G084800	CBB1,DIM,DIM1,DWF1,EVE1	cell elongation protein / DWARF1 / DIMINUTO (DIM)	AT3G19820.1	Involved in the conversion of the early brassinosteroid precursor 24-methylenecholesterol to campesterol. Brassinosteroids affect cellular elongation. Mutants have dwarf phenotype. DWF1 is a Ca2+-dependent calmodulin-binding protein.	DWARF 1 (DWF1); FUNCTIONS IN: calmodulin binding, catalytic activity; INVOLVED IN: response to light stimulus, steroid biosynthetic process, unidimensional cell growth, brassinosteroid biosynthetic process; LOCATED IN: integral to membrane, plasma membrane, vacuole, membrane; EXPRESSED IN: 25 plant structures; EXPRESSED DURING: 14 growth stages; CONTAINS InterPro DOMAIN/s: FAD-linked oxidase, FAD…	AT3G19820	EVE1	ENHANCED VERY-LOW-FLUENCE RESPONSES 1	diminuto family protein [Populus trichocarpa]
Pop_A10G069489	355	Pag00006013	Potri.010G175600	---	---	AT1G79260.1	---	CONTAINS InterPro DOMAIN/s: Domain of unknown function DUF1794 (InterPro:IPR014878); Has 30201 Blast hits to 17322 proteins in 780 species: Archae - 12; Bacteria - 1396; Metazoa - 17338; Fungi - 3422; Plants - 5037; Viruses - 0; Other Eukaryotes - 2996 (source: NCBI BLink).	---	---	---	hypothetical protein POPTR_0010s18310g [Populus trichocarpa]
Pop_G08G022071	354	Pag00005200	Potri.008G157000	---	Plant protein of unknown function (DUF828) with plant pleckstrin homology-like region	AT3G22810.1	---	FUNCTIONS IN: phosphoinositide binding; INVOLVED IN: signal transduction; LOCATED IN: cellular_component unknown; EXPRESSED IN: 10 plant structures; EXPRESSED DURING: 4 anthesis, F mature embryo stage, petal differentiation and expansion stage, E expanded cotyledon stage, D bilateral stage; CONTAINS InterPro DOMAIN/s: Pleckstrin-like, plant (InterPro:IPR013666), Protein of unknown function DUF828…	---	---	---	hypothetical protein POPTR_008G157000v3 [Populus trichocarpa]
Pop_A11G020346	353	Pag00028395	Potri.011G122900	CIP7	COP1-interacting protein 7	AT4G27430.1	Positive regulator of light-regulated genes. Novel nuclear protein which requires light for its high level expression.	COP1-interacting protein 7 (CIP7); FUNCTIONS IN: transcription activator activity; INVOLVED IN: chlorophyll biosynthetic process, response to light stimulus, anthocyanin biosynthetic process; LOCATED IN: nucleus, plasma membrane; EXPRESSED IN: 24 plant structures; EXPRESSED DURING: 13 growth stages; BEST Arabidopsis thaliana protein match is: disease resistance protein (TIR class), putative (TAIR…	AT4G27430	CIP7	COP1-interacting protein 7	hypothetical protein POPTR_011G122900v3 [Populus trichocarpa]
Pop_A12G068178	353	Pag00011334	Potri.012G111100	ATCNX1,CNX1	calnexin 1	AT5G61790.1	---	calnexin 1 (CNX1); FUNCTIONS IN: unfolded protein binding, calcium ion binding; INVOLVED IN: protein folding; LOCATED IN: in 8 components; EXPRESSED IN: 26 plant structures; EXPRESSED DURING: 15 growth stages; CONTAINS InterPro DOMAIN/s: Calreticulin/calnexin, P (InterPro:IPR009033), Calreticulin/calnexin (InterPro:IPR001580), Calreticulin/calnexin, conserved site (InterPro:IPR018124), Concanaval…	AT5G61790	CNX1	calnexin 1	hypothetical protein POPTR_012G111100v3 [Populus trichocarpa]
Pop_A15G014763	352	Pag00007664	Potri.012G130400	ERL1	ERECTA-like 1	AT5G62230.1	Encodes a receptor-like kinase that, together with ER and ERL2 governs the initial decision of protodermal cells to either divide proliferatively to produce pavement cells or divide asymmetrically to generate stomatal complexes. It is important for maintaining stomatal stem cell activity and preventing terminal differentiation of the meristemoid into the guard mother cell. Along with erl2 functio…	ERECTA-like 1 (ERL1); FUNCTIONS IN: kinase activity; INVOLVED IN: stomatal complex morphogenesis, embryo sac development, ovule development; LOCATED IN: endomembrane system; EXPRESSED IN: 24 plant structures; EXPRESSED DURING: 13 growth stages; CONTAINS InterPro DOMAIN/s: Protein kinase, ATP binding site (InterPro:IPR017441), Protein kinase, catalytic domain (InterPro:IPR000719), Leucine-rich rep…	AT5G62230	ERL1	ERECTA-like 1	hypothetical protein POPTR_015G132200v3 [Populus trichocarpa]
Pop_G02G005232	350	Pag00033913	Potri.002G050600	---	Galactose oxidase/kelch repeat superfamily protein	AT3G63220.2	---	Galactose oxidase/kelch repeat superfamily protein; CONTAINS InterPro DOMAIN/s: F-box domain, cyclin-like (InterPro:IPR001810), Kelch repeat type 1 (InterPro:IPR006652), Galactose oxidase/kelch, beta-propeller (InterPro:IPR011043), Kelch related (InterPro:IPR013089), Kelch-type beta propeller (InterPro:IPR015915); BEST Arabidopsis thaliana protein match is: Galactose oxidase/kelch repeat superfam…	---	---	---	kelch repeat-containing F-box family protein [Populus trichocarpa]
Pop_G19G034354	348	Pag00024945	Potri.T012600	---	---	AT4G31980.1	---	unknown protein; CONTAINS InterPro DOMAIN/s: Protein of unknown function DUF247, plant (InterPro:IPR004158), Protein of unknown function DUF862, eukaryotic (InterPro:IPR008580); BEST Arabidopsis thaliana protein match is: Plant protein of unknown function (DUF247) (TAIR:AT5G11290.1); Has 1967 Blast hits to 1844 proteins in 183 species: Archae - 0; Bacteria - 6; Metazoa - 223; Fungi - 83; Plants -…	---	---	---	hypothetical protein POPTR_0019s00640g [Populus trichocarpa]
Pop_A04G026488	347	Pag00012564	Potri.004G093250	---	---							hypothetical protein POPTR_0004s09215g [Populus trichocarpa]
Pop_A09G028874	344	Pag00007199	Potri.009G066200	CYP705A32	cytochrome P450, family 705, subfamily A, polypeptide 32	AT3G20950.1	member of CYP705A	cytochrome P450, family 705, subfamily A, polypeptide 32 (CYP705A32); FUNCTIONS IN: electron carrier activity, monooxygenase activity, iron ion binding, oxygen binding, heme binding; INVOLVED IN: oxidation reduction; LOCATED IN: endomembrane system; EXPRESSED IN: sperm cell; CONTAINS InterPro DOMAIN/s: Cytochrome P450 (InterPro:IPR001128), Cytochrome P450, conserved site (InterPro:IPR017972), Cyt…	AT3G20950	CYP705A32	cytochrome P450, family 705, subfamily A, polypeptide 32	hypothetical protein POPTR_0009s06940g [Populus trichocarpa]
Pop_A02G005490	340	Pag00010103	Potri.002G063500	---	DNAse I-like superfamily protein	AT1G71710.2	---	DNAse I-like superfamily protein; FUNCTIONS IN: inositol-polyphosphate 5-phosphatase activity, inositol or phosphatidylinositol phosphatase activity; INVOLVED IN: biological_process unknown; LOCATED IN: mitochondrion; EXPRESSED IN: 22 plant structures; EXPRESSED DURING: 13 growth stages; CONTAINS InterPro DOMAIN/s: Inositol polyphosphate related phosphatase (InterPro:IPR000300), Endonuclease/exon…	---	---	---	PREDICTED: type I inositol 1,4,5-trisphosphate 5-phosphatase 1-like isoform X5 [Populus euphratica]
Pop_A17G021189	339	Pag00025165	Potri.017G120300	---	---
Pop_A11G032617	338	Pag00034838	Potri.011G165600	---	Domain of unknown function (DUF2431)	AT1G55790.1	---	FUNCTIONS IN: metal ion binding; INVOLVED IN: metal ion transport; CONTAINS InterPro DOMAIN/s: Heavy metal transport/detoxification protein (InterPro:IPR006121), Domain of unknown function DUF2431 (InterPro:IPR019446); BEST Arabidopsis thaliana protein match is: Domain of unknown function (DUF2431) (TAIR:AT1G55800.1); Has 348 Blast hits to 344 proteins in 131 species: Archae - 0; Bacteria - 16; M…	---	---	---	hypothetical protein POPTR_0011s16840g [Populus trichocarpa]
Pop_A02G065315	336	Pag00022095	Potri.002G046700	---	---	AT3G63430.1	---	unknown protein; BEST Arabidopsis thaliana protein match is: unknown protein (TAIR:AT1G74160.1); Has 135 Blast hits to 119 proteins in 22 species: Archae - 0; Bacteria - 2; Metazoa - 3; Fungi - 3; Plants - 119; Viruses - 0; Other Eukaryotes - 8 (source: NCBI BLink).	---	---	---	hypothetical protein POPTR_0002s04750g [Populus trichocarpa]
Pop_G18G078461	335	Pag00027677	Potri.018G007400	---	Coatomer, beta subunit	AT4G31480.1	---	Coatomer, beta subunit; FUNCTIONS IN: clathrin binding, structural molecule activity, binding; INVOLVED IN: intracellular protein transport, vesicle-mediated transport; LOCATED IN: membrane coat, COPI vesicle coat; EXPRESSED IN: male gametophyte, guard cell; EXPRESSED DURING: M germinated pollen stage; CONTAINS InterPro DOMAIN/s: Coatomer, beta subunit, C-terminal (InterPro:IPR011710), Armadillo-…	---	---	---	hypothetical protein POPTR_018G007400v3 [Populus trichocarpa]
Pop_A11G078976	335	Pag00034110	Potri.011G140400	ATGSTU19,GST8,GSTU19	glutathione S-transferase TAU 19	AT1G78380.1	Encodes a glutathione transferase that is a member of Tau GST gene family. Expression is induced by drought stress, oxidative stress, and high doses of auxin and cytokinin. naming convention according to Wagner et al. (2002) The expression of this gene is upregulated by herbicide safeners such as benoxacor and fenclorim.	glutathione S-transferase TAU 19 (GSTU19); FUNCTIONS IN: glutathione transferase activity, glutathione binding; INVOLVED IN: response to oxidative stress, response to cadmium ion, response to cyclopentenone, toxin catabolic process, cellular response to water deprivation; LOCATED IN: chloroplast, plasma membrane, chloroplast stroma, cytoplasm; EXPRESSED IN: 26 plant structures; EXPRESSED DURING: …	AT1G78380	GSTU19	glutathione S-transferase TAU 19	tau class glutathione transferase GSTU33 [Populus trichocarpa]
Pop_A06G089586	331	Pag00028993	Potri.006G115200	AtGRF4,GRF4	growth-regulating factor 4	AT3G52910.1	Growth regulating factor encoding transcription activator. One of the nine members of a GRF gene family, containing nuclear targeting domain. Involved in leaf development and expressed in root, shoot and flower.	growth-regulating factor 4 (GRF4); CONTAINS InterPro DOMAIN/s: Glutamine-Leucine-Glutamine, QLQ (InterPro:IPR014978), WRC (InterPro:IPR014977); BEST Arabidopsis thaliana protein match is: growth-regulating factor 3 (TAIR:AT2G36400.1); Has 959 Blast hits to 852 proteins in 46 species: Archae - 0; Bacteria - 4; Metazoa - 66; Fungi - 4; Plants - 523; Viruses - 0; Other Eukaryotes - 362 (source: NCBI…	AT3G52910	GRF4	growth-regulating factor 4	hypothetical protein POPTR_0006s11630g [Populus trichocarpa]
Pop_A01G074935	330	Pag00013756	Potri.001G404400	ANAC056,ATNAC2,NAC2,NARS1	NAC domain containing protein 2	AT3G15510.1	Note of caution: not to be confused with another protein (AtNAC6 locus AT5G39610) which on occasion has also been referred to as AtNAC2.	NAC domain containing protein 2 (NAC2); FUNCTIONS IN: sequence-specific DNA binding transcription factor activity; INVOLVED IN: multicellular organismal development, regulation of transcription; LOCATED IN: cellular_component unknown; EXPRESSED IN: 13 plant structures; EXPRESSED DURING: LP.06 six leaves visible, LP.04 four leaves visible, 4 anthesis, petal differentiation and expansion stage; CON…	AT3G15510	NAC2	NAC-REGULATED SEED MORPHOLOGY 1	PREDICTED: NAC domain-containing protein 18-like [Populus euphratica]
Pop_A16G017550	330	Pag00027282	Potri.016G079400	---	Glutaredoxin family protein	AT5G03870.1	---	Glutaredoxin family protein; FUNCTIONS IN: electron carrier activity, protein disulfide oxidoreductase activity; INVOLVED IN: N-terminal protein myristoylation, cell redox homeostasis; LOCATED IN: cellular_component unknown; EXPRESSED IN: 15 plant structures; EXPRESSED DURING: 7 growth stages; CONTAINS InterPro DOMAIN/s: Thioredoxin fold (InterPro:IPR012335), Glutaredoxin (InterPro:IPR002109), Th…	---	---	---	hypothetical protein POPTR_0016s08030g [Populus trichocarpa]
Pop_A01G003983	327	Pag00025374	Potri.003G082300	---	---
Pop_A14G045733	326	Pag00003313	Potri.014G142800	---	Protein of unknown function (DUF688)	AT2G30990.2	---	Protein of unknown function (DUF688); CONTAINS InterPro DOMAIN/s: Protein of unknown function DUF688 (InterPro:IPR007789); BEST Arabidopsis thaliana protein match is: Protein of unknown function (DUF688) (TAIR:AT1G29240.1); Has 35333 Blast hits to 34131 proteins in 2444 species: Archae - 798; Bacteria - 22429; Metazoa - 974; Fungi - 991; Plants - 531; Viruses - 0; Other Eukaryotes - 9610 (source:…	---	---	---	hypothetical protein POPTR_014G142800v3 [Populus trichocarpa]
Pop_G09G011655	323	Pag00011178	Potri.009G167800	EXL5	EXORDIUM like 5	AT2G17230.1	---	EXORDIUM like 5 (EXL5); FUNCTIONS IN: molecular_function unknown; INVOLVED IN: biological_process unknown; LOCATED IN: endomembrane system; EXPRESSED IN: 22 plant structures; EXPRESSED DURING: 13 growth stages; CONTAINS InterPro DOMAIN/s: Phosphate-induced protein 1 (InterPro:IPR006766); BEST Arabidopsis thaliana protein match is: EXORDIUM like 1 (TAIR:AT2G35150.1); Has 402 Blast hits to 401 prot…	AT2G17230	EXL5	EXORDIUM like 5	PREDICTED: protein EXORDIUM-like 5 [Populus euphratica]
Pop_G01G024785	322	Pag00036021	Potri.003G133500	---	---	AT1G64080.1	---	unknown protein; FUNCTIONS IN: molecular_function unknown; INVOLVED IN: biological_process unknown; LOCATED IN: plasma membrane; BEST Arabidopsis thaliana protein match is: unknown protein (TAIR:AT5G52870.1); Has 1546 Blast hits to 738 proteins in 176 species: Archae - 0; Bacteria - 143; Metazoa - 278; Fungi - 131; Plants - 95; Viruses - 4; Other Eukaryotes - 895 (source: NCBI BLink).	AT1G64080	MAKR2	MEMBRANE-ASSOCIATED KINASE REGULATOR 2	PREDICTED: probable membrane-associated kinase regulator 2 [Populus euphratica]
Pop_A02G012640	319	Pag00012980	Potri.002G198300	ATPDI11,ATPDIL2-1,MEE30,PDI11,UNE5	thioredoxin family protein	AT2G47470.1	Encodes a protein disulfide isomerase-like (PDIL) protein, a member of a multigene family within the thioredoxin (TRX) superfamily. Transcript levels for this gene are up-regulated in response to three different chemical inducers of ER stress (dithiothreitol, beta-mercaptoethanol, and tunicamycin). AtIRE1-2 does not appear to be required for this response, but the atbzip60 mutant has a diminished…	UNFERTILIZED EMBRYO SAC 5 (UNE5); FUNCTIONS IN: protein disulfide isomerase activity; INVOLVED IN: in 6 processes; LOCATED IN: endoplasmic reticulum, plasma membrane, plant-type cell wall; EXPRESSED IN: 26 plant structures; EXPRESSED DURING: 15 growth stages; CONTAINS InterPro DOMAIN/s: Thioredoxin fold (InterPro:IPR012335), Disulphide isomerase (InterPro:IPR005788), Thioredoxin domain (InterPro:…	AT2G47470	UNE5	UNFERTILIZED EMBRYO SAC 5	thioredoxin family protein [Populus trichocarpa]
Pop_G02G023706	317	Pag00022095	Potri.002G046700	---	---	AT3G63430.1	---	unknown protein; BEST Arabidopsis thaliana protein match is: unknown protein (TAIR:AT1G74160.1); Has 135 Blast hits to 119 proteins in 22 species: Archae - 0; Bacteria - 2; Metazoa - 3; Fungi - 3; Plants - 119; Viruses - 0; Other Eukaryotes - 8 (source: NCBI BLink).	---	---	---	hypothetical protein POPTR_0002s04750g [Populus trichocarpa]
Pop_G10G001650	317	Pag00000144	Potri.010G090500	---	---	AT5G26230.1	---	unknown protein; FUNCTIONS IN: molecular_function unknown; INVOLVED IN: biological_process unknown; LOCATED IN: chloroplast; EXPRESSED IN: 22 plant structures; EXPRESSED DURING: 13 growth stages; Has 1807 Blast hits to 1807 proteins in 277 species: Archae - 0; Bacteria - 0; Metazoa - 736; Fungi - 347; Plants - 385; Viruses - 0; Other Eukaryotes - 339 (source: NCBI BLink).	AT5G26230	MAKR1	membrane-associated kinase regulator 1	hypothetical protein POPTR_0010s10090g [Populus trichocarpa]
Pop_A07G006476	314	Pag00013871	Potri.007G090600	RAP2.4	related to AP2 4	AT1G78080.1	Encodes a member of the DREB subfamily A-6 of ERF/AP2 transcription factor family (RAP2.4). The protein contains one AP2 domain. Role in mediating light and ethylene signaling.	related to AP2 4 (RAP2.4); CONTAINS InterPro DOMAIN/s: DNA-binding, integrase-type (InterPro:IPR016177), Pathogenesis-related transcriptional factor/ERF, DNA-binding (InterPro:IPR001471); BEST Arabidopsis thaliana protein match is: Integrase-type DNA-binding superfamily protein (TAIR:AT1G22190.1); Has 5853 Blast hits to 5721 proteins in 258 species: Archae - 0; Bacteria - 10; Metazoa - 0; Fungi -…	AT1G78080	WIND1	wound induced dedifferentiation 1	unknown [Populus trichocarpa]
Pop_A04G029238	310	Pag00007984	Potri.004G080900	---	Regulator of chromosome condensation (RCC1) family with FYVE zinc finger domain	AT1G65920.1	---	Regulator of chromosome condensation (RCC1) family with FYVE zinc finger domain; FUNCTIONS IN: zinc ion binding; LOCATED IN: plasma membrane, vacuole; EXPRESSED IN: 11 plant structures; EXPRESSED DURING: 6 growth stages; CONTAINS InterPro DOMAIN/s: Regulator of chromosome condensation, RCC1 (InterPro:IPR000408), Disease resistance/zinc finger/chromosome condensation-like region (InterPro:IPR01359…	---	---	---	PREDICTED: uncharacterized protein LOC105139209 [Populus euphratica]
Pop_G05G090841	309	Pag00004788	Potri.005G069700	---	winged-helix DNA-binding transcription factor family protein	AT5G08780.1	---	winged-helix DNA-binding transcription factor family protein; FUNCTIONS IN: DNA binding; INVOLVED IN: nucleosome assembly; LOCATED IN: nucleus, nucleosome; CONTAINS InterPro DOMAIN/s: Winged helix-turn-helix transcription repressor DNA-binding (InterPro:IPR011991), Histone H1/H5 (InterPro:IPR005818); BEST Arabidopsis thaliana protein match is: winged-helix DNA-binding transcription factor family …	---	---	---	hypothetical protein POPTR_005G069700v3 [Populus trichocarpa]
Pop_G09G014167	304	Pag00003956	Potri.009G025300	ATMYO5,ATXIF,XIF	myosin-like protein XIF	AT2G31900.1	Encodes an novel myosin isoform.	myosin-like protein XIF (XIF); CONTAINS InterPro DOMAIN/s: Dil domain (InterPro:IPR018444), Dilute (InterPro:IPR002710), Myosin, N-terminal, SH3-like (InterPro:IPR004009), Myosin head, motor domain (InterPro:IPR001609), IQ calmodulin-binding region (InterPro:IPR000048); BEST Arabidopsis thaliana protein match is: Myosin family protein with Dil domain (TAIR:AT5G20490.1); Has 35333 Blast hits to 34…	AT2G31900	XIF	myosin-like protein XIF	PREDICTED: myosin-12 [Populus euphratica]
Pop_A16G035424	303	Pag00017654	Potri.016G020100	---	Topoisomerase II-associated protein PAT1	AT3G22270.1	---	Topoisomerase II-associated protein PAT1; BEST Arabidopsis thaliana protein match is: Topoisomerase II-associated protein PAT1 (TAIR:AT4G14990.1); Has 263 Blast hits to 260 proteins in 68 species: Archae - 0; Bacteria - 0; Metazoa - 98; Fungi - 15; Plants - 121; Viruses - 0; Other Eukaryotes - 29 (source: NCBI BLink).	---	---	---	hypothetical protein POPTR_016G020100v3 [Populus trichocarpa]

## Sheet: ARF2
gene	Freq	84K_L	Pti	AT_trans_ID	At_symblo	short_description	Curator_summary	Computational_description	At_gene_ID	At_symblo	At_gene_name
Pop_UnG091967	155	Pag00003009	Potri.002G105000	AT5G49700.1	---	Predicted AT-hook DNA-binding family protein	---	Predicted AT-hook DNA-binding family protein; CONTAINS InterPro DOMAIN/s: Protein of unknown function DUF296 (InterPro:IPR005175), Predicted AT-hook DNA-binding (InterPro:IPR014476); BEST Arabidopsis thaliana protein match is: Predicted AT-hook DNA-binding family protein (TAIR:AT1G14490.1); Has 1807 Blast hits to 1807 proteins in 277 species: Archae - 0; Bacteria - 0; Metazoa - 736; Fungi - 347; …	---	---	---	hypothetical protein POPTR_0002s10520g [Populus trichocarpa]
Pop_A05G056081	153	Pag00017160	Potri.005G175200	AT5G13930.1	ATCHS,CHS,TT4	Chalcone and stilbene synthase family protein	Encodes chalcone synthase (CHS), a key enzyme involved in the biosynthesis of flavonoids. Required for the accumulation of purple anthocyanins in leaves and stems. Also involved in the regulation of auxin transport and the modulation of root gravitropism.	TRANSPARENT TESTA 4 (TT4); FUNCTIONS IN: naringenin-chalcone synthase activity; INVOLVED IN: in 11 processes; LOCATED IN: plant-type vacuole membrane, endoplasmic reticulum, nucleus; EXPRESSED IN: 22 plant structures; EXPRESSED DURING: 14 growth stages; CONTAINS InterPro DOMAIN/s: Chalcone/stilbene synthase, N-terminal (InterPro:IPR001099), Thiolase-like (InterPro:IPR016039), Polyketide synthase,…	AT5G13930	TT4	TRANSPARENT TESTA 4	PREDICTED chalcone synthase-like [Populus euphratica]
Pop_G16G025514	152	Pag00013390	Potri.016G038100	AT3G10250.1	---	Plant protein 1589 of unknown function	---	Plant protein 1589 of unknown function; CONTAINS InterPro DOMAIN/s: Conserved hypothetical protein CHP01589, plant (InterPro:IPR006476); BEST Arabidopsis thaliana protein match is: Plant protein 1589 of unknown function (TAIR:AT5G04090.2); Has 239 Blast hits to 239 proteins in 27 species: Archae - 0; Bacteria - 0; Metazoa - 4; Fungi - 0; Plants - 215; Viruses - 0; Other Eukaryotes - 20 (source: N…	---	---	---	hypothetical protein POPTR_0016s03760g [Populus trichocarpa]
Pop_G01G016443	151	Pag00012500	Potri.001G127900	AT4G27870.1	---	Vacuolar iron transporter (VIT) family protein	---	Vacuolar iron transporter (VIT) family protein; FUNCTIONS IN: molecular_function unknown; INVOLVED IN: biological_process unknown; LOCATED IN: integral to membrane, membrane; EXPRESSED IN: leaf; CONTAINS InterPro DOMAIN/s: Protein of unknown function DUF125, transmembrane (InterPro:IPR008217); BEST Arabidopsis thaliana protein match is: vacuolar iron transporter (VIT) family protein (TAIR:AT4G278…	---	---	---	PREDICTED membrane protein of ER body 1-like [Populus euphratica]
Pop_G08G058609	151	Pag00037679	Potri.008G087200	AT1G26800.1	---	RING/U-box superfamily protein	---	RING/U-box superfamily protein; FUNCTIONS IN: zinc ion binding; EXPRESSED IN: 20 plant structures; EXPRESSED DURING: 11 growth stages; CONTAINS InterPro DOMAIN/s: Zinc finger, RING-type (InterPro:IPR001841), Zinc finger, C3HC4 RING-type (InterPro:IPR018957); BEST Arabidopsis thaliana protein match is: RING/U-box superfamily protein (TAIR:AT1G14200.1); Has 9899 Blast hits to 9869 proteins in 270 s…	---	---	---	zinc finger family protein [Populus trichocarpa]
Pop_A04G029172	146	Pag00007927	Potri.004G074000	AT4G25700.1	B1,BCH1,BETA-OHASE 1,chy1	beta-hydroxylase 1	Converts beta-carotene to zeaxanthin via cryptoxanthin.	beta-hydroxylase 1 (BETA-OHASE 1); FUNCTIONS IN: carotene beta-ring hydroxylase activity; INVOLVED IN: xanthophyll biosynthetic process, carotene metabolic process; LOCATED IN: endoplasmic reticulum, chloroplast; EXPRESSED IN: 21 plant structures; EXPRESSED DURING: 13 growth stages; CONTAINS InterPro DOMAIN/s: Fatty acid hydroxylase (InterPro:IPR006694); BEST Arabidopsis thaliana protein match is…	AT4G25700	chy1	---	hypothetical protein POPTR_0004s07230g [Populus trichocarpa]
Pop_A06G053365	146	Pag00045492	Potri.006G221500	AT5G35550.1	ATMYB123,ATTT2,MYB123,TT2	Duplicated homeodomain-like superfamily protein	TT2 encodes a R2R3 MYB domain putative transcription factor that acts as a key determinant in the proanthocyanidin accumulation of developing seed. It is thought that a ternary complex composed of TT2, TT8 and TTG1 is necessary for correct expression of BAN in seed endothelium.	TRANSPARENT TESTA 2 (TT2); CONTAINS InterPro DOMAIN/s: SANT, DNA-binding (InterPro:IPR001005), Homeodomain-like (InterPro:IPR009057), Myb, DNA-binding (InterPro:IPR014778), HTH transcriptional regulator, Myb-type, DNA-binding (InterPro:IPR017930), Homeodomain-related (InterPro:IPR012287), Myb transcription factor (InterPro:IPR015495); BEST Arabidopsis thaliana protein match is: myb domain protein…	AT5G35550	TT2	TRANSPARENT TESTA 2	hypothetical protein POPTR_0006s23810g [Populus trichocarpa]
Pop_A17G020572	146	Pag00040910	Potri.T074200	AT5G17680.1	---	disease resistance protein (TIR-NBS-LRR class), putative	---	disease resistance protein (TIR-NBS-LRR class), putative; FUNCTIONS IN: transmembrane receptor activity, ATP binding; INVOLVED IN: signal transduction, defense response, apoptosis, innate immune response; LOCATED IN: intrinsic to membrane; EXPRESSED IN: 14 plant structures; EXPRESSED DURING: 6 growth stages; CONTAINS InterPro DOMAIN/s: Leucine-rich repeat, typical subtype (InterPro:IPR003591), NB…	---	---	---	hypothetical protein POPTR_0043s002001g, partial [Populus trichocarpa]
Pop_G07G062500	146	Pag00003624	Potri.007G022000	AT5G66460.1	---	Glycosyl hydrolase superfamily protein	Encodes a endo-beta-mannanase involved in seed germination.	Glycosyl hydrolase superfamily protein; FUNCTIONS IN: cation binding, hydrolase activity, hydrolyzing O-glycosyl compounds, catalytic activity; INVOLVED IN: carbohydrate metabolic process; LOCATED IN: endomembrane system; EXPRESSED IN: 17 plant structures; EXPRESSED DURING: 4 anthesis, C globular stage, 4 leaf senescence stage, petal differentiation and expansion stage, E expanded cotyledon stage…	AT5G66460	MAN7	endo-beta-mannase 7	hypothetical protein POPTR_007G022000v3 [Populus trichocarpa]
Pop_G10G007167	146	Pag00026714	Potri.010G199600	AT3G11410.1	AHG3,ATPP2CA,PP2CA	protein phosphatase 2CA	Encodes protein phosphatase 2C. Negative regulator of ABA signalling. Expressed in seeds during germination. mRNA up-regulated by drought and ABA.	protein phosphatase 2CA (PP2CA); FUNCTIONS IN: protein binding, protein serine/threonine phosphatase activity, phosphoprotein phosphatase activity; INVOLVED IN: in 6 processes; LOCATED IN: protein serine/threonine phosphatase complex; EXPRESSED IN: 26 plant structures; EXPRESSED DURING: 16 growth stages; CONTAINS InterPro DOMAIN/s: Protein phosphatase 2C, manganese/magnesium aspartate binding sit…	AT3G11410	PP2CA	protein phosphatase 2CA	hypothetical protein POPTR_010G199600v3 [Populus trichocarpa]
Pop_G14G088790	146	Pag00036469	Potri.014G152000	AT1G05230.1	HDG2	homeodomain GLABROUS 2	Encodes a homeobox-leucine zipper family protein belonging to the HD-ZIP IV family. Mutants have trichomes that appear glass-like under a dissecting microscope as compared to the wild-type trichomes. The mutations do not affect trichome growth or branch number.	homeodomain GLABROUS 2 (HDG2); FUNCTIONS IN: DNA binding, sequence-specific DNA binding transcription factor activity; INVOLVED IN: regulation of transcription, DNA-dependent, trichome morphogenesis; LOCATED IN: nucleus; EXPRESSED IN: 32 plant structures; EXPRESSED DURING: 15 growth stages; CONTAINS InterPro DOMAIN/s: Homeobox, conserved site (InterPro:IPR017970), Homeobox (InterPro:IPR001356), H…	AT1G05230	HDG2	homeodomain GLABROUS 2	PREDICTED homeobox-leucine zipper protein HDG2 isoform X2 [Populus euphratica]
Pop_A11G079157	145	Pag00019803	Potri.011G129700	AT5G54510.1	DFL1,GH3.6	Auxin-responsive GH3 family protein	Encodes an IAA-amido synthase that conjugates Ala, Asp, Phe, and Trp to auxin. Lines overexpressing this gene accumulate IAA-ASP and are hypersensitive to several auxins. Identified as a dominant mutation that displays shorter hypocotyls in light grown plants when compared to wild type siblings. Protein is similar to auxin inducible gene from pea (GH3).	DWARF IN LIGHT 1 (DFL1); FUNCTIONS IN: indole-3-acetic acid amido synthetase activity; INVOLVED IN: auxin homeostasis, response to auxin stimulus, auxin mediated signaling pathway, unidimensional cell growth; LOCATED IN: chloroplast, cytoplasm; EXPRESSED IN: 19 plant structures; EXPRESSED DURING: 12 growth stages; CONTAINS InterPro DOMAIN/s: GH3 auxin-responsive promoter (InterPro:IPR004993); BES…	AT5G54510	GH3.6	---	PREDICTED indole-3-acetic acid-amido synthetase GH3.6-like [Populus euphratica]
Pop_G01G011389	145	Pag00007247	Potri.009G060800	AT5G05170.1	ATCESA3,ATH-B,CESA3,CEV1,IXR1	Cellulose synthase family protein	Encodes a cellulose synthase isomer. CESA3 mutants have cellulose defect in the primary cell wall. Multiple lines of evidence suggest that CESA3, along with CESA1 and CESA6 are present in the same plasma membrane complex for cellulose biosynthesis. As inferred from the null role of secondary wall-type CesAs, included in a set of five primary wall-type CesAs that may support trichome cell wall thi…	CONSTITUTIVE EXPRESSION OF VSP 1 (CEV1); FUNCTIONS IN: cellulose synthase activity, transferase activity, transferring glycosyl groups; INVOLVED IN: primary cell wall biogenesis, cellulose biosynthetic process, defense response; LOCATED IN: Golgi apparatus, plasma membrane; EXPRESSED IN: 27 plant structures; EXPRESSED DURING: 14 growth stages; CONTAINS InterPro DOMAIN/s: Cellulose synthase (Inter…	AT5G05170	IXR1	ISOXABEN RESISTANT 1	cellulose synthase 3 [Populus tomentosa]
Pop_G07G061334	145	Pag00044915	Potri.007G119700	AT4G16740.1	ATTPS03,TPS03	terpene synthase 03	Encodes an (E,E)-alpha-farnesene synthase in the Col ecotype of Arabidopsis. This enzyme can also catalyze the formation of (E)-beta-ocimene as well as trace amounts of myrcene and other related compounds in vitro. The cytosolic localization of the protein may make it favor (E,E)-alpha-farnesene biosynthesis because the precursor of this product, FPP, is primarily cytosolic. Transcript levels for…	terpene synthase 03 (TPS03); CONTAINS InterPro DOMAIN/s: Terpene synthase, metal-binding domain (InterPro:IPR005630), Terpenoid synthase (InterPro:IPR008949), Terpenoid cylases/protein prenyltransferase alpha-alpha toroid (InterPro:IPR008930), Terpene synthase-like (InterPro:IPR001906); BEST Arabidopsis thaliana protein match is: terpene synthase-like sequence-1,8-cineole (TAIR:AT3G25820.1); Has …	AT4G16740	TPS03	terpene synthase 03	PREDICTED probable terpene synthase 9 isoform X1 [Populus euphratica]
Pop_A05G056001	143	Pag00028264	Potri.005G168600	AT1G78070.1	---	Transducin/WD40 repeat-like superfamily protein	---	Transducin/WD40 repeat-like superfamily protein; CONTAINS InterPro DOMAIN/s: WD40 repeat 2 (InterPro:IPR019782), WD40 repeat-like-containing domain (InterPro:IPR011046), WD40 repeat, conserved site (InterPro:IPR019775), WD40-repeat-containing domain (InterPro:IPR017986), WD40/YVTN repeat-like-containing domain (InterPro:IPR015943), WD40 repeat (InterPro:IPR001680), WD40 repeat, subgroup (InterPro…	---	---	---	hypothetical protein POPTR_005G168600v3 [Populus trichocarpa]
Pop_A12G008020	143	Pag00021470	Potri.015G146700	AT1G63700.1	EMB71,MAPKKK4,YDA	Protein kinase superfamily protein	Member of MEKK subfamily, a component of the stomatal development regulatory pathway. Mutations in this locus result in embryo lethality.	YODA (YDA); FUNCTIONS IN: protein serine/threonine kinase activity, protein kinase activity, kinase activity, ATP binding; INVOLVED IN: stomatal complex morphogenesis, embryo development ending in seed dormancy; LOCATED IN: cellular_component unknown; EXPRESSED IN: 22 plant structures; EXPRESSED DURING: 13 growth stages; CONTAINS InterPro DOMAIN/s: Protein kinase, ATP binding site (InterPro:IPR01…	AT1G63700	YDA	YODA	hypothetical protein POPTR_012G143900v3 [Populus trichocarpa]
Pop_A09G076891	142	Pag00009827	Potri.009G141700	AT3G12500.1	ATHCHIB,B-CHI,CHI-B,HCHIB,PR-3,PR3	basic chitinase	encodes a basic chitinase involved in ethylene/jasmonic acid mediated signalling pathway during systemic acquired resistance based on expression analyses.	basic chitinase (HCHIB); FUNCTIONS IN: chitinase activity; INVOLVED IN: response to cadmium ion, defense response to fungus, jasmonic acid and ethylene-dependent systemic resistance, ethylene mediated signaling pathway; LOCATED IN: plasma membrane, vacuole; EXPRESSED IN: 10 plant structures; EXPRESSED DURING: LP.06 six leaves visible, LP.04 four leaves visible, 4 anthesis, petal differentiation a…	AT3G12500	PR3	PATHOGENESIS-RELATED 3	hypothetical protein POPTR_0009s14430g [Populus trichocarpa]
Pop_G01G067512	142	Pag00016258	Potri.001G301800	AT4G34160.1	CYCD3,CYCD3;1	CYCLIN D3;1	encodes a cyclin D-type protein involved in the switch from cell proliferation to the final stages of differentiation. The gene is transcriptionally regulated by cytokinin and brassinosteroid. Protein interacts with cyclin-dependent kinase inhibitor ICK1.	CYCLIN D3;1 (CYCD3;1); CONTAINS InterPro DOMAIN/s: Cyclin, C-terminal (InterPro:IPR004367), Cyclin D (InterPro:IPR015451), Cyclin-like (InterPro:IPR011028), Cyclin-related (InterPro:IPR013763), Cyclin, N-terminal (InterPro:IPR006671), Cyclin (InterPro:IPR006670); BEST Arabidopsis thaliana protein match is: CYCLIN D3;2 (TAIR:AT5G67260.1); Has 3155 Blast hits to 3153 proteins in 309 species: Archae…	AT4G34160	CYCD3;1	CYCLIN D3;1	hypothetical protein [Populus tomentosa]
Pop_G03G001070	142	Pag00037107	Potri.004G217800	AT1G22930.1	---	T-complex protein 11	---	T-complex protein 11; CONTAINS InterPro DOMAIN/s: T-complex 11 (InterPro:IPR008862); BEST Arabidopsis thaliana protein match is: T-complex protein 11 (TAIR:AT4G09150.1); Has 9929 Blast hits to 7090 proteins in 817 species: Archae - 19; Bacteria - 1454; Metazoa - 4175; Fungi - 699; Plants - 382; Viruses - 14; Other Eukaryotes - 3186 (source: NCBI BLink).	---	---	---	hypothetical protein POPTR_0003s01250g [Populus trichocarpa]
Pop_G12G008914	142	Pag00022950	Potri.012G095600	AT5G14210.1	---	Leucine-rich repeat protein kinase family protein	---	Leucine-rich repeat protein kinase family protein; FUNCTIONS IN: protein serine/threonine kinase activity, protein kinase activity, ATP binding; INVOLVED IN: transmembrane receptor protein tyrosine kinase signaling pathway, protein amino acid phosphorylation; LOCATED IN: mitochondrion; EXPRESSED IN: 22 plant structures; EXPRESSED DURING: 13 growth stages; CONTAINS InterPro DOMAIN/s: Protein kinas…	---	---	---	hypothetical protein POPTR_012G095600v3 [Populus trichocarpa]
Pop_A05G071951	140	Pag00029814	Potri.005G037801	AT1G78340.1	ATGSTU22,GSTU22	glutathione S-transferase TAU 22	Encodes glutathione transferase belonging to the tau class of GSTs. Naming convention according to Wagner et al. (2002).	glutathione S-transferase TAU 22 (GSTU22); CONTAINS InterPro DOMAIN/s: Thioredoxin fold (InterPro:IPR012335), Glutathione S-transferase, C-terminal (InterPro:IPR004046), Glutathione S-transferase, C-terminal-like (InterPro:IPR010987), Glutathione S-transferase/chloride channel, C-terminal (InterPro:IPR017933), Glutathione S-transferase, N-terminal (InterPro:IPR004045), Thioredoxin-like fold (Inte…	AT1G78340	GSTU22	glutathione S-transferase TAU 22	PREDICTED probable glutathione S-transferase [Populus euphratica]
Pop_A10G048483	140	Pag00000269	Potri.010G102700	AT1G66140.1	ZFP4	zinc finger protein 4	Encodes a zinc finger protein containing only a single zinc finger.	zinc finger protein 4 (ZFP4); FUNCTIONS IN: sequence-specific DNA binding transcription factor activity, zinc ion binding, nucleic acid binding; INVOLVED IN: regulation of transcription; LOCATED IN: intracellular; EXPRESSED IN: 14 plant structures; EXPRESSED DURING: 8 growth stages; CONTAINS InterPro DOMAIN/s: Zinc finger, C2H2-type (InterPro:IPR007087); BEST Arabidopsis thaliana protein match is…	AT1G66140	ZFP4	zinc finger protein 4	hypothetical protein POPTR_0010s11330g [Populus trichocarpa]
Pop_A19G052541	140	Pag00045462	Potri.019G043600	AT5G17540.1	---	HXXXD-type acyl-transferase family protein	---	HXXXD-type acyl-transferase family protein; FUNCTIONS IN: transferase activity, transferring acyl groups other than amino-acyl groups; INVOLVED IN: biological_process unknown; LOCATED IN: cellular_component unknown; EXPRESSED IN: 9 plant structures; EXPRESSED DURING: 4 anthesis, C globular stage, F mature embryo stage, petal differentiation and expansion stage; CONTAINS InterPro DOMAIN/s: Transfe…	---	---	---	benzoyl-CoAbenzyl alcohol O-benzoyltransferase [Populus davidiana]
Pop_G14G000566	140	Pag00003391	Potri.014G150200	AT2G43120.1	---	RmlC-like cupins superfamily protein	---	RmlC-like cupins superfamily protein; FUNCTIONS IN: calmodulin binding; INVOLVED IN: biological_process unknown; LOCATED IN: plasma membrane; EXPRESSED IN: stem, flower; CONTAINS InterPro DOMAIN/s: Pirin, C-terminal (InterPro:IPR008778), Pirin (InterPro:IPR012093), Cupin, RmlC-type (InterPro:IPR011051), Pirin, N-terminal (InterPro:IPR003829); BEST Arabidopsis thaliana protein match is: pirin (TAI…	---	---	---	pirin-like family protein [Populus trichocarpa]
Pop_A07G006325	139	Pag00015373	Potri.007G074700	AT5G47000.1	---	Peroxidase superfamily protein	---	Peroxidase superfamily protein; FUNCTIONS IN: peroxidase activity, xylan 1,4-beta-xylosidase activity; INVOLVED IN: oxidation reduction, response to oxidative stress; LOCATED IN: endomembrane system; EXPRESSED IN: 13 plant structures; EXPRESSED DURING: L mature pollen stage, M germinated pollen stage, 4 anthesis, C globular stage, petal differentiation and expansion stage; CONTAINS InterPro DOMAI…	---	---	---	hypothetical protein POPTR_0007s07330g [Populus trichocarpa]
Pop_A09G014438	139	Pag00029022	Potri.001G253100	AT1G34470.1	---	Protein of unknown function (DUF803)	---	Protein of unknown function (DUF803); CONTAINS InterPro DOMAIN/s: Protein of unknown function DUF803 (InterPro:IPR008521); BEST Arabidopsis thaliana protein match is: Protein of unknown function (DUF803) (TAIR:AT4G09640.1); Has 1275 Blast hits to 1251 proteins in 224 species: Archae - 0; Bacteria - 101; Metazoa - 420; Fungi - 374; Plants - 269; Viruses - 0; Other Eukaryotes - 111 (source: NCBI BL…	---	---	---	hypothetical protein POPTR_0009s05210g [Populus trichocarpa]
Pop_A13G054438	139	Pag00031745	Potri.013G013500	AT3G05600.1	---	alpha/beta-Hydrolases superfamily protein	---	alpha/beta-Hydrolases superfamily protein; FUNCTIONS IN: epoxide hydrolase activity, catalytic activity; EXPRESSED IN: 17 plant structures; EXPRESSED DURING: 13 growth stages; CONTAINS InterPro DOMAIN/s: Epoxide hydrolase-like (InterPro:IPR000639), Alpha/beta hydrolase fold-1 (InterPro:IPR000073); BEST Arabidopsis thaliana protein match is: alpha/beta-Hydrolases superfamily protein (TAIR:AT4G0234…	---	---	---	PREDICTED bifunctional epoxide hydrolase 2 [Populus euphratica]
Pop_A14G045499	139	Pag00037452	Potri.014G170600	AT3G07650.2	COL9	CONSTANS-like 9	This gene belongs to the CO (CONSTANS) gene family. This gene family is divided in three subgroups: groups III, to which COL9 belongs, is characterised by one B-box (supposed to regulate protein-protein interactions) and a second diverged zinc finger. COL9 downregulates expression of CO (CONSTANS) as well as FT and SOC1 which are known regulatory targets of CO.	CONSTANS-like 9 (COL9); CONTAINS InterPro DOMAIN/s: CCT domain (InterPro:IPR010402), Zinc finger, B-box (InterPro:IPR000315); BEST Arabidopsis thaliana protein match is: B-box type zinc finger protein with CCT domain (TAIR:AT5G48250.1); Has 35333 Blast hits to 34131 proteins in 2444 species: Archae - 798; Bacteria - 22429; Metazoa - 974; Fungi - 991; Plants - 531; Viruses - 0; Other Eukaryotes - …	AT3G07650	COL9	CONSTANS-like 9	hypothetical protein POPTR_014G170600v3 [Populus trichocarpa]
Pop_A19G053272	139	Pag00024487	Potri.019G078400	AT1G72180.1	---	Leucine-rich receptor-like protein kinase family protein	---	Leucine-rich receptor-like protein kinase family protein; FUNCTIONS IN: protein serine/threonine kinase activity, kinase activity, ATP binding; INVOLVED IN: transmembrane receptor protein tyrosine kinase signaling pathway, protein amino acid phosphorylation; LOCATED IN: cellular_component unknown; EXPRESSED IN: 22 plant structures; EXPRESSED DURING: 13 growth stages; CONTAINS InterPro DOMAIN/s: P…	---	---	---	leucine-rich repeat transmembrane protein kinase [Populus trichocarpa]
Pop_G01G035909	139	Pag00001837	Potri.001G058600	AT5G50570.2	---	Squamosa promoter-binding protein-like (SBP domain) transcription factor family protein	---	Squamosa promoter-binding protein-like (SBP domain) transcription factor family protein; FUNCTIONS IN: DNA binding, sequence-specific DNA binding transcription factor activity; INVOLVED IN: regulation of transcription; LOCATED IN: nucleus; CONTAINS InterPro DOMAIN/s: Transcription factor, SBP-box (InterPro:IPR004333); BEST Arabidopsis thaliana protein match is: Squamosa promoter-binding protein-l…	AT5G50570	SPL13A	SQUAMOSA PROMOTER-BINDING PROTEIN LIKE 13A	hypothetical protein POPTR_0001s13630g [Populus trichocarpa]
Pop_G06G051963	139	Pag00028963	Potri.006G118300	AT5G03820.1	---	GDSL-like Lipase/Acylhydrolase family protein	---	GDSL-like Lipase/Acylhydrolase family protein; FUNCTIONS IN: hydrolase activity, acting on ester bonds, lipase activity, carboxylesterase activity; INVOLVED IN: lipid metabolic process; LOCATED IN: endomembrane system; CONTAINS InterPro DOMAIN/s: Lipase, GDSL, active site (InterPro:IPR008265), Lipase, GDSL (InterPro:IPR001087); BEST Arabidopsis thaliana protein match is: GDSL-like Lipase/Acylhydr…	---	---	---	hypothetical protein POPTR_0006s11970g [Populus trichocarpa]
Pop_G15G015222	139	Pag00010496	Potri.015G005900	AT4G00820.1	iqd17	IQ-domain 17	---	IQ-domain 17 (iqd17); CONTAINS InterPro DOMAIN/s: IQ calmodulin-binding region (InterPro:IPR000048); BEST Arabidopsis thaliana protein match is: IQ-domain 18 (TAIR:AT1G01110.2); Has 1332 Blast hits to 1131 proteins in 120 species: Archae - 0; Bacteria - 14; Metazoa - 172; Fungi - 58; Plants - 857; Viruses - 43; Other Eukaryotes - 188 (source: NCBI BLink).	AT4G00820	iqd17	IQ-domain 17	hypothetical protein POPTR_015G005900v3 [Populus trichocarpa]
Pop_A01G010345	138	Pag00031433	Potri.001G321700	AT4G14050.1	---	Pentatricopeptide repeat (PPR) superfamily protein	---	Pentatricopeptide repeat (PPR) superfamily protein; INVOLVED IN: biological_process unknown; LOCATED IN: membrane; EXPRESSED IN: leaf; CONTAINS InterPro DOMAIN/s: Pentatricopeptide repeat (InterPro:IPR002885); BEST Arabidopsis thaliana protein match is: pentatricopeptide (PPR) repeat-containing protein (TAIR:AT1G68930.1); Has 30201 Blast hits to 17322 proteins in 780 species: Archae - 12; Bacteri…	---	---	---	pentatricopeptide repeat-containing family protein [Populus trichocarpa]
Pop_A03G014935	138	Pag00024858	Potri.003G142400	AT4G23990.1	ATCSLG3,CSLG3	cellulose synthase like G3	encodes a protein similar to cellulose synthase	cellulose synthase like G3 (CSLG3); FUNCTIONS IN: cellulose synthase activity, transferase activity, transferring glycosyl groups, transferase activity; INVOLVED IN: cellulose biosynthetic process, polysaccharide biosynthetic process; LOCATED IN: membrane; EXPRESSED IN: 13 plant structures; EXPRESSED DURING: 8 growth stages; CONTAINS InterPro DOMAIN/s: Cellulose synthase (InterPro:IPR005150); BES…	AT4G23990	CSLG3	cellulose synthase like G3	cellulose synthase-like protein G2 [Populus tomentosa]
Pop_A04G018524	138	Pag00011441	Potri.004G044000	AT1G53035.1	---	---	---	unknown protein; FUNCTIONS IN: molecular_function unknown; INVOLVED IN: biological_process unknown; LOCATED IN: endomembrane system; EXPRESSED IN: 23 plant structures; EXPRESSED DURING: 13 growth stages; BEST Arabidopsis thaliana protein match is: unknown protein (TAIR:AT3G15358.1); Has 49 Blast hits to 49 proteins in 9 species: Archae - 0; Bacteria - 0; Metazoa - 0; Fungi - 0; Plants - 49; Virus…	---	---	---	hypothetical protein POPTR_0004s04390g [Populus trichocarpa]
Pop_G03G013743	138	Pag00024858	Potri.003G142400	AT4G23990.1	ATCSLG3,CSLG3	cellulose synthase like G3	encodes a protein similar to cellulose synthase	cellulose synthase like G3 (CSLG3); FUNCTIONS IN: cellulose synthase activity, transferase activity, transferring glycosyl groups, transferase activity; INVOLVED IN: cellulose biosynthetic process, polysaccharide biosynthetic process; LOCATED IN: membrane; EXPRESSED IN: 13 plant structures; EXPRESSED DURING: 8 growth stages; CONTAINS InterPro DOMAIN/s: Cellulose synthase (InterPro:IPR005150); BES…	AT4G23990	CSLG3	cellulose synthase like G3	PREDICTED cellulose synthase-like protein G3 [Populus euphratica]
Pop_G04G066499	138	Pag00007927	Potri.004G074000	AT4G25700.1	B1,BCH1,BETA-OHASE 1,chy1	beta-hydroxylase 1	Converts beta-carotene to zeaxanthin via cryptoxanthin.	beta-hydroxylase 1 (BETA-OHASE 1); FUNCTIONS IN: carotene beta-ring hydroxylase activity; INVOLVED IN: xanthophyll biosynthetic process, carotene metabolic process; LOCATED IN: endoplasmic reticulum, chloroplast; EXPRESSED IN: 21 plant structures; EXPRESSED DURING: 13 growth stages; CONTAINS InterPro DOMAIN/s: Fatty acid hydroxylase (InterPro:IPR006694); BEST Arabidopsis thaliana protein match is…	AT4G25700	chy1	---	hypothetical protein POPTR_0004s07230g [Populus trichocarpa]
Pop_G11G070098	138	Pag00016547	Potri.011G145000	AT1G76490.1	HMG1,HMGR1	hydroxy methylglutaryl CoA reductase 1	Encodes a 3-hydroxy-3-methylglutaryl coenzyme A reductase, which is involved in melavonate biosynthesis and performs the first committed step in isoprenoid biosynthesis. Expression is activated in dark in leaf tissue but not controlled by light in the root (confine	hydroxy methylglutaryl CoA reductase 1 (HMG1); CONTAINS InterPro DOMAIN/s: Hydroxymethylglutaryl-CoA reductase, class I, catalytic (InterPro:IPR004554), Hydroxymethylglutaryl-CoA reductase, class I/II, substrate-binding (InterPro:IPR009029), Hydroxymethylglutaryl-CoA reductase, class I/II, NAD/NADP-binding (InterPro:IPR009023), Hydroxymethylglutaryl-CoA reductase, class I/II, catalytic (InterPro:…	AT1G76490	HMGR1	3-HYDROXY-3-METHYLGLUTARYL COA REDUCTASE 1	3-hydroxy-3-methylglutaryl coenzyme A reductase family protein [Populus trichocarpa]
Pop_G12G084682	138	Pag00007664	Potri.012G130400	AT5G62230.1	ERL1	ERECTA-like 1	Encodes a receptor-like kinase that, together with ER and ERL2 governs the initial decision of protodermal cells to either divide proliferatively to produce pavement cells or divide asymmetrically to generate stomatal complexes. It is important for maintaining stomatal stem cell activity and preventing terminal differentiation of the meristemoid into the guard mother cell. Along with erl2 functio…	ERECTA-like 1 (ERL1); FUNCTIONS IN: kinase activity; INVOLVED IN: stomatal complex morphogenesis, embryo sac development, ovule development; LOCATED IN: endomembrane system; EXPRESSED IN: 24 plant structures; EXPRESSED DURING: 13 growth stages; CONTAINS InterPro DOMAIN/s: Protein kinase, ATP binding site (InterPro:IPR017441), Protein kinase, catalytic domain (InterPro:IPR000719), Leucine-rich rep…	AT5G62230	ERL1	ERECTA-like 1	PTH-1 family protein [Populus trichocarpa]
Pop_A04G029164	137	Pag00007912	Potri.004G073400		---	---	---	---				hypothetical protein POPTR_0004s07170g [Populus trichocarpa]
Pop_G01G016550	137	Pag00032854	Potri.015G118500	AT1G10180.1	---	---	---	BEST Arabidopsis thaliana protein match is: exocyst complex component 84B (TAIR:AT5G49830.1); Has 132 Blast hits to 132 proteins in 25 species: Archae - 0; Bacteria - 0; Metazoa - 7; Fungi - 0; Plants - 117; Viruses - 0; Other Eukaryotes - 8 (source: NCBI BLink).	---	---	---	hypothetical protein POPTR_0015s15670g [Populus trichocarpa]
Pop_A07G006604	136	Pag00040258	Potri.007G102400	AT1G77280.1	---	Protein kinase protein with adenine nucleotide alpha hydrolases-like domain	---	Protein kinase protein with adenine nucleotide alpha hydrolases-like domain; FUNCTIONS IN: protein serine/threonine kinase activity, protein kinase activity, kinase activity, ATP binding; INVOLVED IN: protein amino acid phosphorylation, response to stress; LOCATED IN: cellular_component unknown; EXPRESSED IN: 16 plant structures; EXPRESSED DURING: 6 growth stages; CONTAINS InterPro DOMAIN/s: UspA…	---	---	---	hypothetical protein POPTR_007G102400v3 [Populus trichocarpa]
Pop_A12G081618	136	Pag00025696	Potri.012G019500	AT4G27730.1	ATOPT6,OPT6	oligopeptide transporter 1	oligopeptide transporter	oligopeptide transporter 1 (OPT6); FUNCTIONS IN: oligopeptide transporter activity; INVOLVED IN: oligopeptide transport; LOCATED IN: plasma membrane, membrane; EXPRESSED IN: 9 plant structures; EXPRESSED DURING: 4 anthesis, F mature embryo stage, petal differentiation and expansion stage, E expanded cotyledon stage, D bilateral stage; CONTAINS InterPro DOMAIN/s: Tetrapeptide transporter, OPT1/isp…	AT4G27730	OPT6	oligopeptide transporter 1	PREDICTED oligopeptide transporter 9-like [Populus euphratica]
Pop_A06G053729	135	Pag00034243	Potri.006G234300	AT4G29190.1	---	Zinc finger C-x8-C-x5-C-x3-H type family protein	---	Zinc finger C-x8-C-x5-C-x3-H type family protein; CONTAINS InterPro DOMAIN/s: Zinc finger, CCCH-type (InterPro:IPR000571); BEST Arabidopsis thaliana protein match is: CCCH-type zinc finger family protein (TAIR:AT2G19810.1); Has 726 Blast hits to 700 proteins in 125 species: Archae - 0; Bacteria - 0; Metazoa - 157; Fungi - 3; Plants - 406; Viruses - 0; Other Eukaryotes - 160 (source: NCBI BLink).	AT4G29190	OZF2	oxidation-related zinc finger 2	zinc finger family protein [Populus trichocarpa]
Pop_A06G089345	135	Pag00021082	Potri.006G107000	AT5G05340.1	---	Peroxidase superfamily protein	---	Peroxidase superfamily protein; FUNCTIONS IN: protein binding, peroxidase activity; INVOLVED IN: response to oxidative stress, oxidation reduction; LOCATED IN: apoplast, cell wall; EXPRESSED IN: 9 plant structures; EXPRESSED DURING: LP.04 four leaves visible, 4 anthesis, C globular stage, petal differentiation and expansion stage; CONTAINS InterPro DOMAIN/s: Haem peroxidase (InterPro:IPR010255), …	---	---	---	class III peroxidase [Populus trichocarpa]
Pop_G18G078615	135	Pag00002861	Potri.018G045100	AT4G32880.1	ATHB-8,ATHB8,HB-8	homeobox gene 8	member of homeodomain-leucine zipper family, acting as a differentiation-promoting transcription factor of the vascular meristems.	homeobox gene 8 (HB-8); CONTAINS InterPro DOMAIN/s: Basic-leucine zipper (bZIP) transcription factor (InterPro:IPR004827), Homeobox (InterPro:IPR001356), Homeodomain-like (InterPro:IPR009057), Lipid-binding START (InterPro:IPR002913), MEKHLA (InterPro:IPR013978), Homeodomain-related (InterPro:IPR012287); BEST Arabidopsis thaliana protein match is: Homeobox-leucine zipper family protein / lipid-bi…	AT4G32880	HB-8	homeobox gene 8	hypothetical protein POPTR_018G045100v3 [Populus trichocarpa]
Pop_A01G067261	134	Pag00007247	Potri.009G060800	AT5G05170.1	ATCESA3,ATH-B,CESA3,CEV1,IXR1	Cellulose synthase family protein	Encodes a cellulose synthase isomer. CESA3 mutants have cellulose defect in the primary cell wall. Multiple lines of evidence suggest that CESA3, along with CESA1 and CESA6 are present in the same plasma membrane complex for cellulose biosynthesis. As inferred from the null role of secondary wall-type CesAs, included in a set of five primary wall-type CesAs that may support trichome cell wall thi…	CONSTITUTIVE EXPRESSION OF VSP 1 (CEV1); FUNCTIONS IN: cellulose synthase activity, transferase activity, transferring glycosyl groups; INVOLVED IN: primary cell wall biogenesis, cellulose biosynthetic process, defense response; LOCATED IN: Golgi apparatus, plasma membrane; EXPRESSED IN: 27 plant structures; EXPRESSED DURING: 14 growth stages; CONTAINS InterPro DOMAIN/s: Cellulose synthase (Inter…	AT5G05170	IXR1	ISOXABEN RESISTANT 1	cellulose synthase 3 [Populus tomentosa]
Pop_G01G004721	134	Pag00032731	Potri.001G155100	AT5G47370.1	HAT2	Homeobox-leucine zipper protein 4 (HB-4) / HD-ZIP protein	homeobox-leucine zipper genes induced by auxin, but not by other phytohormones. Plays opposite roles in the shoot and root tissues in regulating auxin-mediated morphogenesis.	HAT2; FUNCTIONS IN: transcription repressor activity, DNA binding, sequence-specific DNA binding transcription factor activity; INVOLVED IN: response to auxin stimulus, auxin mediated signaling pathway, shade avoidance, regulation of transcription, DNA-dependent, unidimensional cell growth; LOCATED IN: nucleus; EXPRESSED IN: 21 plant structures; EXPRESSED DURING: 13 growth stages; CONTAINS InterP…	AT5G47370	HAT2	---	homeobox-leucine zipper family protein [Populus trichocarpa]
Pop_G13G071558	134	Pag00022862	Potri.013G071800		---	---	---	---				hypothetical protein POPTR_0013s06900g [Populus trichocarpa]
Pop_A07G070543	133	Pag00023821	Potri.007G112600	AT5G64330.1	JK218,NPH3,RPT3	Phototropic-responsive NPH3 family protein	Involved in blue light response signaling pathway; interacts with the blue light photoreceptor NPH1. Null mutations abolish phototrophic responses of etiolated seedlings to low fluence blue light. Protein contains multiple protein-protein interaction domains.	NON-PHOTOTROPIC HYPOCOTYL 3 (NPH3); CONTAINS InterPro DOMAIN/s: NPH3 (InterPro:IPR004249), BTB/POZ fold (InterPro:IPR011333), BTB/POZ-like (InterPro:IPR000210); BEST Arabidopsis thaliana protein match is: Phototropic-responsive NPH3 family protein (TAIR:AT1G30440.1); Has 30201 Blast hits to 17322 proteins in 780 species: Archae - 12; Bacteria - 1396; Metazoa - 17338; Fungi - 3422; Plants - 5037; …	AT5G64330	RPT3	ROOT PHOTOTROPISM 3	hypothetical protein POPTR_0007s03550g [Populus trichocarpa]
Pop_A09G077061	133	Pag00044792	Potri.009G126000	AT4G34760.1	---	SAUR-like auxin-responsive protein family	---	SAUR-like auxin-responsive protein family ; CONTAINS InterPro DOMAIN/s: Auxin responsive SAUR protein (InterPro:IPR003676); BEST Arabidopsis thaliana protein match is: SAUR-like auxin-responsive protein family (TAIR:AT2G16580.1); Has 1475 Blast hits to 1458 proteins in 28 species: Archae - 0; Bacteria - 0; Metazoa - 0; Fungi - 0; Plants - 1474; Viruses - 0; Other Eukaryotes - 1 (source: NCBI BLin…	---	---	---	hypothetical protein POPTR_009G126000v3 [Populus trichocarpa]
Pop_A15G048982	133	Pag00035885	Potri.015G087700	AT5G63160.1	BT1	BTB and TAZ domain protein 1	BTB and TAZ domain protein. Short-lived nuclear-cytoplasmic protein targeted for degradation by the 26S proteosome pathway. Acts redundantly with BT2 and BT3 during female gametophyte development.	BTB and TAZ domain protein 1 (BT1); CONTAINS InterPro DOMAIN/s: BTB/POZ (InterPro:IPR013069), Zinc finger, TAZ-type (InterPro:IPR000197), BTB/POZ fold (InterPro:IPR011333), Kelch related (InterPro:IPR013089), BTB/POZ-like (InterPro:IPR000210); BEST Arabidopsis thaliana protein match is: BTB and TAZ domain protein 2 (TAIR:AT3G48360.1); Has 1462 Blast hits to 1460 proteins in 105 species: Archae - …	AT5G63160	BT1	BTB and TAZ domain protein 1	speckle-type POZ family protein [Populus trichocarpa]
Pop_G10G006121	133	Pag00021012	Potri.008G017100	AT5G04770.1	ATCAT6,CAT6	cationic amino acid transporter 6	Encodes a member of the cationic amino acid transporter (CAT) subfamily of amino acid polyamine choline transporters. Does not mediate efficient uptake of basic amino acids in yeast or Xenopus systems but can transport neutral and acidic amino acid analogs. Expressed in sink tissues. Induced during infestation of roots by the plant parasitic root-knot nematode, Meloidogyne incognita. Localized in…	cationic amino acid transporter 6 (CAT6); CONTAINS InterPro DOMAIN/s: Cationic amino acid transporter (InterPro:IPR015606), Amino acid/polyamine transporter I (InterPro:IPR002293), Amino acid permease domain (InterPro:IPR004841); BEST Arabidopsis thaliana protein match is: cationic amino acid transporter 7 (TAIR:AT3G10600.1); Has 1807 Blast hits to 1807 proteins in 277 species: Archae - 0; Bacter…	AT5G04770	CAT6	cationic amino acid transporter 6	hypothetical protein POPTR_0010s24730g [Populus trichocarpa]
Pop_A08G064043	132	Pag00019291	Potri.008G121700	AT1G68440.1	---	---	---	unknown protein; BEST Arabidopsis thaliana protein match is: unknown protein (TAIR:AT1G25400.2); Has 86 Blast hits to 86 proteins in 29 species: Archae - 0; Bacteria - 6; Metazoa - 27; Fungi - 11; Plants - 24; Viruses - 0; Other Eukaryotes - 18 (source: NCBI BLink).	---	---	---	hypothetical protein [Populus tomentosa]
Pop_A10G048607	132	Pag00000144	Potri.010G090500	AT5G26230.1	---	---	Encodes a member of the MAKR (MEMBRANE-ASSOCIATED KINASE REGULATOR) gene family. MAKRs have putative kinase interacting motifs and membrane localization signals. Known members include: AT5G26230 (MAKR1), AT1G64080 (MAKR2), AT2G37380 (MAKR3), AT2G39370 (MAKR4), AT5G52870 (MAKR5) and AT5G52900 (MAKR6).	unknown protein; FUNCTIONS IN: molecular_function unknown; INVOLVED IN: biological_process unknown; LOCATED IN: chloroplast; EXPRESSED IN: 22 plant structures; EXPRESSED DURING: 13 growth stages; Has 1807 Blast hits to 1807 proteins in 277 species: Archae - 0; Bacteria - 0; Metazoa - 736; Fungi - 347; Plants - 385; Viruses - 0; Other Eukaryotes - 339 (source: NCBI BLink).	AT5G26230	MAKR1	membrane-associated kinase regulator 1	hypothetical protein POPTR_0010s10090g [Populus trichocarpa]
Pop_G12G068390	132	Pag00024328	Potri.015G074500	AT4G20970.1	---	basic helix-loop-helix (bHLH) DNA-binding superfamily protein	---	basic helix-loop-helix (bHLH) DNA-binding superfamily protein; FUNCTIONS IN: DNA binding, sequence-specific DNA binding transcription factor activity; INVOLVED IN: defense response to fungus, regulation of transcription; LOCATED IN: nucleus; CONTAINS InterPro DOMAIN/s: Helix-loop-helix DNA-binding domain (InterPro:IPR001092), Helix-loop-helix DNA-binding (InterPro:IPR011598); BEST Arabidopsis tha…	---	---	---	hypothetical protein POPTR_0012s08050g [Populus trichocarpa]
Pop_G13G071514	132	Pag00019544	Potri.013G067000	AT5G17800.1	AtMYB56,MYB56	myb domain protein 56	Member of the R2R3 factor gene family.	myb domain protein 56 (MYB56); CONTAINS InterPro DOMAIN/s: SANT, DNA-binding (InterPro:IPR001005), Homeodomain-like (InterPro:IPR009057), Myb, DNA-binding (InterPro:IPR014778), HTH transcriptional regulator, Myb-type, DNA-binding (InterPro:IPR017930), Homeodomain-related (InterPro:IPR012287), Myb transcription factor (InterPro:IPR015495); BEST Arabidopsis thaliana protein match is: myb domain pro…	AT5G17800	MYB56	myb domain protein 56	hypothetical protein [Populus tomentosa]
Pop_A09G026593	131	Pag00008264	Potri.009G112000	AT1G45616.1	AtRLP6,RLP6	receptor like protein 6	---	receptor like protein 6 (RLP6); INVOLVED IN: signal transduction, defense response; LOCATED IN: membrane; EXPRESSED IN: leaf; CONTAINS InterPro DOMAIN/s: Leucine-rich repeat-containing N-terminal domain, type 2 (InterPro:IPR013210), Leucine-rich repeat (InterPro:IPR001611); BEST Arabidopsis thaliana protein match is: receptor like protein 7 (TAIR:AT1G47890.1); Has 122755 Blast hits to 32280 prote…	AT1G45616	RLP6	receptor like protein 6	hypothetical protein POPTR_009G112000v3 [Populus trichocarpa]
Pop_G02G024324	131	Pag00015070	Potri.002G202400	AT4G02290.1	AtGH9B13,GH9B13	glycosyl hydrolase 9B13	---	glycosyl hydrolase 9B13 (GH9B13); FUNCTIONS IN: hydrolase activity, hydrolyzing O-glycosyl compounds, catalytic activity; INVOLVED IN: carbohydrate metabolic process; LOCATED IN: endomembrane system; EXPRESSED IN: 20 plant structures; EXPRESSED DURING: 9 growth stages; CONTAINS InterPro DOMAIN/s: Six-hairpin glycosidase (InterPro:IPR012341), Glycoside hydrolase, family 9, active site (InterPro:IP…	AT4G02290	GH9B13	glycosyl hydrolase 9B13	hypothetical protein POPTR_002G202400v3 [Populus trichocarpa]
Pop_G18G033669	131	Pag00043851	Potri.018G058600	AT4G29190.1	---	Zinc finger C-x8-C-x5-C-x3-H type family protein	---	Zinc finger C-x8-C-x5-C-x3-H type family protein; CONTAINS InterPro DOMAIN/s: Zinc finger, CCCH-type (InterPro:IPR000571); BEST Arabidopsis thaliana protein match is: CCCH-type zinc finger family protein (TAIR:AT2G19810.1); Has 726 Blast hits to 700 proteins in 125 species: Archae - 0; Bacteria - 0; Metazoa - 157; Fungi - 3; Plants - 406; Viruses - 0; Other Eukaryotes - 160 (source: NCBI BLink).	AT4G29190	OZF2	oxidation-related zinc finger 2	hypothetical protein POPTR_0018s04720g [Populus trichocarpa]
Pop_A13G054233	129	Pag00006806	Potri.013G028100	AT3G05140.1	RBK2	ROP binding protein kinases 2	---	ROP binding protein kinases 2 (RBK2); FUNCTIONS IN: protein serine/threonine kinase activity, protein kinase activity, kinase activity, ATP binding; INVOLVED IN: protein amino acid phosphorylation; LOCATED IN: nucleus, cytoplasm; EXPRESSED IN: 8 plant structures; EXPRESSED DURING: L mature pollen stage, M germinated pollen stage, 4 anthesis; CONTAINS InterPro DOMAIN/s: Protein kinase, ATP binding…	AT3G05140	RBK2	ROP binding protein kinases 2	PREDICTED receptor-like cytosolic serinethreonine-protein kinase RBK2 isoform X2 [Populus euphratica]
Pop_G02G065963	129	Pag00003009	Potri.002G105000	AT5G49700.1	---	Predicted AT-hook DNA-binding family protein	---	Predicted AT-hook DNA-binding family protein; CONTAINS InterPro DOMAIN/s: Protein of unknown function DUF296 (InterPro:IPR005175), Predicted AT-hook DNA-binding (InterPro:IPR014476); BEST Arabidopsis thaliana protein match is: Predicted AT-hook DNA-binding family protein (TAIR:AT1G14490.1); Has 1807 Blast hits to 1807 proteins in 277 species: Archae - 0; Bacteria - 0; Metazoa - 736; Fungi - 347; …	---	---	---	hypothetical protein POPTR_0002s10520g [Populus trichocarpa]
Pop_G04G011014	129	Pag00014572	Potri.004G113200	AT3G30300.1	---	O-fucosyltransferase family protein	---	O-fucosyltransferase family protein; FUNCTIONS IN: molecular_function unknown; INVOLVED IN: biological_process unknown; LOCATED IN: endomembrane system; EXPRESSED IN: 22 plant structures; EXPRESSED DURING: 13 growth stages; CONTAINS InterPro DOMAIN/s: GDP-fucose protein O-fucosyltransferase (InterPro:IPR019378); BEST Arabidopsis thaliana protein match is: O-fucosyltransferase family protein (TAIR…	---	---	---	hypothetical protein POPTR_0004s11200g [Populus trichocarpa]
Pop_G07G061418	129	Pag00015373	Potri.007G074700	AT5G47000.1	---	Peroxidase superfamily protein	---	Peroxidase superfamily protein; FUNCTIONS IN: peroxidase activity, xylan 1,4-beta-xylosidase activity; INVOLVED IN: oxidation reduction, response to oxidative stress; LOCATED IN: endomembrane system; EXPRESSED IN: 13 plant structures; EXPRESSED DURING: L mature pollen stage, M germinated pollen stage, 4 anthesis, C globular stage, petal differentiation and expansion stage; CONTAINS InterPro DOMAI…	---	---	---	hypothetical protein POPTR_0007s07330g [Populus trichocarpa]
Pop_G18G011112	129	Pag00002891	Potri.018G048100	AT5G21940.1	---	---	---	unknown protein; BEST Arabidopsis thaliana protein match is: unknown protein (TAIR:AT3G43850.1); Has 30201 Blast hits to 17322 proteins in 780 species: Archae - 12; Bacteria - 1396; Metazoa - 17338; Fungi - 3422; Plants - 5037; Viruses - 0; Other Eukaryotes - 2996 (source: NCBI BLink).	---	---	---	MTD1 family protein [Populus trichocarpa]
Pop_UnG028655	129	Pag00038137	Potri.012G004000	AT4G27870.1	---	Vacuolar iron transporter (VIT) family protein	---	Vacuolar iron transporter (VIT) family protein; FUNCTIONS IN: molecular_function unknown; INVOLVED IN: biological_process unknown; LOCATED IN: integral to membrane, membrane; EXPRESSED IN: leaf; CONTAINS InterPro DOMAIN/s: Protein of unknown function DUF125, transmembrane (InterPro:IPR008217); BEST Arabidopsis thaliana protein match is: vacuolar iron transporter (VIT) family protein (TAIR:AT4G278…	---	---	---	PREDICTED uncharacterized protein LOC105111661 isoform X1 [Populus euphratica]
Pop_G01G029473	128	Pag00045404	Potri.001G003100	AT5G36110.1	CYP716A1	cytochrome P450, family 716, subfamily A, polypeptide 1	member of CYP716A	cytochrome P450, family 716, subfamily A, polypeptide 1 (CYP716A1); FUNCTIONS IN: electron carrier activity, monooxygenase activity, iron ion binding, oxygen binding, heme binding; INVOLVED IN: oxidation reduction; LOCATED IN: endomembrane system; CONTAINS InterPro DOMAIN/s: Cytochrome P450 (InterPro:IPR001128), Cytochrome P450, conserved site (InterPro:IPR017972), Cytochrome P450, E-class, group…	AT5G36110	CYP716A1	cytochrome P450, family 716, subfamily A, polypeptide 1	PREDICTED beta-amyrin 28-oxidase-like [Populus euphratica]
Pop_G14G045141	128	Pag00020718	Potri.014G122300	AT4G02100.1	---	Heat shock protein DnaJ with tetratricopeptide repeat	---	Heat shock protein DnaJ with tetratricopeptide repeat; FUNCTIONS IN: binding, heat shock protein binding; INVOLVED IN: protein folding; LOCATED IN: cellular_component unknown; EXPRESSED IN: leaf; CONTAINS InterPro DOMAIN/s: Tetratricopeptide-like helical (InterPro:IPR011990), Heat shock protein DnaJ, N-terminal (InterPro:IPR001623); BEST Arabidopsis thaliana protein match is: Tetratricopeptide re…	---	---	---	PREDICTED uncharacterized protein LOC105137405 [Populus euphratica]
Pop_A03G050420	127	Pag00013090	Potri.003G048100	AT3G16500.1	IAA26,PAP1	phytochrome-associated protein 1	phytochrome-associated protein 1 (PAP1)	phytochrome-associated protein 1 (PAP1); FUNCTIONS IN: sequence-specific DNA binding transcription factor activity; INVOLVED IN: response to auxin stimulus; LOCATED IN: nucleus; EXPRESSED IN: 22 plant structures; EXPRESSED DURING: 13 growth stages; CONTAINS InterPro DOMAIN/s: Aux/IAA-ARF-dimerisation (InterPro:IPR011525), AUX/IAA protein (InterPro:IPR003311); BEST Arabidopsis thaliana protein mat…	AT3G16500	PAP1	phytochrome-associated protein 1	hypothetical protein POPTR_0003s04650g [Populus trichocarpa]
Pop_A12G007863	127	Pag00007664	Potri.012G130400	AT5G62230.1	ERL1	ERECTA-like 1	Encodes a receptor-like kinase that, together with ER and ERL2 governs the initial decision of protodermal cells to either divide proliferatively to produce pavement cells or divide asymmetrically to generate stomatal complexes. It is important for maintaining stomatal stem cell activity and preventing terminal differentiation of the meristemoid into the guard mother cell. Along with erl2 functio…	ERECTA-like 1 (ERL1); FUNCTIONS IN: kinase activity; INVOLVED IN: stomatal complex morphogenesis, embryo sac development, ovule development; LOCATED IN: endomembrane system; EXPRESSED IN: 24 plant structures; EXPRESSED DURING: 13 growth stages; CONTAINS InterPro DOMAIN/s: Protein kinase, ATP binding site (InterPro:IPR017441), Protein kinase, catalytic domain (InterPro:IPR000719), Leucine-rich rep…	AT5G62230	ERL1	ERECTA-like 1	hypothetical protein POPTR_012G130400v3 [Populus trichocarpa]
Pop_A14G044819	127	Pag00002493	Potri.014G090300	AT4G01250.1	AtWRKY22,WRKY22	WRKY family transcription factor	AtWRKY22 is a member of WRKY Transcription Factor; Group II-e. It is involved in regulation of dark induced leaf senescence.	WRKY22; CONTAINS InterPro DOMAIN/s: DNA-binding WRKY (InterPro:IPR003657); BEST Arabidopsis thaliana protein match is: WRKY family transcription factor (TAIR:AT4G23550.1); Has 3274 Blast hits to 2836 proteins in 187 species: Archae - 0; Bacteria - 0; Metazoa - 0; Fungi - 3; Plants - 3256; Viruses - 0; Other Eukaryotes - 15 (source: NCBI BLink).	AT4G01250	WRKY22	---	WRKY transcription factor 23 [(Populus tomentosa x Populus bolleana) x Populus tomentosa]
Pop_A18G018864	127	Pag00009397	Potri.018G088200	AT5G25930.1	---	Protein kinase family protein with leucine-rich repeat domain	---	Protein kinase family protein with leucine-rich repeat domain; FUNCTIONS IN: kinase activity; INVOLVED IN: protein amino acid phosphorylation; LOCATED IN: plasma membrane, membrane; EXPRESSED IN: 23 plant structures; EXPRESSED DURING: 14 growth stages; CONTAINS InterPro DOMAIN/s: Protein kinase, ATP binding site (InterPro:IPR017441), Protein kinase, catalytic domain (InterPro:IPR000719), Leucine-…	---	---	---	PREDICTED receptor-like protein kinase 5 [Populus euphratica]
Pop_A19G053199	127	Pag00026879	Potri.019G094100	AT3G54420.1	ATCHITIV,ATEP3,CHIV,EP3	homolog of carrot EP3-3 chitinase	encodes an EP3 chitinase that is expressed during somatic embryogenesis in 'nursing' cells surrounding the embryos but not in embryos themselves. The gene is also expressed in mature pollen and growing pollen tubes until they enter the receptive synergid, but not in endosperm and integuments as in carrot. Post-embryonically, expression is found in hydathodes, stipules, root epidermis and emerging…	homolog of carrot EP3-3 chitinase (EP3); FUNCTIONS IN: chitinase activity; INVOLVED IN: somatic embryogenesis, plant-type hypersensitive response; LOCATED IN: cell wall; EXPRESSED IN: 18 plant structures; EXPRESSED DURING: 6 growth stages; CONTAINS InterPro DOMAIN/s: Chitin-binding, type 1, conserved site (InterPro:IPR018371), Glycoside hydrolase, family 19 (InterPro:IPR016283), Chitin-binding, t…	AT3G54420	EP3	homolog of carrot EP3-3 chitinase	hypothetical protein POPTR_0019s12390g [Populus trichocarpa]
Pop_G02G005226	127	Pag00033916	Potri.002G050900	AT4G02715.1	---	---	---	unknown protein; Has 30201 Blast hits to 17322 proteins in 780 species: Archae - 12; Bacteria - 1396; Metazoa - 17338; Fungi - 3422; Plants - 5037; Viruses - 0; Other Eukaryotes - 2996 (source: NCBI BLink).	---	---	---	PREDICTED uncharacterized protein LOC105126834 [Populus euphratica]
Pop_G09G077541	127	Pag00005455	Potri.009G081500	AT5G64510.1	---	---	Encodes Tunicamycin Induced 1(TIN1), a plant-speci_x001E_c ER stress-inducible protein. TIN1 mutation affects pollen surface morphology. Transcriptionally induced by treatment with the N-linked glyclsylation inhibitor tunicamycin.	unknown protein; FUNCTIONS IN: molecular_function unknown; INVOLVED IN: biological_process unknown; LOCATED IN: endomembrane system; EXPRESSED IN: 17 plant structures; EXPRESSED DURING: 10 growth stages; Has 35333 Blast hits to 34131 proteins in 2444 species: Archae - 798; Bacteria - 22429; Metazoa - 974; Fungi - 991; Plants - 531; Viruses - 0; Other Eukaryotes - 9610 (source: NCBI BLink).	AT5G64510	TIN1	tunicamycin induced 1	hypothetical protein [Populus tomentosa]
Pop_A05G001885	126
Pop_A18G013237	126	Pag00027593	Potri.018G054700	AT4G32980.1	ATH1	homeobox gene 1	Encodes transcription factor involved in photomorphogenesis. Regulates gibberellin biosynthesis. Activated by AGAMOUS in a cal-1, ap1-1 background. Expressed at low levels in developing stamens. Increased levels of ATH1 severely delay flowering in the C24 accession. Most remarkably, ectopically expressed ATH1 hardly had an effect on flowering time in the Col-0 and Ler accessions. ATH1 physically …	homeobox gene 1 (ATH1); CONTAINS InterPro DOMAIN/s: Homeobox (InterPro:IPR001356), Homeodomain-like (InterPro:IPR009057), POX (InterPro:IPR006563), Homeodomain-related (InterPro:IPR012287); BEST Arabidopsis thaliana protein match is: BEL1-like homeodomain 7 (TAIR:AT2G16400.1); Has 5042 Blast hits to 5042 proteins in 335 species: Archae - 0; Bacteria - 0; Metazoa - 2114; Fungi - 285; Plants - 2468…	AT4G32980	ATH1	homeobox gene 1	hypothetical protein POPTR_018G054700v3 [Populus trichocarpa]
Pop_G06G051994	126	Pag00028993	Potri.006G115200	AT3G52910.1	AtGRF4,GRF4	growth-regulating factor 4	Growth regulating factor encoding transcription activator. One of the nine members of a GRF gene family, containing nuclear targeting domain. Involved in leaf development and expressed in root, shoot and flower.	growth-regulating factor 4 (GRF4); CONTAINS InterPro DOMAIN/s: Glutamine-Leucine-Glutamine, QLQ (InterPro:IPR014978), WRC (InterPro:IPR014977); BEST Arabidopsis thaliana protein match is: growth-regulating factor 3 (TAIR:AT2G36400.1); Has 959 Blast hits to 852 proteins in 46 species: Archae - 0; Bacteria - 4; Metazoa - 66; Fungi - 4; Plants - 523; Viruses - 0; Other Eukaryotes - 362 (source: NCBI…	AT3G52910	GRF4	growth-regulating factor 4	hypothetical protein POPTR_0006s11630g [Populus trichocarpa]
Pop_G18G080172	126	Pag00021837	Potri.018G097700	AT2G18700.1	ATTPS11,ATTPSB,TPS11	trehalose phosphatase/synthase 11	Encodes an enzyme putatively involved in trehalose biosynthesis. The protein has a trehalose synthase (TPS)-like domain that may or may not be active as well as a trehalose phosphatase (TPP)-like domain.	trehalose phosphatase/synthase 11 (TPS11); FUNCTIONS IN: transferase activity, transferring glycosyl groups; INVOLVED IN: trehalose biosynthetic process, metabolic process; LOCATED IN: mitochondrion; EXPRESSED IN: 27 plant structures; EXPRESSED DURING: 15 growth stages; CONTAINS InterPro DOMAIN/s: HAD-superfamily hydrolase, subfamily IIB (InterPro:IPR006379), Glycosyl transferase, family 20 (Inte…	AT2G18700	TPS11	TREHALOSE-6-PHOSPHATE SYNTHASE 11	hypothetical protein [Populus tomentosa]
Pop_A02G012682	125	Pag00015070	Potri.002G202400	AT4G02290.1	AtGH9B13,GH9B13	glycosyl hydrolase 9B13	---	glycosyl hydrolase 9B13 (GH9B13); FUNCTIONS IN: hydrolase activity, hydrolyzing O-glycosyl compounds, catalytic activity; INVOLVED IN: carbohydrate metabolic process; LOCATED IN: endomembrane system; EXPRESSED IN: 20 plant structures; EXPRESSED DURING: 9 growth stages; CONTAINS InterPro DOMAIN/s: Six-hairpin glycosidase (InterPro:IPR012341), Glycoside hydrolase, family 9, active site (InterPro:IP…	AT4G02290	GH9B13	glycosyl hydrolase 9B13	hypothetical protein POPTR_0002s20350g [Populus trichocarpa]
Pop_G15G017404	125	Pag00035887	Potri.015G087900	AT4G38040.1	---	Exostosin family protein	---	Exostosin family protein; FUNCTIONS IN: catalytic activity; INVOLVED IN: biological_process unknown; LOCATED IN: chloroplast, membrane; EXPRESSED IN: 22 plant structures; EXPRESSED DURING: 13 growth stages; CONTAINS InterPro DOMAIN/s: Exostosin-like (InterPro:IPR004263); BEST Arabidopsis thaliana protein match is: Exostosin family protein (TAIR:AT5G11610.1); Has 1409 Blast hits to 1398 proteins i…	---	---	---	hypothetical protein POPTR_0015s09940g [Populus trichocarpa]
Pop_A12G081636	124	Pag00025708	Potri.012G018200	AT5G24320.1	---	Transducin/WD40 repeat-like superfamily protein	---	Transducin/WD40 repeat-like superfamily protein; CONTAINS InterPro DOMAIN/s: WD40 repeat 2 (InterPro:IPR019782), WD40 repeat, conserved site (InterPro:IPR019775), WD40 repeat (InterPro:IPR001680), G-protein beta WD-40 repeat, region (InterPro:IPR020472), WD40 repeat-like-containing domain (InterPro:IPR011046), WD40-repeat-containing domain (InterPro:IPR017986), WD40/YVTN repeat-like-containing do…	---	---	---	hypothetical protein POPTR_012G018200v3 [Populus trichocarpa]
Pop_A18G012916	124	Pag00030049	Potri.018G058600	AT4G29190.1	---	Zinc finger C-x8-C-x5-C-x3-H type family protein	---	Zinc finger C-x8-C-x5-C-x3-H type family protein; CONTAINS InterPro DOMAIN/s: Zinc finger, CCCH-type (InterPro:IPR000571); BEST Arabidopsis thaliana protein match is: CCCH-type zinc finger family protein (TAIR:AT2G19810.1); Has 726 Blast hits to 700 proteins in 125 species: Archae - 0; Bacteria - 0; Metazoa - 157; Fungi - 3; Plants - 406; Viruses - 0; Other Eukaryotes - 160 (source: NCBI BLink).	AT4G29190	OZF2	oxidation-related zinc finger 2	hypothetical protein POPTR_0018s04720g [Populus trichocarpa]
Pop_G05G057407	124	Pag00026812	Potri.005G220700	AT5G63450.1	CYP94B1	cytochrome P450, family 94, subfamily B, polypeptide 1	member of CYP94B	cytochrome P450, family 94, subfamily B, polypeptide 1 (CYP94B1); FUNCTIONS IN: electron carrier activity, monooxygenase activity, iron ion binding, oxygen binding, heme binding; INVOLVED IN: oxidation reduction; LOCATED IN: endomembrane system; EXPRESSED IN: 10 plant structures; EXPRESSED DURING: 4 anthesis, petal differentiation and expansion stage; CONTAINS InterPro DOMAIN/s: Cytochrome P450 (…	AT5G63450	CYP94B1	cytochrome P450, family 94, subfamily B, polypeptide 1	cytochrome P450 CYP94A1 family protein [Populus trichocarpa]
Pop_G18G078679	123	Pag00003805	Potri.006G254700	AT4G32295.1	---	---	---	unknown protein; BEST Arabidopsis thaliana protein match is: unknown protein (TAIR:AT3G24150.1); Has 39 Blast hits to 39 proteins in 10 species: Archae - 0; Bacteria - 0; Metazoa - 0; Fungi - 0; Plants - 39; Viruses - 0; Other Eukaryotes - 0 (source: NCBI BLink).	---	---	---	hypothetical protein POPTR_0018s01770g [Populus trichocarpa]
Pop_A03G049902	121	Pag00023679	Potri.003G061700	AT5G57190.1	PSD2	phosphatidylserine decarboxylase 2	Encodes the minor form of the two non-mitochondrail phosphatidylserine decarboxylase. The gene expression level is very low. Located at the tonoplast.	phosphatidylserine decarboxylase 2 (PSD2); FUNCTIONS IN: phosphatidylserine decarboxylase activity; INVOLVED IN: N-terminal protein myristoylation, phospholipid biosynthetic process; LOCATED IN: plant-type vacuole membrane; EXPRESSED IN: 13 plant structures; EXPRESSED DURING: 8 growth stages; CONTAINS InterPro DOMAIN/s: EF-Hand 1, calcium-binding site (InterPro:IPR018247), EF-HAND 2 (InterPro:IPR…	AT5G57190	PSD2	phosphatidylserine decarboxylase 2	hypothetical protein POPTR_0003s06020g [Populus trichocarpa]
Pop_A18G083132	121	Pag00034087	Potri.018G062100	AT2G26170.1	CYP711A1,MAX1	cytochrome P450, family 711, subfamily A, polypeptide 1	Encodes a protein with similarity to thromboxane-A synthase, member of the CYP711A cytochrome P450 family. MAX1 is a specific repressor of vegetative axillary buds generated by the axillary meristem. Expressed in vascular traces in the rosette stem and axillary buds throughout plant development. Mutants have increased axillary branches. Along with MAX3,4 thought to mediate control of shoot branch…	cytochrome P450, family 711, subfamily A, polypeptide 1 (CYP711A1); FUNCTIONS IN: electron carrier activity, monooxygenase activity, iron ion binding, oxygen binding, heme binding; INVOLVED IN: carotenoid biosynthetic process, positive regulation of flavonoid biosynthetic process, regulation of meristem structural organization, secondary shoot formation, auxin polar transport; LOCATED IN: endomem…	AT2G26170	MAX1	MORE AXILLARY BRANCHES 1	thromboxane-A synthase family protein [Populus trichocarpa]
Pop_A15G017121	120	Pag00029754	Potri.012G077000	AT5G62570.2	---	Calmodulin binding protein-like	---	Calmodulin binding protein-like; FUNCTIONS IN: calmodulin binding; INVOLVED IN: biological_process unknown; LOCATED IN: cellular_component unknown; EXPRESSED IN: 22 plant structures; EXPRESSED DURING: 13 growth stages; CONTAINS InterPro DOMAIN/s: Calmodulin binding protein-like (InterPro:IPR012416); BEST Arabidopsis thaliana protein match is: Calmodulin-binding protein (TAIR:AT4G25800.2).	---	---	---	hypothetical protein POPTR_0015s08320g [Populus trichocarpa]
Pop_G01G002237	120	Pag00010611	Potri.001G356200	AT3G20300.1	---	Protein of unknown function (DUF3537)	---	Protein of unknown function (DUF3537); CONTAINS InterPro DOMAIN/s: Protein of unknown function DUF3537 (InterPro:IPR021924); BEST Arabidopsis thaliana protein match is: Protein of unknown function (DUF3537) (TAIR:AT1G50630.1); Has 143 Blast hits to 143 proteins in 16 species: Archae - 0; Bacteria - 0; Metazoa - 0; Fungi - 0; Plants - 141; Viruses - 0; Other Eukaryotes - 2 (source: NCBI BLink).	---	---	---	hypothetical protein POPTR_0001s36620g [Populus trichocarpa]
Pop_G19G086370	120	Pag00029665	Potri.019G067500	AT1G59740.1	---	Major facilitator superfamily protein	---	Major facilitator superfamily protein; FUNCTIONS IN: transporter activity; INVOLVED IN: oligopeptide transport, response to nematode; LOCATED IN: plasma membrane, membrane; EXPRESSED IN: 19 plant structures; EXPRESSED DURING: 10 growth stages; CONTAINS InterPro DOMAIN/s: PTR2 family proton/oligopeptide symporter, conserved site (InterPro:IPR018456), Oligopeptide transporter (InterPro:IPR000109), …	---	---	---	hypothetical protein POPTR_019G067500v3 [Populus trichocarpa]
Pop_A07G006541	119	Pag00018874	Potri.007G096200	AT2G22420.1	---	Peroxidase superfamily protein	---	Peroxidase superfamily protein; FUNCTIONS IN: peroxidase activity, heme binding; INVOLVED IN: oxidation reduction, response to oxidative stress; LOCATED IN: endomembrane system; EXPRESSED IN: 21 plant structures; EXPRESSED DURING: 12 growth stages; CONTAINS InterPro DOMAIN/s: Haem peroxidase (InterPro:IPR010255), Plant peroxidase (InterPro:IPR000823), Peroxidases heam-ligand binding site (InterPr…	---	---	---	Peroxidase 17 precursor family protein [Populus trichocarpa]
Pop_A07G062785	119
Pop_G02G031042	119	Pag00006531	Potri.002G162400	AT3G61490.3	---	Pectin lyase-like superfamily protein	---	Pectin lyase-like superfamily protein; FUNCTIONS IN: polygalacturonase activity; INVOLVED IN: carbohydrate metabolic process; LOCATED IN: endomembrane system; EXPRESSED IN: 22 plant structures; EXPRESSED DURING: 14 growth stages; CONTAINS InterPro DOMAIN/s: Pectin lyase fold/virulence factor (InterPro:IPR011050), Glycoside hydrolase, family 28 (InterPro:IPR000743), Pectin lyase fold (InterPro:IPR…	---	---	---	PREDICTED probable polygalacturonase isoform X1 [Populus euphratica]
Pop_G01G075466	118	Pag00015486	Potri.001G028100	AT5G13500.2	---	---	---	unknown protein; FUNCTIONS IN: molecular_function unknown; INVOLVED IN: biological_process unknown; LOCATED IN: endomembrane system; EXPRESSED IN: 22 plant structures; EXPRESSED DURING: 13 growth stages; BEST Arabidopsis thaliana protein match is: unknown protein (TAIR:AT5G25265.1); Has 228 Blast hits to 200 proteins in 21 species: Archae - 0; Bacteria - 0; Metazoa - 0; Fungi - 0; Plants - 213; V…	---	---	---	PREDICTED uncharacterized protein LOC105108106 [Populus euphratica]
Pop_G17G033248	118	Pag00021506	Potri.017G131100	AT5G37600.1	ATGLN1;1,ATGSR1,GLN1;1,GSR 1	glutamine synthase clone R1	encodes a cytosolic glutamine synthetase, the enzyme has high affinity with substrate ammonium	glutamine synthase clone R1 (GSR 1); FUNCTIONS IN: glutamate-ammonia ligase activity, copper ion binding; INVOLVED IN: nitrate assimilation, response to fructose stimulus, response to light stimulus, response to sucrose stimulus, response to glucose stimulus; LOCATED IN: cytosol, cytosolic ribosome, cell wall, plasma membrane; EXPRESSED IN: 24 plant structures; EXPRESSED DURING: 14 growth stages;…	AT5G37600	GSR 1	glutamine synthase clone R1	glutamate-ammonia ligase family protein [Populus trichocarpa]
Pop_A01G010162	117	Pag00028380	Potri.019G009800	AT3G14840.2	---	Leucine-rich repeat transmembrane protein kinase	---	Leucine-rich repeat transmembrane protein kinase; FUNCTIONS IN: protein serine/threonine kinase activity, protein kinase activity, ATP binding; INVOLVED IN: protein amino acid phosphorylation; LOCATED IN: plasma membrane; EXPRESSED IN: 25 plant structures; EXPRESSED DURING: 14 growth stages; CONTAINS InterPro DOMAIN/s: Malectin/receptor-like protein kinase (InterPro:IPR021720), Protein kinase, ca…	---	---	---	hypothetical protein POPTR_001G308600v3 [Populus trichocarpa]
Pop_A01G056867	117	Pag00008367	Potri.001G240500	AT2G28940.2	---	Protein kinase superfamily protein	---	Protein kinase superfamily protein; FUNCTIONS IN: protein kinase activity, kinase activity, ATP binding; INVOLVED IN: protein amino acid phosphorylation; EXPRESSED IN: 19 plant structures; EXPRESSED DURING: 13 growth stages; CONTAINS InterPro DOMAIN/s: Protein kinase, ATP binding site (InterPro:IPR017441), Protein kinase, catalytic domain (InterPro:IPR000719), Serine/threonine-protein kinase-like…	---	---	---	PREDICTED probable receptor-like protein kinase At5g47070 [Populus euphratica]
Pop_A17G019661	117	Pag00039300	Potri.017G103100	AT5G17680.1	---	disease resistance protein (TIR-NBS-LRR class), putative	---	disease resistance protein (TIR-NBS-LRR class), putative; FUNCTIONS IN: transmembrane receptor activity, ATP binding; INVOLVED IN: signal transduction, defense response, apoptosis, innate immune response; LOCATED IN: intrinsic to membrane; EXPRESSED IN: 14 plant structures; EXPRESSED DURING: 6 growth stages; CONTAINS InterPro DOMAIN/s: Leucine-rich repeat, typical subtype (InterPro:IPR003591), NB…	---	---	---	hypothetical protein POPTR_0043s002001g, partial [Populus trichocarpa]
Pop_A06G062426	116	Pag00041921	Potri.006G004166	AT1G55850.1	ATCSLE1,CSLE1	cellulose synthase like E1	encodes a protein similar to cellulose synthase	cellulose synthase like E1 (CSLE1); FUNCTIONS IN: cellulose synthase activity, transferase activity, transferring glycosyl groups; INVOLVED IN: plant-type cell wall biogenesis, cellulose biosynthetic process, polysaccharide biosynthetic process; LOCATED IN: endoplasmic reticulum, plasma membrane; EXPRESSED IN: 24 plant structures; EXPRESSED DURING: 13 growth stages; CONTAINS InterPro DOMAIN/s: Ce…	AT1G55850	CSLE1	cellulose synthase like E1	cellulose synthase like protein E2 [Populus tomentosa]
Pop_G06G076026	116	Pag00009373	Potri.006G075200	AT5G57180.1	CIA2	chloroplast import apparatus 2	Transcription regulator responsible for specific upregulation of the translocon genes atToc33 and atToc75 in leaves. Involved in protein import into chloroplast.	chloroplast import apparatus 2 (CIA2); CONTAINS InterPro DOMAIN/s: CCT domain (InterPro:IPR010402); BEST Arabidopsis thaliana protein match is: CCT motif family protein (TAIR:AT4G25990.2); Has 1391 Blast hits to 1370 proteins in 95 species: Archae - 0; Bacteria - 0; Metazoa - 5; Fungi - 7; Plants - 1340; Viruses - 0; Other Eukaryotes - 39 (source: NCBI BLink).	AT5G57180	CIA2	chloroplast import apparatus 2	hypothetical protein POPTR_006G075200v3 [Populus trichocarpa]
Pop_A07G085203	115	Pag00021773	Potri.007G139401	AT3G26040.1	---	HXXXD-type acyl-transferase family protein	---	HXXXD-type acyl-transferase family protein; FUNCTIONS IN: transferase activity, transferring acyl groups other than amino-acyl groups, transferase activity; INVOLVED IN: biological_process unknown; LOCATED IN: cellular_component unknown; EXPRESSED IN: root; CONTAINS InterPro DOMAIN/s: Transferase (InterPro:IPR003480); BEST Arabidopsis thaliana protein match is: HXXXD-type acyl-transferase family …	---	---	---	hypothetical protein POPTR_0007s00980g [Populus trichocarpa]
Pop_A12G008035	115	Pag00007812	Potri.012G145300	AT3G02690.1	---	nodulin MtN21 /EamA-like transporter family protein	Nucleotide/sugar transporter family protein	nodulin MtN21 /EamA-like transporter family protein; LOCATED IN: chloroplast, membrane; EXPRESSED IN: 22 plant structures; EXPRESSED DURING: 13 growth stages; CONTAINS InterPro DOMAIN/s: Protein of unknown function DUF6, transmembrane (InterPro:IPR000620); Has 18949 Blast hits to 18894 proteins in 2006 species: Archae - 336; Bacteria - 13590; Metazoa - 17; Fungi - 4; Plants - 207; Viruses - 0; Ot…	---	---	---	PREDICTED WAT1-related protein At3g02690, chloroplastic isoform X1 [Populus euphratica]
Pop_A14G029886	115	Pag00017395	Potri.014G024200	AT4G24240.1	ATWRKY7,WRKY7	WRKY DNA-binding protein 7	Encodes a Ca-dependent calmodulin binding protein. Sequence similarity to the WRKY transcription factor gene family.	WRKY DNA-binding protein 7 (WRKY7); CONTAINS InterPro DOMAIN/s: DNA-binding WRKY (InterPro:IPR003657), Transcription factor, WRKY, Zn-cluster (InterPro:IPR018872); BEST Arabidopsis thaliana protein match is: WRKY DNA-binding protein 11 (TAIR:AT4G31550.1); Has 3521 Blast hits to 3002 proteins in 204 species: Archae - 0; Bacteria - 2; Metazoa - 39; Fungi - 4; Plants - 3353; Viruses - 0; Other Eukar…	AT4G24240	WRKY7	WRKY DNA-binding protein 7	PREDICTED probable WRKY transcription factor 7 isoform X1 [Populus euphratica]
Pop_A09G076877	114	Pag00009842	Potri.009G143500	AT1G19250.1	FMO1	flavin-dependent monooxygenase 1	FMO1 is required for full expression of TIR-NB-LRR-conditioned resistance to avirulent pathogens and for basal resistance to invasive virulent pathogens. Functions in an EDS1-regulated but SA-independent mechanism that promotes resistance and cell death at pathogen infection sites.	flavin-dependent monooxygenase 1 (FMO1); FUNCTIONS IN: NADP or NADPH binding, oxidoreductase activity, monooxygenase activity, FAD binding, flavin-containing monooxygenase activity; INVOLVED IN: in 7 processes; LOCATED IN: endomembrane system, intrinsic to endoplasmic reticulum membrane; EXPRESSED IN: stem, leaf whorl, sepal, root, stamen; EXPRESSED DURING: 4 anthesis; CONTAINS InterPro DOMAIN/s:…	AT1G19250	FMO1	flavin-dependent monooxygenase 1	hypothetical protein POPTR_009G143500v3 [Populus trichocarpa]
Pop_G01G090538	114	Pag00031431	Potri.001G321600	AT4G14030.1	SBP1	selenium-binding protein 1	---	selenium-binding protein 1 (SBP1); FUNCTIONS IN: selenium binding; INVOLVED IN: response to cadmium ion, response to hydrogen peroxide, cellular response to selenium ion, sulfate assimilation; LOCATED IN: cellular_component unknown; EXPRESSED IN: guard cell, cultured cell, leaf; EXPRESSED DURING: seedling growth; CONTAINS InterPro DOMAIN/s: Cytochrome cd1-nitrite reductase-like, C-terminal haem d…	AT4G14030	SBP1	selenium-binding protein 1	selenium binding family protein [Populus trichocarpa]
Pop_G01G004342	113	Pag00000899	Potri.001G120200	AT2G45190.1	AFO,FIL,YAB1	Plant-specific transcription factor YABBY family protein	Encodes a member of the YABBY family of transcriptional regulators that is involved in abaxial cell type specification in leaves and fruits. YAB1 acts in a non-cell autonomous fashion within the meristem to affect phyllotactic patterning. The non-autonomous effect on the central region of the meristem is mediated through the activity if Lateral Suppressor (LAS).	ABNORMAL FLORAL ORGANS (AFO); CONTAINS InterPro DOMAIN/s: High mobility group, superfamily (InterPro:IPR009071), YABBY protein (InterPro:IPR006780); BEST Arabidopsis thaliana protein match is: Plant-specific transcription factor YABBY family protein (TAIR:AT4G00180.1); Has 454 Blast hits to 452 proteins in 126 species: Archae - 0; Bacteria - 0; Metazoa - 0; Fungi - 4; Plants - 436; Viruses - 0; O…	AT2G45190	YAB1	YABBY1	hypothetical protein POPTR_0001s00240g [Populus trichocarpa]
Pop_G02G065718	113	Pag00027838	Potri.002G084600	AT1G44760.1	---	Adenine nucleotide alpha hydrolases-like superfamily protein	---	Adenine nucleotide alpha hydrolases-like superfamily protein; FUNCTIONS IN: molecular_function unknown; INVOLVED IN: response to stress; EXPRESSED IN: 22 plant structures; EXPRESSED DURING: 13 growth stages; CONTAINS InterPro DOMAIN/s: UspA (InterPro:IPR006016), Rossmann-like alpha/beta/alpha sandwich fold (InterPro:IPR014729); BEST Arabidopsis thaliana protein match is: Adenine nucleotide alpha …	---	---	---	hypothetical protein POPTR_0002s08500g [Populus trichocarpa]
Pop_A04G026426	111	Pag00014572	Potri.004G113200	AT3G30300.1	---	O-fucosyltransferase family protein	---	O-fucosyltransferase family protein; FUNCTIONS IN: molecular_function unknown; INVOLVED IN: biological_process unknown; LOCATED IN: endomembrane system; EXPRESSED IN: 22 plant structures; EXPRESSED DURING: 13 growth stages; CONTAINS InterPro DOMAIN/s: GDP-fucose protein O-fucosyltransferase (InterPro:IPR019378); BEST Arabidopsis thaliana protein match is: O-fucosyltransferase family protein (TAIR…	---	---	---	hypothetical protein POPTR_0004s11200g [Populus trichocarpa]
Pop_A12G073968	111	Pag00006341	Potri.012G002200	AT5G53130.1	ATCNGC1,CNGC1	cyclic nucleotide gated channel 1	member of Cyclic nucleotide gated channel family	cyclic nucleotide gated channel 1 (CNGC1); FUNCTIONS IN: inward rectifier potassium channel activity, cyclic nucleotide binding, intracellular cyclic nucleotide activated cation channel activity, calmodulin binding, cation channel activity; INVOLVED IN: potassium ion transport, calcium ion transport; LOCATED IN: plasma membrane; EXPRESSED IN: 23 plant structures; EXPRESSED DURING: 13 growth stage…	AT5G53130	CNGC1	cyclic nucleotide gated channel 1	PREDICTED cyclic nucleotide-gated ion channel 1-like [Populus euphratica]
Pop_G07G061496	110
Pop_A10G069180	109	Pag00000668	Potri.010G142300	AT4G16160.2	ATOEP16-2,ATOEP16-S	Mitochondrial import inner membrane translocase subunit Tim17/Tim22/Tim23 family protein	Homologous to pea OEP16 and barley pPORA (OEP16), a member of Arabidopsis OEP16 family. Two OEP16 genes are closely related to each other and are conserved in all land plants, OEP16-2, also named OEP16-S, and OEP16-1 (renamed OEP16-L) are result of the gene duplication event that occurred prior to divergence of bryophytes and seed plants. Predominantly expressed in seed and is not inducible by co…	ATOEP16-2; FUNCTIONS IN: protein transporter activity, P-P-bond-hydrolysis-driven protein transmembrane transporter activity; INVOLVED IN: protein transport; LOCATED IN: plastid outer membrane, mitochondrial inner membrane presequence translocase complex; EXPRESSED IN: 6 plant structures; EXPRESSED DURING: 6 growth stages; CONTAINS InterPro DOMAIN/s: Mitochondrial inner membrane translocase compl…	AT4G16160	ATOEP16-S	---	mitochondrial import inner membrane translocase subunit Tim17Tim22Tim23 family protein [Populus trichocarpa]
Pop_G12G008830	109	Pag00011242	Potri.012G102200	AT3G01990.1	ACR6	ACT domain repeat 6	Member of a small family of ACT domain containing proteins in Arabidopsis. ACT domains are involved in amino acid binding.	ACT domain repeat 6 (ACR6); FUNCTIONS IN: amino acid binding; INVOLVED IN: metabolic process; LOCATED IN: cellular_component unknown; EXPRESSED IN: stem, carpel, stamen; EXPRESSED DURING: 4 anthesis, petal differentiation and expansion stage; CONTAINS InterPro DOMAIN/s: Amino acid-binding ACT (InterPro:IPR002912); BEST Arabidopsis thaliana protein match is: ACT domain repeat 4 (TAIR:AT1G69040.1);…	AT3G01990	ACR6	ACT domain repeat 6	hypothetical protein POPTR_0012s08480g [Populus trichocarpa]
Pop_A01G057031	108	Pag00031949	Potri.001G255300		---	---	---	---				hypothetical protein POPTR_0001s26230g [Populus trichocarpa]
Pop_A11G056676	107	Pag00007320	Potri.011G066700	AT2G42620.1	MAX2,ORE9,PPS	RNI-like superfamily protein	The mutations at MAX2 cause increased hypocotyl and petiole elongation in light-grown seedlings. Positional cloning identifies MAX2 as a member of the F-box leucine-rich repeat family of proteins. MAX2 is identical to ORE9, a proposed regulator of leaf senescence. Involved in positive regulation of light responses.	MORE AXILLARY BRANCHES 2 (MAX2); BEST Arabidopsis thaliana protein match is: F-box/RNI-like superfamily protein (TAIR:AT4G15475.1); Has 1122 Blast hits to 776 proteins in 97 species: Archae - 0; Bacteria - 2; Metazoa - 391; Fungi - 21; Plants - 636; Viruses - 0; Other Eukaryotes - 72 (source: NCBI BLink).	AT2G42620	PPS	PLEIOTROPIC PHOTOSIGNALING	PREDICTED F-boxLRR-repeat MAX2 homolog A-like [Populus euphratica]
Pop_A19G055053	107	Pag00030095	Potri.019G100601	AT4G28290.1	---	---	---	unknown protein; FUNCTIONS IN: molecular_function unknown; INVOLVED IN: biological_process unknown; LOCATED IN: chloroplast; EXPRESSED IN: 23 plant structures; EXPRESSED DURING: 15 growth stages; Has 45 Blast hits to 45 proteins in 11 species: Archae - 0; Bacteria - 0; Metazoa - 0; Fungi - 0; Plants - 45; Viruses - 0; Other Eukaryotes - 0 (source: NCBI BLink).	---	---	---	hypothetical protein POPTR_019G100600v3 [Populus trichocarpa]
Pop_G09G077290	107	Pag00005676	Potri.009G102900	AT3G19190.1	ATATG2,ATG2	autophagy 2	Encodes autophagy-related 2 (ATG2).	AUTOPHAGY 2 (ATG2); CONTAINS InterPro DOMAIN/s: autophagy-related, C-terminal (InterPro:IPR015412); Has 828 Blast hits to 713 proteins in 221 species: Archae - 0; Bacteria - 44; Metazoa - 384; Fungi - 228; Plants - 88; Viruses - 0; Other Eukaryotes - 84 (source: NCBI BLink).	AT3G19190	ATG2	AUTOPHAGY 2	PREDICTED uncharacterized protein LOC105107940 isoform X1 [Populus euphratica]
Pop_G11G070151	106	Pag00019803	Potri.011G129700	AT5G54510.1	DFL1,GH3.6	Auxin-responsive GH3 family protein	Encodes an IAA-amido synthase that conjugates Ala, Asp, Phe, and Trp to auxin. Lines overexpressing this gene accumulate IAA-ASP and are hypersensitive to several auxins. Identified as a dominant mutation that displays shorter hypocotyls in light grown plants when compared to wild type siblings. Protein is similar to auxin inducible gene from pea (GH3).	DWARF IN LIGHT 1 (DFL1); FUNCTIONS IN: indole-3-acetic acid amido synthetase activity; INVOLVED IN: auxin homeostasis, response to auxin stimulus, auxin mediated signaling pathway, unidimensional cell growth; LOCATED IN: chloroplast, cytoplasm; EXPRESSED IN: 19 plant structures; EXPRESSED DURING: 12 growth stages; CONTAINS InterPro DOMAIN/s: GH3 auxin-responsive promoter (InterPro:IPR004993); BES…	AT5G54510	GH3.6	---	IAA-amido synthetase GH3-5 [Populus davidiana x Populus alba var. pyramidalis]
Pop_A08G012039	105	Pag00005092	Potri.008G147300	AT1G60160.1	---	Potassium transporter family protein	---	Potassium transporter family protein; FUNCTIONS IN: potassium ion transmembrane transporter activity; INVOLVED IN: potassium ion transport; LOCATED IN: chloroplast; EXPRESSED IN: 21 plant structures; EXPRESSED DURING: 13 growth stages; CONTAINS InterPro DOMAIN/s: Potassium uptake protein, kup (InterPro:IPR018519), K+ potassium transporter (InterPro:IPR003855); BEST Arabidopsis thaliana protein ma…	---	---	---	putative potassium transporter 12 isoform X2 [Hevea brasiliensis]
Pop_G06G053961	105	Pag00027390	Potri.006G186800	AT2G24270.4	ALDH11A3	aldehyde dehydrogenase 11A3	Encodes a protein with non-phosphorylating NADP-dependent glyceraldehyde-3-phosphate dehydrogenase activity. The activity of the enzyme was determined from leaf extracts; the enzyme has not been purified to confirm activity.	aldehyde dehydrogenase 11A3 (ALDH11A3); FUNCTIONS IN: 3-chloroallyl aldehyde dehydrogenase activity, glyceraldehyde-3-phosphate dehydrogenase (NADP+) activity; INVOLVED IN: oxidation reduction, metabolic process; EXPRESSED IN: 25 plant structures; EXPRESSED DURING: 14 growth stages; CONTAINS InterPro DOMAIN/s: Aldehyde/histidinol dehydrogenase (InterPro:IPR016161), Aldehyde dehydrogenase (InterPr…	AT2G24270	ALDH11A3	aldehyde dehydrogenase 11A3	hypothetical protein POPTR_006G186800v3 [Populus trichocarpa]
Pop_A05G073129	104	Pag00014342	Potri.005G116300	AT5G66290.1	---	---	---	unknown protein; FUNCTIONS IN: molecular_function unknown; INVOLVED IN: N-terminal protein myristoylation; LOCATED IN: cellular_component unknown; EXPRESSED IN: 14 plant structures; EXPRESSED DURING: 7 growth stages; Has 1807 Blast hits to 1807 proteins in 277 species: Archae - 0; Bacteria - 0; Metazoa - 736; Fungi - 347; Plants - 385; Viruses - 0; Other Eukaryotes - 339 (source: NCBI BLink).	---	---	---	hypothetical protein POPTR_005G116300v3 [Populus trichocarpa]
Pop_G06G089759	103	Pag00030174	Potri.006G026100	AT3G56840.1	---	FAD-dependent oxidoreductase family protein	---	FAD-dependent oxidoreductase family protein; FUNCTIONS IN: oxidoreductase activity; INVOLVED IN: biological_process unknown; LOCATED IN: cellular_component unknown; EXPRESSED IN: 22 plant structures; EXPRESSED DURING: 13 growth stages; CONTAINS InterPro DOMAIN/s: FAD dependent oxidoreductase (InterPro:IPR006076); Has 4748 Blast hits to 4741 proteins in 1463 species: Archae - 76; Bacteria - 3210; …	---	---	---	hypothetical protein POPTR_006G026100v3 [Populus trichocarpa]
Pop_A02G066132	102	Pag00005701	Potri.002G125000	AT3G50330.1	HEC2	basic helix-loop-helix (bHLH) DNA-binding superfamily protein	---	HECATE 2 (HEC2); FUNCTIONS IN: DNA binding, sequence-specific DNA binding transcription factor activity; INVOLVED IN: ovary septum development, transmitting tissue development, carpel formation, regulation of transcription; LOCATED IN: nucleus; EXPRESSED IN: 6 plant structures; EXPRESSED DURING: flower development stages, gynoecium developmental stages; CONTAINS InterPro DOMAIN/s: Helix-loop-heli…	AT3G50330	HEC2	HECATE 2	basic helix-loop-helix family protein [Populus trichocarpa]
Pop_G13G034754	102	Pag00012348	Potri.013G126800	AT1G05710.4	---	basic helix-loop-helix (bHLH) DNA-binding superfamily protein	---	basic helix-loop-helix (bHLH) DNA-binding superfamily protein; FUNCTIONS IN: sequence-specific DNA binding transcription factor activity; INVOLVED IN: response to ethylene stimulus, regulation of transcription; LOCATED IN: nucleus; EXPRESSED IN: 22 plant structures; EXPRESSED DURING: 13 growth stages; CONTAINS InterPro DOMAIN/s: Helix-loop-helix DNA-binding domain (InterPro:IPR001092), Helix-loop…	---	---	---	hypothetical protein POPTR_0013s13050g [Populus trichocarpa]
Pop_A17G020579	101	Pag00037027	Potri.017G081100	AT3G28860.1	ABCB19,ATABCB19,ATMDR1,ATMDR11,ATPGP19,MDR1,MDR11,PGP19	ATP binding cassette subfamily B19	Encodes a member of the ATP-binding cassette (ABC) transporter family that is involved in auxin transport and is involved in postembryonic organ separation. Also known as AtMDR11 and PGP19. Possibly regulates auxin-dependent responses by influencing basipetal auxin transport in the root. Acts upstream of phyA in regulating hypocotyl elongation and gravitropic response. Exerts nonredundant, partia…	ATP binding cassette subfamily B19 (ABCB19); FUNCTIONS IN: ATPase activity, coupled to transmembrane movement of substances, auxin efflux transmembrane transporter activity; INVOLVED IN: in 14 processes; LOCATED IN: plasma membrane; EXPRESSED IN: 28 plant structures; EXPRESSED DURING: 13 growth stages; CONTAINS InterPro DOMAIN/s: ATPase, AAA+ type, core (InterPro:IPR003593), ABC transporter-like …	AT3G28860	PGP19	P-GLYCOPROTEIN 19	multidrug resistance P-glycoprotein [Populus trichocarpa]
Pop_G06G014344	100	Pag00004646	Potri.006G046350	AT2G41600.5	---	Mitochondrial glycoprotein family protein	---	Mitochondrial glycoprotein family protein; FUNCTIONS IN: molecular_function unknown; INVOLVED IN: biological_process unknown; LOCATED IN: mitochondrial matrix; EXPRESSED IN: 21 plant structures; EXPRESSED DURING: 13 growth stages; CONTAINS InterPro DOMAIN/s: Mitochondrial glycoprotein (InterPro:IPR003428); BEST Arabidopsis thaliana protein match is: Mitochondrial glycoprotein family protein (TAIR…	---	---	---	hypothetical protein POPTR_0006s04490g [Populus trichocarpa]
Pop_G12G008989	99	Pag00008112	Potri.012G089700	AT4G24740.1	AFC2,AME1,FC2	FUS3-complementing gene 2	a LAMMER-type protein kinase that co-precipitates with serine/arginine-rich (SR) proteins in vitro, interaction modulated by phosphorylation of the proteins.	FUS3-complementing gene 2 (FC2); CONTAINS InterPro DOMAIN/s: Protein kinase, catalytic domain (InterPro:IPR000719), Serine/threonine-protein kinase domain (InterPro:IPR002290), Tyrosine-protein kinase, catalytic domain (InterPro:IPR020635), Serine/threonine-protein kinase-like domain (InterPro:IPR017442), Protein kinase-like domain (InterPro:IPR011009), Serine/threonine-protein kinase, active sit…	AT4G24740	FC2	FUS3-complementing gene 2	hypothetical protein [Populus tomentosa]
Pop_G19G084107	99	Pag00041374	Potri.019G119900	AT4G03230.1	---	S-locus lectin protein kinase family protein	---	S-locus lectin protein kinase family protein; FUNCTIONS IN: sugar binding, protein serine/threonine kinase activity, protein kinase activity, kinase activity, ATP binding; INVOLVED IN: protein amino acid phosphorylation, recognition of pollen; LOCATED IN: endomembrane system; EXPRESSED IN: 9 plant structures; EXPRESSED DURING: 4 anthesis, F mature embryo stage, petal differentiation and expansion…	---	---	---	PREDICTED G-type lectin S-receptor-like serinethreonine-protein kinase At4g03230 [Populus euphratica]
Pop_A04G028347	98	Pag00009872	Potri.004G161400	AT4G10520.1	---	Subtilase family protein	---	Subtilase family protein; FUNCTIONS IN: identical protein binding, serine-type endopeptidase activity; INVOLVED IN: proteolysis, negative regulation of catalytic activity; LOCATED IN: endomembrane system; CONTAINS InterPro DOMAIN/s: Protease-associated PA (InterPro:IPR003137), Proteinase inhibitor, propeptide (InterPro:IPR009020), Peptidase S8/S53, subtilisin/kexin/sedolisin (InterPro:IPR000209),…	---	---	---	PREDICTED subtilisin-like protease SBT3.5 [Populus euphratica]
Pop_G05G072133	98	Pag00033974	Potri.005G058200	AT2G38820.2	---	Protein of unknown function (DUF506)	---	Protein of unknown function (DUF506) ; CONTAINS InterPro DOMAIN/s: Protein of unknown function DUF506, plant (InterPro:IPR006502); BEST Arabidopsis thaliana protein match is: Protein of unknown function (DUF506) (TAIR:AT3G22970.1); Has 35333 Blast hits to 34131 proteins in 2444 species: Archae - 798; Bacteria - 22429; Metazoa - 974; Fungi - 991; Plants - 531; Viruses - 0; Other Eukaryotes - 9610 …	---	---	---	hypothetical protein POPTR_0005s05950g [Populus trichocarpa]
Pop_A01G004130	97	Pag00017843	Potri.001G140200	AT4G17790.1	---	SNARE associated Golgi protein family	---	SNARE associated Golgi protein family; CONTAINS InterPro DOMAIN/s: SNARE associated Golgi protein (InterPro:IPR015414); BEST Arabidopsis thaliana protein match is: SNARE associated Golgi protein family (TAIR:AT1G71940.1); Has 30201 Blast hits to 17322 proteins in 780 species: Archae - 12; Bacteria - 1396; Metazoa - 17338; Fungi - 3422; Plants - 5037; Viruses - 0; Other Eukaryotes - 2996 (source: …	---	---	---	hypothetical protein POPTR_0003s09280g [Populus trichocarpa]
Pop_A03G050401	97	Pag00032360	Potri.003G109300	AT3G47420.1	ATPS3,PS3	phosphate starvation-induced gene 3	Encodes a Pi starvation-responsive protein AtPS3. A member of the phosphate starvation-induced glycerol-3-phosphate permease gene family: AT3G47420(G3Pp1), AT4G25220(G3Pp2), AT1G30560(G3Pp3), AT4G17550(G3Pp4) and AT2G13100(G3Pp5).	phosphate starvation-induced gene 3 (PS3); FUNCTIONS IN: sugar:hydrogen symporter activity; INVOLVED IN: carbohydrate transport, transmembrane transport; EXPRESSED IN: 22 plant structures; EXPRESSED DURING: 13 growth stages; CONTAINS InterPro DOMAIN/s: Major facilitator superfamily (InterPro:IPR020846), Major facilitator superfamily MFS-1 (InterPro:IPR011701), Major facilitator superfamily, gener…	AT3G47420	PS3	phosphate starvation-induced gene 3	glycerol-3-phosphate transporter family protein [Populus trichocarpa]
Pop_G04G051933	97	Pag00007354	Potri.011G064000	AT5G01320.1	---	Thiamine pyrophosphate dependent pyruvate decarboxylase family protein	---	Thiamine pyrophosphate dependent pyruvate decarboxylase family protein; FUNCTIONS IN: in 6 functions; LOCATED IN: cellular_component unknown; CONTAINS InterPro DOMAIN/s: TPP-binding enzyme, conserved site (InterPro:IPR000399), Thiamine pyrophosphate enzyme, central domain (InterPro:IPR012000), Pyruvate decarboxylase/indolepyruvate decarboxylase (InterPro:IPR012110), Thiamine pyrophosphate enzyme,…	---	---	---	hypothetical protein DCAR_007969 [Daucus carota subsp. sativus]
Pop_G18G078374	97	Pag00010955	Potri.018G018700		---	---	---	---				hypothetical protein POPTR_0018s02580g [Populus trichocarpa]
Pop_A01G059752	96	Pag00036021	Potri.003G133500	AT1G64080.1	---	---	Encodes a member of the MAKR (MEMBRANE-ASSOCIATED KINASE REGULATOR) gene family. MAKRs have putative kinase interacting motifs and membrane localization signals. Known members include: AT5G26230 (MAKR1), AT1G64080 (MAKR2), AT2G37380 (MAKR3), AT2G39370 (MAKR4), AT5G52870 (MAKR5) and AT5G52900 (MAKR6).	unknown protein; FUNCTIONS IN: molecular_function unknown; INVOLVED IN: biological_process unknown; LOCATED IN: plasma membrane; BEST Arabidopsis thaliana protein match is: unknown protein (TAIR:AT5G52870.1); Has 1546 Blast hits to 738 proteins in 176 species: Archae - 0; Bacteria - 143; Metazoa - 278; Fungi - 131; Plants - 95; Viruses - 4; Other Eukaryotes - 895 (source: NCBI BLink).	AT1G64080	MAKR2	MEMBRANE-ASSOCIATED KINASE REGULATOR 2	PREDICTED probable membrane-associated kinase regulator 2 [Populus euphratica]
Pop_G10G001628	95	Pag00000126	Potri.010G089050	AT1G31690.1	---	Copper amine oxidase family protein	---	Copper amine oxidase family protein; FUNCTIONS IN: quinone binding, primary amine oxidase activity, copper ion binding; INVOLVED IN: oxidation reduction, amine metabolic process; LOCATED IN: endomembrane system; EXPRESSED IN: 9 plant structures; EXPRESSED DURING: 7 growth stages; CONTAINS InterPro DOMAIN/s: Copper amine oxidase, N-terminal (InterPro:IPR016182), Copper amine oxidase, N2/N3-termina…	---	---	---	PREDICTED primary amine oxidase-like [Populus euphratica]
Pop_A01G004582	94	Pag00000910	Potri.001G119500	AT4G12400.2	---	stress-inducible protein, putative	Encodes one of the 36 carboxylate clamp (CC)-tetratricopeptide repeat (TPR) proteins (Prasad 2010, Pubmed ID: 20856808) with potential to interact with Hsp90/Hsp70 as co-chaperones.	stress-inducible protein, putative; FUNCTIONS IN: binding; INVOLVED IN: response to high light intensity, response to hydrogen peroxide, response to heat, response to stress; LOCATED IN: cellular_component unknown; EXPRESSED IN: 18 plant structures; EXPRESSED DURING: 7 growth stages; CONTAINS InterPro DOMAIN/s: Heat shock chaperonin-binding (InterPro:IPR006636), Tetratricopeptide TPR-1 (InterPro:…	AT4G12400	Hop3	Hop3	stress inducible family protein [Populus trichocarpa]
Pop_G03G013774	93	Pag00025543	Potri.003G139600	AT1G64390.1	AtGH9C2,GH9C2	glycosyl hydrolase 9C2	---	glycosyl hydrolase 9C2 (GH9C2); FUNCTIONS IN: carbohydrate binding, hydrolase activity, hydrolyzing O-glycosyl compounds, catalytic activity; INVOLVED IN: carbohydrate metabolic process; LOCATED IN: endomembrane system, extracellular region; EXPRESSED IN: 23 plant structures; EXPRESSED DURING: 13 growth stages; CONTAINS InterPro DOMAIN/s: Six-hairpin glycosidase (InterPro:IPR012341), Carbohydrate…	AT1G64390	GH9C2	glycosyl hydrolase 9C2	endo-1,4-beta-glucanase C2 [Populus tomentosa]
Pop_A05G002100	92	Pag00032996	Potri.005G248900	AT4G35190.1	---	Putative lysine decarboxylase family protein	---	Putative lysine decarboxylase family protein; CONTAINS InterPro DOMAIN/s: Conserved hypothetical protein CHP00730 (InterPro:IPR005269); BEST Arabidopsis thaliana protein match is: lysine decarboxylase family protein (TAIR:AT2G37210.1); Has 30201 Blast hits to 17322 proteins in 780 species: Archae - 12; Bacteria - 1396; Metazoa - 17338; Fungi - 3422; Plants - 5037; Viruses - 0; Other Eukaryotes - …	AT4G35190	LOG5	LONELY GUY 5	hypothetical protein POPTR_0005s27030g [Populus trichocarpa]
Pop_G04G060149	92	Pag00038747	Potri.004G192500	AT1G16260.2	---	Wall-associated kinase family protein	---	Wall-associated kinase family protein; FUNCTIONS IN: kinase activity; INVOLVED IN: protein amino acid phosphorylation; LOCATED IN: endomembrane system, integral to membrane; EXPRESSED IN: 19 plant structures; EXPRESSED DURING: 13 growth stages; CONTAINS InterPro DOMAIN/s: Wall-associated kinase (InterPro:IPR013695), EGF-like calcium-binding, conserved site (InterPro:IPR018097), Protein kinase, ca…	---	---	---	hypothetical protein POPTR_004G192500v3 [Populus trichocarpa]
Pop_A08G058011	91	Pag00001638	Potri.008G074600	AT4G14270.1	---	---	Protein containing PAM2 motif which mediates interaction with the PABC domain of polyadenyl binding proteins.	BEST Arabidopsis thaliana protein match is: dehydration-induced protein (ERD15) (TAIR:AT2G41430.5); Has 30201 Blast hits to 17322 proteins in 780 species: Archae - 12; Bacteria - 1396; Metazoa - 17338; Fungi - 3422; Plants - 5037; Viruses - 0; Other Eukaryotes - 2996 (source: NCBI BLink).	---	---	---	hypothetical protein POPTR_008G074600v3 [Populus trichocarpa]
Pop_G08G058474	90	Pag00019291	Potri.008G121700	AT1G68440.1	---	---	---	unknown protein; BEST Arabidopsis thaliana protein match is: unknown protein (TAIR:AT1G25400.2); Has 86 Blast hits to 86 proteins in 29 species: Archae - 0; Bacteria - 6; Metazoa - 27; Fungi - 11; Plants - 24; Viruses - 0; Other Eukaryotes - 18 (source: NCBI BLink).	---	---	---	hypothetical protein [Populus tomentosa]
Pop_A08G086526	89	Pag00017523	Potri.008G137900	AT2G01830.2	AHK4,ATCRE1,CRE1,WOL,WOL1	CHASE domain containing histidine kinase protein	Histidine kinase: cytokinin-binding receptor that transduces cytokinin signals across the plasma membrane	WOODEN LEG (WOL); FUNCTIONS IN: osmosensor activity, cytokine binding, cytokinin receptor activity, protein histidine kinase activity, phosphoprotein phosphatase activity; INVOLVED IN: in 7 processes; LOCATED IN: membrane; EXPRESSED IN: 30 plant structures; EXPRESSED DURING: 13 growth stages; CONTAINS InterPro DOMAIN/s: Signal transduction histidine kinase, homodimeric (InterPro:IPR009082), CHASE…	AT2G01830	WOL1	WOODEN LEG 1	cytokinin receptor 1A [Populus trichocarpa]
Pop_A18G013258	88	Pag00029721	Potri.018G053000	AT2G26110.1	---	Protein of unknown function (DUF761)	---	Protein of unknown function (DUF761); CONTAINS InterPro DOMAIN/s: Protein of unknown function DUF761, plant (InterPro:IPR008480); BEST Arabidopsis thaliana protein match is: unknown protein (TAIR:AT5G56980.1); Has 30201 Blast hits to 17322 proteins in 780 species: Archae - 12; Bacteria - 1396; Metazoa - 17338; Fungi - 3422; Plants - 5037; Viruses - 0; Other Eukaryotes - 2996 (source: NCBI BLink).	---	---	---	PREDICTED putative cyclin-dependent serinethreonine-protein kinase DDB_G0272797DDB_G0274007 [Populus euphratica]
Pop_G15G033877	87	Pag00013899	Potri.015G124400	AT4G08850.1	---	Leucine-rich repeat receptor-like protein kinase family protein	---	Leucine-rich repeat receptor-like protein kinase family protein; FUNCTIONS IN: kinase activity; INVOLVED IN: protein amino acid phosphorylation; LOCATED IN: plasma membrane, membrane; EXPRESSED IN: 23 plant structures; EXPRESSED DURING: 13 growth stages; CONTAINS InterPro DOMAIN/s: Protein kinase, ATP binding site (InterPro:IPR017441), Serine/threonine-protein kinase domain (InterPro:IPR002290), …	---	---	---	hypothetical protein POPTR_015G123800v3 [Populus trichocarpa]
Pop_A02G023835	85	Pag00014746	Potri.002G231350		---	---	---	---				-
Pop_A14G000842	85	Pag00044990	Potri.014G136600	AT2G48020.1	---	Major facilitator superfamily protein	---	Major facilitator superfamily protein; FUNCTIONS IN: carbohydrate transmembrane transporter activity, sugar:hydrogen symporter activity; INVOLVED IN: transport, transmembrane transport; LOCATED IN: plasma membrane, chloroplast, vacuole, membrane; EXPRESSED IN: 24 plant structures; EXPRESSED DURING: 14 growth stages; CONTAINS InterPro DOMAIN/s: Sugar transporter, conserved site (InterPro:IPR005829…	---	---	---	hypothetical protein POPTR_014G136600v3 [Populus trichocarpa]
Pop_A02G088703	84	Pag00027817	Potri.002G086100	AT4G08250.1	---	GRAS family transcription factor	---	GRAS family transcription factor; CONTAINS InterPro DOMAIN/s: Transcription factor GRAS (InterPro:IPR005202); BEST Arabidopsis thaliana protein match is: RGA-like protein 3 (TAIR:AT5G17490.1); Has 2377 Blast hits to 2344 proteins in 299 species: Archae - 0; Bacteria - 2; Metazoa - 0; Fungi - 0; Plants - 2375; Viruses - 0; Other Eukaryotes - 0 (source: NCBI BLink).	---	---	---	scarecrow transcription factor family protein [Populus trichocarpa]
Pop_G08G058451	84	Pag00019312	Potri.008G119800	AT1G13360.1	---	---	---	unknown protein; BEST Arabidopsis thaliana protein match is: unknown protein (TAIR:AT3G25870.1); Has 69 Blast hits to 69 proteins in 16 species: Archae - 0; Bacteria - 0; Metazoa - 6; Fungi - 0; Plants - 63; Viruses - 0; Other Eukaryotes - 0 (source: NCBI BLink).	---	---	---	hypothetical protein POPTR_0008s11850g [Populus trichocarpa]
Pop_A03G049954	80	Pag00020584	Potri.001G167100	AT1G54100.2	ALDH7B4	aldehyde dehydrogenase 7B4	Aldehyde dehydrogenase	aldehyde dehydrogenase 7B4 (ALDH7B4); FUNCTIONS IN: 3-chloroallyl aldehyde dehydrogenase activity, oxidoreductase activity; INVOLVED IN: response to desiccation, response to salt stress, response to abscisic acid stimulus; EXPRESSED IN: 23 plant structures; EXPRESSED DURING: 15 growth stages; CONTAINS InterPro DOMAIN/s: Aldehyde/histidinol dehydrogenase (InterPro:IPR016161), Aldehyde dehydrogenas…	AT1G54100	ALDH7B4	aldehyde dehydrogenase 7B4	aldehyde dehydrogenase family 7 member a1 turgor responsive family protein [Populus trichocarpa]
Pop_G14G044616	79	Pag00038881	Potri.014G071700	AT3G60900.1	FLA10	FASCICLIN-like arabinogalactan-protein 10	---	FASCICLIN-like arabinogalactan-protein 10 (FLA10); LOCATED IN: anchored to plasma membrane, plasma membrane, anchored to membrane; EXPRESSED IN: 17 plant structures; EXPRESSED DURING: 8 growth stages; CONTAINS InterPro DOMAIN/s: FAS1 domain (InterPro:IPR000782); BEST Arabidopsis thaliana protein match is: FASCICLIN-like arabinogalactan protein 8 (TAIR:AT2G45470.1); Has 12874 Blast hits to 6768 pr…	AT3G60900	FLA10	FASCICLIN-like arabinogalactan-protein 10	Fasciclin-like arabinogalactan protein 8 precursor [Populus trichocarpa]
Pop_A02G005111	78	Pag00018383	Potri.002G032900	AT1G22100.1	---	Inositol-pentakisphosphate 2-kinase family protein	---	Inositol-pentakisphosphate 2-kinase family protein; FUNCTIONS IN: inositol pentakisphosphate 2-kinase activity, ATP binding; INVOLVED IN: biological_process unknown; LOCATED IN: cellular_component unknown; CONTAINS InterPro DOMAIN/s: Inositol-pentakisphosphate 2-kinase, metazoa (InterPro:IPR018009), Inositol-pentakisphosphate 2-kinase (InterPro:IPR009286); BEST Arabidopsis thaliana protein match …	---	---	---	hypothetical protein POPTR_002G032800v3 [Populus trichocarpa]
Pop_G16G016188	78	Pag00030978	Potri.016G053900	AT3G20898.1	---	---	---	unknown protein; FUNCTIONS IN: molecular_function unknown; INVOLVED IN: biological_process unknown; LOCATED IN: cellular_component unknown; BEST Arabidopsis thaliana protein match is: unknown protein (TAIR:AT1G51355.1); Has 66 Blast hits to 66 proteins in 10 species: Archae - 0; Bacteria - 0; Metazoa - 0; Fungi - 0; Plants - 66; Viruses - 0; Other Eukaryotes - 0 (source: NCBI BLink).	---	---	---	hypothetical protein POPTR_0016s05430g [Populus trichocarpa]
Pop_G17G067077	77	Pag00037027	Potri.017G081100	AT3G28860.1	ABCB19,ATABCB19,ATMDR1,ATMDR11,ATPGP19,MDR1,MDR11,PGP19	ATP binding cassette subfamily B19	Encodes a member of the ATP-binding cassette (ABC) transporter family that is involved in auxin transport and is involved in postembryonic organ separation. Also known as AtMDR11 and PGP19. Possibly regulates auxin-dependent responses by influencing basipetal auxin transport in the root. Acts upstream of phyA in regulating hypocotyl elongation and gravitropic response. Exerts nonredundant, partia…	ATP binding cassette subfamily B19 (ABCB19); FUNCTIONS IN: ATPase activity, coupled to transmembrane movement of substances, auxin efflux transmembrane transporter activity; INVOLVED IN: in 14 processes; LOCATED IN: plasma membrane; EXPRESSED IN: 28 plant structures; EXPRESSED DURING: 13 growth stages; CONTAINS InterPro DOMAIN/s: ATPase, AAA+ type, core (InterPro:IPR003593), ABC transporter-like …	AT3G28860	PGP19	P-GLYCOPROTEIN 19	multidrug resistance P-glycoprotein [Populus trichocarpa]
Pop_A04G019595	76	Pag00011380	Potri.004G050000	AT2G39200.1	ATMLO12,MLO12	Seven transmembrane MLO family protein	A member of a large family of seven-transmembrane domain proteins specific to plants, homologs of the barley mildew resistance locus o (MLO) protein. The Arabidopsis genome contains 15 genes encoding MLO proteins, with localization in plasma membrane. Phylogenetic analysis revealed four clades of closely-related AtMLO genes. ATMLO6 belongs to the clade IV, with AtMLO2, AtMLO3 and AtMLO12. The gen…	MILDEW RESISTANCE LOCUS O 12 (MLO12); FUNCTIONS IN: calmodulin binding; INVOLVED IN: defense response to fungus, incompatible interaction, response to cyclopentenone, leaf senescence, cell death, defense response; LOCATED IN: plasma membrane; EXPRESSED IN: 16 plant structures; EXPRESSED DURING: 7 growth stages; CONTAINS InterPro DOMAIN/s: Mlo-related protein (InterPro:IPR004326); BEST Arabidopsis…	AT2G39200	MLO12	MILDEW RESISTANCE LOCUS O 12	PREDICTED MLO-like protein 12 [Populus euphratica]
Pop_G01G020829	76	Pag00008428	Potri.001G234500	AT2G28630.1	KCS12	3-ketoacyl-CoA synthase 12	Encodes KCS12, a member of the 3-ketoacyl-CoA synthase family involved in the biosynthesis of VLCFA (very long chain fatty acids).	3-ketoacyl-CoA synthase 12 (KCS12); FUNCTIONS IN: transferase activity, transferring acyl groups other than amino-acyl groups, catalytic activity, acyltransferase activity; INVOLVED IN: response to osmotic stress; LOCATED IN: endoplasmic reticulum; EXPRESSED IN: 24 plant structures; EXPRESSED DURING: 13 growth stages; CONTAINS InterPro DOMAIN/s: Thiolase-like (InterPro:IPR016039), Very-long-chain…	AT2G28630	KCS12	3-ketoacyl-CoA synthase 12	hypothetical protein POPTR_001G234500v3 [Populus trichocarpa]
Pop_G04G079226	75	Pag00011444	Potri.004G043500	AT2G33770.1	ATUBC24,PHO2,UBC24	phosphate 2	Encodes a ubiquitin-conjugating E2 enzyme. UBC24 mRNA accumulation is suppressed by miR399f, miR399b and miR399c. Involved in phosphate starvation response.	phosphate 2 (PHO2); CONTAINS InterPro DOMAIN/s: Ubiquitin-conjugating enzyme/RWD-like (InterPro:IPR016135), Ubiquitin-conjugating enzyme, E2 (InterPro:IPR000608); BEST Arabidopsis thaliana protein match is: ubiquitin-conjugating enzyme 23 (TAIR:AT2G16920.1); Has 6405 Blast hits to 6302 proteins in 368 species: Archae - 0; Bacteria - 0; Metazoa - 2716; Fungi - 1263; Plants - 1493; Viruses - 17; Ot…	AT2G33770	UBC24	UBIQUITIN-CONJUGATING ENZYME 24	hypothetical protein POPTR_004G043500v3 [Populus trichocarpa]
Pop_G04G086599	75	Pag00016290	Potri.004G126700	AT5G62470.2	ATMYB96,MYB96,MYBCOV1	myb domain protein 96	Encodes a R2R3 type Myb transcription factor whose expression is strongly induced by abscisic acid. Mediates abscisic acid signaling during drought stress response.	myb domain protein 96 (MYB96); CONTAINS InterPro DOMAIN/s: SANT, DNA-binding (InterPro:IPR001005), Homeodomain-like (InterPro:IPR009057), Myb, DNA-binding (InterPro:IPR014778), HTH transcriptional regulator, Myb-type, DNA-binding (InterPro:IPR017930), Homeodomain-related (InterPro:IPR012287), Myb transcription factor (InterPro:IPR015495); BEST Arabidopsis thaliana protein match is: myb domain pro…	AT5G62470	MYBCOV1	---	PREDICTED myb-related protein 306-like [Populus euphratica]
Pop_G18G078338	75	Pag00010915	Potri.018G014800	AT5G10770.1	---	Eukaryotic aspartyl protease family protein	---	Eukaryotic aspartyl protease family protein; FUNCTIONS IN: DNA binding, aspartic-type endopeptidase activity; INVOLVED IN: proteolysis; EXPRESSED IN: 12 plant structures; EXPRESSED DURING: 4 anthesis, C globular stage, petal differentiation and expansion stage, E expanded cotyledon stage; CONTAINS InterPro DOMAIN/s: Peptidase aspartic (InterPro:IPR021109), Peptidase aspartic, catalytic (InterPro:…	---	---	---	hypothetical protein POPTR_018G014800v3 [Populus trichocarpa]
Pop_A14G044633	73	Pag00002676	Potri.014G073000	AT2G45600.1	---	alpha/beta-Hydrolases superfamily protein	---	alpha/beta-Hydrolases superfamily protein; FUNCTIONS IN: hydrolase activity; INVOLVED IN: metabolic process; LOCATED IN: cellular_component unknown; EXPRESSED IN: 20 plant structures; EXPRESSED DURING: 8 growth stages; CONTAINS InterPro DOMAIN/s: Lipase, GDXG, active site (InterPro:IPR002168), Alpha/beta hydrolase fold-3 (InterPro:IPR013094); BEST Arabidopsis thaliana protein match is: alpha/beta…	---	---	---	hypothetical protein POPTR_0014s06890g [Populus trichocarpa]
Pop_A16G055276	73	Pag00030202	Potri.016G060100	AT3G12050.1	---	Aha1 domain-containing protein	---	Aha1 domain-containing protein; FUNCTIONS IN: ATPase activator activity, chaperone binding; INVOLVED IN: response to stress; LOCATED IN: cytoplasm; EXPRESSED IN: 24 plant structures; EXPRESSED DURING: 16 growth stages; CONTAINS InterPro DOMAIN/s: Activator of Hsp90 ATPase, N-terminal (InterPro:IPR015310), Activator of Hsp90 ATPase homologue 1-like (InterPro:IPR013538); Has 600 Blast hits to 579 p…	---	---	---	hypothetical protein POPTR_0016s06010g [Populus trichocarpa]
Pop_G13G072559	73	Pag00007067	Potri.013G143900	AT5G17050.1	UGT78D2	UDP-glucosyl transferase 78D2	The At5g17050 encodes a anthocyanidin 3-O-glucosyltransferase which specifically glucosylates the 3-position of the flavonoid C-ring. Anthocyanidins such as cyanidin and pelargonidin as well as flavonols such as kaempferol and quercetin are accepted substrates.	UDP-glucosyl transferase 78D2 (UGT78D2); CONTAINS InterPro DOMAIN/s: UDP-glucuronosyl/UDP-glucosyltransferase (InterPro:IPR002213); BEST Arabidopsis thaliana protein match is: UDP-glucosyl transferase 78D3 (TAIR:AT5G17030.1); Has 1807 Blast hits to 1807 proteins in 277 species: Archae - 0; Bacteria - 0; Metazoa - 736; Fungi - 347; Plants - 385; Viruses - 0; Other Eukaryotes - 339 (source: NCBI BL…	AT5G17050	UGT78D2	UDP-glucosyl transferase 78D2	PREDICTED anthocyanidin 3-O-glucosyltransferase 7-like [Populus euphratica]
Pop_A04G018299	72	Pag00044588	Potri.004G019000	AT1G11600.1	CYP77B1	cytochrome P450, family 77, subfamily B, polypeptide 1	member of CYP77B	cytochrome P450, family 77, subfamily B, polypeptide 1 (CYP77B1); FUNCTIONS IN: electron carrier activity, monooxygenase activity, iron ion binding, oxygen binding, heme binding; INVOLVED IN: oxidation reduction; LOCATED IN: endomembrane system; EXPRESSED IN: 17 plant structures; EXPRESSED DURING: 8 growth stages; CONTAINS InterPro DOMAIN/s: Cytochrome P450 (InterPro:IPR001128), Cytochrome P450, …	AT1G11600	CYP77B1	cytochrome P450, family 77, subfamily B, polypeptide 1	hypothetical protein POPTR_0004s01860g [Populus trichocarpa]
Pop_A19G052358	72	Pag00027047	Potri.014G002900	AT3G14460.1	---	LRR and NB-ARC domains-containing disease resistance protein	---	LRR and NB-ARC domains-containing disease resistance protein; FUNCTIONS IN: ATP binding; INVOLVED IN: apoptosis, defense response; CONTAINS InterPro DOMAIN/s: NB-ARC (InterPro:IPR002182), Leucine-rich repeat (InterPro:IPR001611), Disease resistance protein (InterPro:IPR000767); BEST Arabidopsis thaliana protein match is: NB-ARC domain-containing disease resistance protein (TAIR:AT3G14470.1); Has …	---	---	---	hypothetical protein POPTR_0014s00550g, partial [Populus trichocarpa]
Pop_G01G004348	72	Pag00000910	Potri.001G119500	AT4G12400.2	---	stress-inducible protein, putative	Encodes one of the 36 carboxylate clamp (CC)-tetratricopeptide repeat (TPR) proteins (Prasad 2010, Pubmed ID: 20856808) with potential to interact with Hsp90/Hsp70 as co-chaperones.	stress-inducible protein, putative; FUNCTIONS IN: binding; INVOLVED IN: response to high light intensity, response to hydrogen peroxide, response to heat, response to stress; LOCATED IN: cellular_component unknown; EXPRESSED IN: 18 plant structures; EXPRESSED DURING: 7 growth stages; CONTAINS InterPro DOMAIN/s: Heat shock chaperonin-binding (InterPro:IPR006636), Tetratricopeptide TPR-1 (InterPro:…	AT4G12400	Hop3	Hop3	stress inducible family protein [Populus trichocarpa]
Pop_G09G027886	70	Pag00003947	Potri.T132100	AT2G31940.1	---	---	---	unknown protein; INVOLVED IN: biological_process unknown; LOCATED IN: endomembrane system; EXPRESSED IN: 16 plant structures; EXPRESSED DURING: 6 growth stages; BEST Arabidopsis thaliana protein match is: unknown protein (TAIR:AT5G19875.1); Has 227 Blast hits to 227 proteins in 13 species: Archae - 0; Bacteria - 0; Metazoa - 0; Fungi - 0; Plants - 227; Viruses - 0; Other Eukaryotes - 0 (source: N…	---	---	---	uncharacterized protein LOC105650323 [Jatropha curcas]
Pop_G02G015851	69	Pag00009541	Potri.002G241700	AT3G07090.1	---	PPPDE putative thiol peptidase family protein	---	PPPDE putative thiol peptidase family protein; CONTAINS InterPro DOMAIN/s: Protein of unknown function DUF862, eukaryotic (InterPro:IPR008580); BEST Arabidopsis thaliana protein match is: PPPDE putative thiol peptidase family protein (TAIR:AT5G25170.1); Has 872 Blast hits to 872 proteins in 189 species: Archae - 0; Bacteria - 0; Metazoa - 235; Fungi - 119; Plants - 332; Viruses - 0; Other Eukaryo…	---	---	---	PREDICTED desumoylating isopeptidase 1 [Populus euphratica]
Pop_G05G072344	69	Pag00024583	Potri.005G051700	AT1G76890.2	AT-GT2,GT2	Duplicated homeodomain-like superfamily protein	encodes a plant trihelix DNA-binding protein	GT2; CONTAINS InterPro DOMAIN/s: SANT, DNA-binding (InterPro:IPR001005), MYB-like (InterPro:IPR017877); BEST Arabidopsis thaliana protein match is: Duplicated homeodomain-like superfamily protein (TAIR:AT1G76880.1); Has 2646 Blast hits to 1586 proteins in 181 species: Archae - 0; Bacteria - 36; Metazoa - 813; Fungi - 181; Plants - 797; Viruses - 41; Other Eukaryotes - 778 (source: NCBI BLink).	AT1G76890	GT2	---	hypothetical protein POPTR_005G051700v3 [Populus trichocarpa]
Pop_G06G003418	69	Pag00002191	Potri.006G214500	AT3G09550.1	---	Ankyrin repeat family protein	---	Ankyrin repeat family protein; CONTAINS InterPro DOMAIN/s: Ankyrin repeat-containing domain (InterPro:IPR020683), Ankyrin repeat (InterPro:IPR002110); BEST Arabidopsis thaliana protein match is: Ankyrin repeat family protein (TAIR:AT3G12360.1); Has 55803 Blast hits to 24932 proteins in 1099 species: Archae - 58; Bacteria - 5470; Metazoa - 27318; Fungi - 5824; Plants - 4263; Viruses - 331; Other E…	---	---	---	hypothetical protein POPTR_0006s23110g [Populus trichocarpa]
Pop_G14G078020	69	Pag00002453	Potri.014G094800	AT3G61640.1	AGP20,AtAGP20	arabinogalactan protein 20	---	arabinogalactan protein 20 (AGP20); CONTAINS InterPro DOMAIN/s: Protein of unknown function DUF1070 (InterPro:IPR009424); BEST Arabidopsis thaliana protein match is: arabinogalactan protein 16 (TAIR:AT2G46330.1); Has 106 Blast hits to 106 proteins in 13 species: Archae - 0; Bacteria - 0; Metazoa - 0; Fungi - 0; Plants - 106; Viruses - 0; Other Eukaryotes - 0 (source: NCBI BLink).	AT3G61640	AtAGP20	Arabinogalactan protein 20	arabinogalactan-protein [Populus trichocarpa]
Pop_G18G080304	69	Pag00017231	Potri.018G103100	AT4G30810.1	scpl29	serine carboxypeptidase-like 29	---	serine carboxypeptidase-like 29 (scpl29); FUNCTIONS IN: serine-type carboxypeptidase activity; INVOLVED IN: proteolysis; LOCATED IN: vacuole; EXPRESSED IN: 22 plant structures; EXPRESSED DURING: 13 growth stages; CONTAINS InterPro DOMAIN/s: Peptidase S10, serine carboxypeptidase (InterPro:IPR001563), Peptidase S10, serine carboxypeptidase, active site (InterPro:IPR018202); BEST Arabidopsis thalia…	AT4G30810	scpl29	serine carboxypeptidase-like 29	hypothetical protein POPTR_018G103100v3 [Populus trichocarpa]
Pop_A15G048985	68	Pag00035887	Potri.015G087900	AT4G38040.1	---	Exostosin family protein	---	Exostosin family protein; FUNCTIONS IN: catalytic activity; INVOLVED IN: biological_process unknown; LOCATED IN: chloroplast, membrane; EXPRESSED IN: 22 plant structures; EXPRESSED DURING: 13 growth stages; CONTAINS InterPro DOMAIN/s: Exostosin-like (InterPro:IPR004263); BEST Arabidopsis thaliana protein match is: Exostosin family protein (TAIR:AT5G11610.1); Has 1409 Blast hits to 1398 proteins i…	---	---	---	hypothetical protein POPTR_0015s09940g [Populus trichocarpa]
Pop_A01G032265	66	Pag00013181	Potri.001G182100	AT3G16050.1	A37,ATPDX1.2,PDX1.2	pyridoxine biosynthesis 1.2	Encodes a protein with pyridoxal phosphate synthase activity whose transcripts were detected mostly in roots and accumulate during senescence. The protein was found in very low abundance, which prevented a specific localisation.	pyridoxine biosynthesis 1.2 (PDX1.2); FUNCTIONS IN: protein heterodimerization activity; INVOLVED IN: pyridoxal phosphate biosynthetic process, metabolic process; LOCATED IN: cytosol; EXPRESSED IN: 24 plant structures; EXPRESSED DURING: 11 growth stages; CONTAINS InterPro DOMAIN/s: Vitamin B6 biosynthesis protein (InterPro:IPR001852), Ribulose-phosphate binding barrel (InterPro:IPR011060); BEST A…	AT3G16050	PDX1.2	pyridoxine biosynthesis 1.2	pyridoxin biosynthesis PDX1-like protein 2 [Populus trichocarpa]
Pop_A02G005523	66	Pag00010133	Potri.002G060200	AT1G06530.1	---	Tropomyosin-related	Encodes PEROXISOMAL AND MITOCHONDRIAL DIVISION FACTOR2. Involved in mitochondrial morphogenesis.	Tropomyosin-related; LOCATED IN: mitochondrion, plasma membrane, plastid; EXPRESSED IN: 25 plant structures; EXPRESSED DURING: 14 growth stages; BEST Arabidopsis thaliana protein match is: Tropomyosin-related (TAIR:AT3G58840.2); Has 146608 Blast hits to 68961 proteins in 3334 species: Archae - 2609; Bacteria - 25073; Metazoa - 65463; Fungi - 13367; Plants - 8726; Viruses - 553; Other Eukaryotes -…	AT1G06530	PMD2	peroxisomal and mitochondrial division factor 2	hypothetical protein POPTR_002G060200v3 [Populus trichocarpa]
Pop_A17G020363	66	Pag00015025	Potri.017G089000	AT3G16520.3	UGT88A1	UDP-glucosyl transferase 88A1	---	UDP-glucosyl transferase 88A1 (UGT88A1); FUNCTIONS IN: in 6 functions; INVOLVED IN: metabolic process; LOCATED IN: cellular_component unknown; EXPRESSED IN: 22 plant structures; EXPRESSED DURING: 13 growth stages; CONTAINS InterPro DOMAIN/s: UDP-glucuronosyl/UDP-glucosyltransferase (InterPro:IPR002213); BEST Arabidopsis thaliana protein match is: UDP-glucosyl transferase 72B3 (TAIR:AT1G01420.1); …	AT3G16520	UGT88A1	UDP-glucosyl transferase 88A1	PREDICTED anthocyanidin 3-O-glucosyltransferase 2-like [Populus euphratica]
Pop_A05G071820	65	Pag00029617	Potri.013G038000	AT5G28150.1	---	Plant protein of unknown function (DUF868)	---	Plant protein of unknown function (DUF868); CONTAINS InterPro DOMAIN/s: Protein of unknown function DUF868, plant (InterPro:IPR008586); BEST Arabidopsis thaliana protein match is: Plant protein of unknown function (DUF868) (TAIR:AT3G04860.1); Has 292 Blast hits to 290 proteins in 16 species: Archae - 0; Bacteria - 0; Metazoa - 0; Fungi - 0; Plants - 292; Viruses - 0; Other Eukaryotes - 0 (source:…	---	---	---	hypothetical protein POPTR_0005s05250g [Populus trichocarpa]
Pop_A06G053666	65	Pag00008991	Potri.006G194400	AT3G12050.1	---	Aha1 domain-containing protein	---	Aha1 domain-containing protein; FUNCTIONS IN: ATPase activator activity, chaperone binding; INVOLVED IN: response to stress; LOCATED IN: cytoplasm; EXPRESSED IN: 24 plant structures; EXPRESSED DURING: 16 growth stages; CONTAINS InterPro DOMAIN/s: Activator of Hsp90 ATPase, N-terminal (InterPro:IPR015310), Activator of Hsp90 ATPase homologue 1-like (InterPro:IPR013538); Has 600 Blast hits to 579 p…	---	---	---	aha1 domain-containing family protein [Populus trichocarpa]
Pop_G09G014036	65	Pag00019219	Potri.009G038300	AT5G59080.1	---	---	---	unknown protein; FUNCTIONS IN: molecular_function unknown; INVOLVED IN: response to oxidative stress; LOCATED IN: chloroplast; EXPRESSED IN: 18 plant structures; EXPRESSED DURING: 9 growth stages; BEST Arabidopsis thaliana protein match is: unknown protein (TAIR:AT3G46880.1); Has 1807 Blast hits to 1807 proteins in 277 species: Archae - 0; Bacteria - 0; Metazoa - 736; Fungi - 347; Plants - 385; V…	---	---	---	hypothetical protein POPTR_009G038300v3 [Populus trichocarpa]
Pop_A08G045860	64	Pag00004077	Potri.008G190800	AT1G59640.1	BPE,BPEp,BPEub,ZCW32	BIG PETAL P	A basic helix-loop-helix encoding gene (BIGPETAL, BPE) involved in the control of petal size. BPE is expressed via two mRNAs derived from an alternative splicing event. The BPEub (AT1G59640.1)transcript is expressed ubiquitously, whereas the BPEp (AT1G59640.2) transcript is preferentially expressed in petals. Plants that lack the petal-expressed variant BPEp have larger petals as a result of incr…	BIG PETAL UB (BPEub); FUNCTIONS IN: DNA binding, sequence-specific DNA binding transcription factor activity; INVOLVED IN: petal morphogenesis, regulation of transcription; LOCATED IN: nucleus; EXPRESSED IN: 13 plant structures; EXPRESSED DURING: 6 growth stages; CONTAINS InterPro DOMAIN/s: Helix-loop-helix DNA-binding domain (InterPro:IPR001092), Helix-loop-helix DNA-binding (InterPro:IPR011598)…	AT1G59640	ZCW32	---	PREDICTED transcription factor BPE-like isoform X1 [Populus euphratica]
Pop_A18G018980	64	Pag00009511	Potri.018G075900	AT4G18670.1	---	Leucine-rich repeat (LRR) family protein	---	Leucine-rich repeat (LRR) family protein; FUNCTIONS IN: structural constituent of cell wall; LOCATED IN: endomembrane system; EXPRESSED IN: 22 plant structures; EXPRESSED DURING: 12 growth stages; CONTAINS InterPro DOMAIN/s: Leucine-rich repeat-containing N-terminal domain, type 2 (InterPro:IPR013210); BEST Arabidopsis thaliana protein match is: Leucine-rich repeat (LRR) family protein (TAIR:AT3G…	---	---	---	hypothetical protein POPTR_018G075900v3 [Populus trichocarpa]
Pop_G01G020925	64	Pag00031949	Potri.001G255300		---	---	---	---				hypothetical protein POPTR_0001s26230g [Populus trichocarpa]
Pop_G19G009436	64	Pag00045462	Potri.019G043600	AT5G17540.1	---	HXXXD-type acyl-transferase family protein	---	HXXXD-type acyl-transferase family protein; FUNCTIONS IN: transferase activity, transferring acyl groups other than amino-acyl groups; INVOLVED IN: biological_process unknown; LOCATED IN: cellular_component unknown; EXPRESSED IN: 9 plant structures; EXPRESSED DURING: 4 anthesis, C globular stage, F mature embryo stage, petal differentiation and expansion stage; CONTAINS InterPro DOMAIN/s: Transfe…	---	---	---	benzoyl-CoAbenzyl alcohol O-benzoyltransferase [Populus davidiana]
Pop_G02G065810	63	Pag00025480	Potri.002G091600		---	---	---	---				hypothetical protein POPTR_0002s09220g [Populus trichocarpa]
Pop_G12G068341	63	Pag00008055	Potri.012G084400	AT2G42490.1	---	Copper amine oxidase family protein	---	Copper amine oxidase family protein; FUNCTIONS IN: quinone binding, primary amine oxidase activity, copper ion binding; INVOLVED IN: oxidation reduction, amine metabolic process; LOCATED IN: peroxisome; EXPRESSED IN: 22 plant structures; EXPRESSED DURING: 13 growth stages; CONTAINS InterPro DOMAIN/s: Copper amine oxidase, N-terminal (InterPro:IPR016182), Copper amine oxidase, N2/N3-terminal (Inte…	---	---	---	hypothetical protein POPTR_0012s08630g [Populus trichocarpa]
Pop_G18G033735	63	Pag00029729	Potri.018G052200	AT1G55110.1	AtIDD7,IDD7	indeterminate(ID)-domain 7	---	indeterminate(ID)-domain 7 (IDD7); FUNCTIONS IN: sequence-specific DNA binding transcription factor activity, zinc ion binding, nucleic acid binding; INVOLVED IN: regulation of transcription; LOCATED IN: intracellular; EXPRESSED IN: 22 plant structures; EXPRESSED DURING: 13 growth stages; CONTAINS InterPro DOMAIN/s: Zinc finger, C2H2-like (InterPro:IPR015880), Zinc finger, C2H2-type (InterPro:IPR…	AT1G55110	IDD7	indeterminate(ID)-domain 7	hypothetical protein POPTR_0018s05280g [Populus trichocarpa]
Pop_A01G015635	62	Pag00041055	Potri.001G379300		---	---	---	---				hypothetical protein POPTR_0001s38830g [Populus trichocarpa]
Pop_G18G083220	62	Pag00009505	Potri.018G075200	AT3G24500.1	ATMBF1C,MBF1C	multiprotein bridging factor 1C	One of three genes in A. thaliana encoding multiprotein bridging factor 1, a highly conserved transcriptional coactivator. May serve as a bridging factor between a bZIP factor and TBP. Its expression is specifically elevated in response to pathogen infection, salinity, drought, heat, hydrogen peroxide, and application of abscisic acid or salicylic acid. Constitutive expression enhances the tolera…	multiprotein bridging factor 1C (MBF1C); CONTAINS InterPro DOMAIN/s: Lambda repressor-like, DNA-binding (InterPro:IPR010982), Multiprotein bridging factor 1, N-terminal (InterPro:IPR013729), Helix-turn-helix type 3 (InterPro:IPR001387); BEST Arabidopsis thaliana protein match is: multiprotein bridging factor 1B (TAIR:AT3G58680.1); Has 715 Blast hits to 715 proteins in 278 species: Archae - 65; Ba…	AT3G24500	MBF1C	multiprotein bridging factor 1C	PREDICTED multiprotein-bridging factor 1c [Populus euphratica]
Pop_G19G009725	62	Pag00024508	Potri.T056301	AT1G22840.1	ATCYTC-A,CYTC-1	CYTOCHROME C-1	Encodes cytochrome c. Contains two site II (TGGGCC/T) elements, which interact with a TCP-domain transcription factor, and a downstream internal telomeric repeat, and are required for expression of the Cytc-1 gene. Promoter directs preferential expression in root and shoot meristems and in anthers.	CYTOCHROME C-1 (CYTC-1); FUNCTIONS IN: electron carrier activity, copper ion binding; INVOLVED IN: cell proliferation; LOCATED IN: mitochondrion, plasma membrane; EXPRESSED IN: 31 plant structures; EXPRESSED DURING: 15 growth stages; CONTAINS InterPro DOMAIN/s: Cytochrome c, class IA/ IB (InterPro:IPR002327), Cytochrome c, class I (InterPro:IPR003088), Cytochrome c domain (InterPro:IPR009056); BE…	AT1G22840	CYTC-1	CYTOCHROME C-1	unknown [Populus trichocarpa x Populus deltoides]
Pop_A05G055938	61	Pag00037272	Potri.005G161100		---	---	---	---				hypothetical protein POPTR_005G161100v3 [Populus trichocarpa]
Pop_A10G047015	61	Pag00026714	Potri.010G199600	AT3G11410.1	AHG3,ATPP2CA,PP2CA	protein phosphatase 2CA	Encodes protein phosphatase 2C. Negative regulator of ABA signalling. Expressed in seeds during germination. mRNA up-regulated by drought and ABA.	protein phosphatase 2CA (PP2CA); FUNCTIONS IN: protein binding, protein serine/threonine phosphatase activity, phosphoprotein phosphatase activity; INVOLVED IN: in 6 processes; LOCATED IN: protein serine/threonine phosphatase complex; EXPRESSED IN: 26 plant structures; EXPRESSED DURING: 16 growth stages; CONTAINS InterPro DOMAIN/s: Protein phosphatase 2C, manganese/magnesium aspartate binding sit…	AT3G11410	PP2CA	protein phosphatase 2CA	hypothetical protein POPTR_010G199600v3 [Populus trichocarpa]
Pop_A19G052377	61	Pag00034630	Potri.019G029600	AT5G18310.2	---	---	---	unknown protein; FUNCTIONS IN: molecular_function unknown; INVOLVED IN: biological_process unknown; LOCATED IN: plasma membrane; EXPRESSED IN: 22 plant structures; EXPRESSED DURING: 13 growth stages; Has 60 Blast hits to 60 proteins in 14 species: Archae - 0; Bacteria - 0; Metazoa - 7; Fungi - 0; Plants - 53; Viruses - 0; Other Eukaryotes - 0 (source: NCBI BLink).	---	---	---	hypothetical protein POPTR_0019s04510g [Populus trichocarpa]
Pop_A09G014469	60	Pag00004042	Potri.009G033900	AT2G29090.1	CYP707A2	cytochrome P450, family 707, subfamily A, polypeptide 2	Encodes a protein with ABA 8'-hydroxylase activity, involved in ABA catabolism. Member of the CYP707A gene family. This gene predominantly accumulates in dry seeds and is up-regulated immediately following imbibition. CYP707A2 appears to play a major role in the rapid decrease in ABA levels during early seed imbibition.	cytochrome P450, family 707, subfamily A, polypeptide 2 (CYP707A2); FUNCTIONS IN: oxygen binding, (+)-abscisic acid 8'-hydroxylase activity; INVOLVED IN: in 7 processes; LOCATED IN: endomembrane system; EXPRESSED IN: 22 plant structures; EXPRESSED DURING: 6 growth stages; CONTAINS InterPro DOMAIN/s: Cytochrome P450 (InterPro:IPR001128), Cytochrome P450, E-class, group I (InterPro:IPR002401), Cyto…	AT2G29090	CYP707A2	cytochrome P450, family 707, subfamily A, polypeptide 2	hypothetical protein POPTR_009G033900v3 [Populus trichocarpa]
Pop_A01G027330	59	Pag00024480	Potri.006G144400	AT3G16370.1	---	GDSL-like Lipase/Acylhydrolase superfamily protein	---	GDSL-like Lipase/Acylhydrolase superfamily protein; FUNCTIONS IN: hydrolase activity, acting on ester bonds, carboxylesterase activity; INVOLVED IN: lipid metabolic process; LOCATED IN: apoplast; EXPRESSED IN: 22 plant structures; EXPRESSED DURING: 14 growth stages; CONTAINS InterPro DOMAIN/s: Lipase, GDSL (InterPro:IPR001087); BEST Arabidopsis thaliana protein match is: GDSL-like Lipase/Acylhydr…	---	---	---	hypothetical protein POPTR_006G144400v3 [Populus trichocarpa]
Pop_A12G019249	59	Pag00029754	Potri.012G077000	AT5G62570.2	---	Calmodulin binding protein-like	---	Calmodulin binding protein-like; FUNCTIONS IN: calmodulin binding; INVOLVED IN: biological_process unknown; LOCATED IN: cellular_component unknown; EXPRESSED IN: 22 plant structures; EXPRESSED DURING: 13 growth stages; CONTAINS InterPro DOMAIN/s: Calmodulin binding protein-like (InterPro:IPR012416); BEST Arabidopsis thaliana protein match is: Calmodulin-binding protein (TAIR:AT4G25800.2).	---	---	---	hypothetical protein POPTR_0012s07850g [Populus trichocarpa]
Pop_G03G078150	59	Pag00017777	Potri.003G104000	AT5G45380.1	ATDUR3,DUR3	solute:sodium symporters;urea transmembrane transporters	---	DEGRADATION OF UREA 3 (DUR3); CONTAINS InterPro DOMAIN/s: Sodium/solute symporter, subgroup (InterPro:IPR019900), Sodium/solute symporter (InterPro:IPR001734); Has 9388 Blast hits to 9377 proteins in 1702 species: Archae - 173; Bacteria - 6389; Metazoa - 719; Fungi - 340; Plants - 51; Viruses - 0; Other Eukaryotes - 1716 (source: NCBI BLink).	AT5G45380	DUR3	DEGRADATION OF UREA 3	hypothetical protein POPTR_0003s10300g [Populus trichocarpa]
Pop_G06G082848	59	Pag00027211	Potri.006G152800	AT4G29240.1	---	Leucine-rich repeat (LRR) family protein	---	Leucine-rich repeat (LRR) family protein; INVOLVED IN: biological_process unknown; LOCATED IN: endomembrane system; EXPRESSED IN: 19 plant structures; EXPRESSED DURING: 13 growth stages; CONTAINS InterPro DOMAIN/s: Leucine-rich repeat-containing N-terminal domain, type 2 (InterPro:IPR013210), Leucine-rich repeat (InterPro:IPR001611); BEST Arabidopsis thaliana protein match is: Leucine-rich repeat…	---	---	---	hypothetical protein POPTR_0006s15750g [Populus trichocarpa]
Pop_A11G056443	57	Pag00005274	Potri.011G042600	AT4G21500.1	---	---	---	unknown protein; FUNCTIONS IN: molecular_function unknown; INVOLVED IN: biological_process unknown; LOCATED IN: endomembrane system; BEST Arabidopsis thaliana protein match is: unknown protein (TAIR:AT4G05018.1); Has 20 Blast hits to 20 proteins in 8 species: Archae - 0; Bacteria - 0; Metazoa - 0; Fungi - 0; Plants - 17; Viruses - 0; Other Eukaryotes - 3 (source: NCBI BLink).	---	---	---	hypothetical protein POPTR_011G042600v3 [Populus trichocarpa]
Pop_G09G031627	57	Pag00018787	Potri.001G274600	AT5G07990.1	CYP75B1,D501,TT7	Cytochrome P450 superfamily protein	Required for flavonoid 3' hydroxylase activity. Enzyme abundance relative to CHS determines Quercetin/Kaempferol metabolite ratio.	TRANSPARENT TESTA 7 (TT7); CONTAINS InterPro DOMAIN/s: Cytochrome P450 (InterPro:IPR001128), Cytochrome P450, E-class, group I (InterPro:IPR002401), Cytochrome P450, conserved site (InterPro:IPR017972); BEST Arabidopsis thaliana protein match is: cytochrome P450, family 706, subfamily A, polypeptide 6 (TAIR:AT4G12320.1); Has 35179 Blast hits to 34934 proteins in 1774 species: Archae - 51; Bacteri…	AT5G07990	TT7	TRANSPARENT TESTA 7	PREDICTED flavonoid 3',5'-hydroxylase 2-like [Populus euphratica]
Pop_G18G080303	55	Pag00031030	Potri.006G180800	AT4G30790.1	---	---	---	INVOLVED IN: autophagy; EXPRESSED IN: 24 plant structures; EXPRESSED DURING: 15 growth stages; CONTAINS InterPro DOMAIN/s: Autophagy-related protein 17 (InterPro:IPR007240), Autophagy-related protein 11 (InterPro:IPR019460); Has 8793 Blast hits to 6268 proteins in 570 species: Archae - 89; Bacteria - 657; Metazoa - 4844; Fungi - 808; Plants - 441; Viruses - 15; Other Eukaryotes - 1939 (source: NC…	---	---	---	hypothetical protein POPTR_0018s11200g [Populus trichocarpa]
Pop_G17G031412	54	Pag00041171	Potri.017G009400	AT1G66920.2	---	Protein kinase superfamily protein	---	Protein kinase superfamily protein; FUNCTIONS IN: protein serine/threonine kinase activity, protein kinase activity, kinase activity, ATP binding; INVOLVED IN: protein amino acid phosphorylation; LOCATED IN: endomembrane system; CONTAINS InterPro DOMAIN/s: Protein kinase, ATP binding site (InterPro:IPR017441), Serine/threonine-protein kinase domain (InterPro:IPR002290), Serine-threonine/tyrosine-…	---	---	---
Pop_A04G029334	53	Pag00030434	Potri.004G064500	AT1G29670.1	---	GDSL-like Lipase/Acylhydrolase superfamily protein	---	GDSL-like Lipase/Acylhydrolase superfamily protein; FUNCTIONS IN: hydrolase activity, acting on ester bonds, carboxylesterase activity; INVOLVED IN: lipid metabolic process; LOCATED IN: apoplast, cell wall, chloroplast; EXPRESSED IN: 23 plant structures; EXPRESSED DURING: 14 growth stages; CONTAINS InterPro DOMAIN/s: Lipase, GDSL (InterPro:IPR001087); BEST Arabidopsis thaliana protein match is: G…	---	---	---	GDSL-motif lipasehydrolase family protein [Populus trichocarpa]
Pop_G06G003761	52	Pag00008981	Potri.006G195100	AT3G58070.1	GIS	C2H2 and C2HC zinc fingers superfamily protein	Putative transcription factor, contains C2H2 domain, regulates aspects of shoot maturation in Arabidopsis thaliana. GIS loss-of-function mutations affect the epidermal differentiation of inflorescence organs, causing a premature decrease in trichome production on successive leaves, stem internodes, and branches. Overexpression has the opposite effect on trichome initiation and causes other hetero…	GLABROUS INFLORESCENCE STEMS (GIS); FUNCTIONS IN: sequence-specific DNA binding transcription factor activity, zinc ion binding, nucleic acid binding; INVOLVED IN: trichome differentiation, trichome branching, response to gibberellin stimulus, regulation of transcription; LOCATED IN: intracellular; EXPRESSED IN: 12 plant structures; EXPRESSED DURING: 7 growth stages; CONTAINS InterPro DOMAIN/s: Z…	AT3G58070	GIS	GLABROUS INFLORESCENCE STEMS	hypothetical protein POPTR_006G195100v3 [Populus trichocarpa]
Pop_G03G013839	50	Pag00036021	Potri.003G133500	AT1G64080.1	---	---	Encodes a member of the MAKR (MEMBRANE-ASSOCIATED KINASE REGULATOR) gene family. MAKRs have putative kinase interacting motifs and membrane localization signals. Known members include: AT5G26230 (MAKR1), AT1G64080 (MAKR2), AT2G37380 (MAKR3), AT2G39370 (MAKR4), AT5G52870 (MAKR5) and AT5G52900 (MAKR6).	unknown protein; FUNCTIONS IN: molecular_function unknown; INVOLVED IN: biological_process unknown; LOCATED IN: plasma membrane; BEST Arabidopsis thaliana protein match is: unknown protein (TAIR:AT5G52870.1); Has 1546 Blast hits to 738 proteins in 176 species: Archae - 0; Bacteria - 143; Metazoa - 278; Fungi - 131; Plants - 95; Viruses - 4; Other Eukaryotes - 895 (source: NCBI BLink).	AT1G64080	MAKR2	MEMBRANE-ASSOCIATED KINASE REGULATOR 2	hypothetical protein POPTR_0003s13330g [Populus trichocarpa]
Pop_G05G017733	49	Pag00014370	Potri.005G113600	AT5G66210.1	CPK28	calcium-dependent protein kinase 28	member of Calcium Dependent Protein Kinase	calcium-dependent protein kinase 28 (CPK28); FUNCTIONS IN: protein serine/threonine kinase activity, calmodulin-dependent protein kinase activity, protein kinase activity, calcium ion binding, ATP binding; INVOLVED IN: protein amino acid phosphorylation; LOCATED IN: plasma membrane; EXPRESSED IN: 23 plant structures; EXPRESSED DURING: 13 growth stages; CONTAINS InterPro DOMAIN/s: Protein kinase, …	AT5G66210	CPK28	calcium-dependent protein kinase 28	hypothetical protein POPTR_0005s11560g [Populus trichocarpa]
Pop_G10G047647	49	Pag00006020	Potri.010G175000	AT1G79340.1	AtMC4,MC4	metacaspase 4	Encodes MCP2d, the predominant and constitutively expressed member of type II metacaspases (MCPs). MCP2d plays a positive regulatory role in biotic and abiotic stress-induced programmed cell death (PCD). Arabidopsis contains three type I MCP genes (MCP1a-c) and six type II MCP genes (MCP2a?f): AtMCP1a/At5g64240, AtMCP1b/At1g02170, AtMCP1c/At4g25110, AtMCP2a/At1g79310, AtMCP2b/At1g79330, AtMCP2c/A…	metacaspase 4 (MC4); FUNCTIONS IN: cysteine-type peptidase activity; INVOLVED IN: proteolysis; LOCATED IN: plasma membrane; EXPRESSED IN: 26 plant structures; EXPRESSED DURING: 15 growth stages; CONTAINS InterPro DOMAIN/s: Peptidase C14, caspase catalytic (InterPro:IPR011600); BEST Arabidopsis thaliana protein match is: metacaspase 5 (TAIR:AT1G79330.1); Has 1195 Blast hits to 1161 proteins in 285…	AT1G79340	MCP2d	metacaspase 2d	latex abundant family protein [Populus trichocarpa]
Pop_A16G035428	48	Pag00017593	Potri.016G014100	AT3G21760.1	HYR1	UDP-Glycosyltransferase superfamily protein	Encodes HYR1, a UDP glycosyltransferase (UGT). HYR1 glucosylates hypostatin, an inhibitor of cell expansion in vivo to form a bioactive glucoside.	HYPOSTATIN RESISTANCE 1 (HYR1); FUNCTIONS IN: UDP-glycosyltransferase activity, transferase activity, transferring glycosyl groups; INVOLVED IN: metabolic process; LOCATED IN: cellular_component unknown; EXPRESSED IN: 21 plant structures; EXPRESSED DURING: 13 growth stages; CONTAINS InterPro DOMAIN/s: UDP-glucuronosyl/UDP-glucosyltransferase (InterPro:IPR002213); BEST Arabidopsis thaliana protein…	AT3G21760	HYR1	HYPOSTATIN RESISTANCE 1	hypothetical protein [Populus tomentosa]
Pop_A01G054820	47	Pag00039628	Potri.001G227000	AT2G44500.1	---	O-fucosyltransferase family protein	---	O-fucosyltransferase family protein; CONTAINS InterPro DOMAIN/s: GDP-fucose protein O-fucosyltransferase (InterPro:IPR019378); BEST Arabidopsis thaliana protein match is: O-fucosyltransferase family protein (TAIR:AT3G07900.1); Has 821 Blast hits to 820 proteins in 30 species: Archae - 0; Bacteria - 0; Metazoa - 0; Fungi - 0; Plants - 820; Viruses - 0; Other Eukaryotes - 1 (source: NCBI BLink).	---	---	---	hypothetical protein POPTR_001G227000v3 [Populus trichocarpa]
Pop_G01G020828	47	Pag00008428	Potri.001G234500	AT2G28630.1	KCS12	3-ketoacyl-CoA synthase 12	Encodes KCS12, a member of the 3-ketoacyl-CoA synthase family involved in the biosynthesis of VLCFA (very long chain fatty acids).	3-ketoacyl-CoA synthase 12 (KCS12); FUNCTIONS IN: transferase activity, transferring acyl groups other than amino-acyl groups, catalytic activity, acyltransferase activity; INVOLVED IN: response to osmotic stress; LOCATED IN: endoplasmic reticulum; EXPRESSED IN: 24 plant structures; EXPRESSED DURING: 13 growth stages; CONTAINS InterPro DOMAIN/s: Thiolase-like (InterPro:IPR016039), Very-long-chain…	AT2G28630	KCS12	3-ketoacyl-CoA synthase 12	hypothetical protein POPTR_001G234500v3 [Populus trichocarpa]
Pop_G06G076049	47	Pag00033486	Potri.006G077300	AT1G78340.1	ATGSTU22,GSTU22	glutathione S-transferase TAU 22	Encodes glutathione transferase belonging to the tau class of GSTs. Naming convention according to Wagner et al. (2002).	glutathione S-transferase TAU 22 (GSTU22); CONTAINS InterPro DOMAIN/s: Thioredoxin fold (InterPro:IPR012335), Glutathione S-transferase, C-terminal (InterPro:IPR004046), Glutathione S-transferase, C-terminal-like (InterPro:IPR010987), Glutathione S-transferase/chloride channel, C-terminal (InterPro:IPR017933), Glutathione S-transferase, N-terminal (InterPro:IPR004045), Thioredoxin-like fold (Inte…	AT1G78340	GSTU22	glutathione S-transferase TAU 22	probable glutathione S-transferase [Sesamum indicum]
Pop_G09G014080	47	Pag00004042	Potri.009G033900	AT2G29090.1	CYP707A2	cytochrome P450, family 707, subfamily A, polypeptide 2	Encodes a protein with ABA 8'-hydroxylase activity, involved in ABA catabolism. Member of the CYP707A gene family. This gene predominantly accumulates in dry seeds and is up-regulated immediately following imbibition. CYP707A2 appears to play a major role in the rapid decrease in ABA levels during early seed imbibition.	cytochrome P450, family 707, subfamily A, polypeptide 2 (CYP707A2); FUNCTIONS IN: oxygen binding, (+)-abscisic acid 8'-hydroxylase activity; INVOLVED IN: in 7 processes; LOCATED IN: endomembrane system; EXPRESSED IN: 22 plant structures; EXPRESSED DURING: 6 growth stages; CONTAINS InterPro DOMAIN/s: Cytochrome P450 (InterPro:IPR001128), Cytochrome P450, E-class, group I (InterPro:IPR002401), Cyto…	AT2G29090	CYP707A2	cytochrome P450, family 707, subfamily A, polypeptide 2	hypothetical protein POPTR_009G033900v3 [Populus trichocarpa]
Pop_A04G019529	46	Pag00009957	Potri.004G153200	AT1G49310.1	---	---	---	unknown protein; FUNCTIONS IN: molecular_function unknown; INVOLVED IN: biological_process unknown; LOCATED IN: endomembrane system; EXPRESSED IN: 9 plant structures; EXPRESSED DURING: LP.04 four leaves visible, petal differentiation and expansion stage; Has 11 Blast hits to 11 proteins in 6 species: Archae - 0; Bacteria - 0; Metazoa - 0; Fungi - 0; Plants - 11; Viruses - 0; Other Eukaryotes - 0 …	---	---	---	hypothetical protein POPTR_0004s16060g [Populus trichocarpa]
Pop_A14G045339	46	Pag00022163	Potri.014G156000	AT3G21610.1	---	Acid phosphatase/vanadium-dependent haloperoxidase-related protein	---	Acid phosphatase/vanadium-dependent haloperoxidase-related protein; CONTAINS InterPro DOMAIN/s: Acid phosphatase/vanadium-dependent haloperoxidase related (InterPro:IPR003832); BEST Arabidopsis thaliana protein match is: Acid phosphatase/vanadium-dependent haloperoxidase-related protein (TAIR:AT1G67600.1); Has 1115 Blast hits to 1115 proteins in 408 species: Archae - 0; Bacteria - 729; Metazoa - …	---	---	---	PREDICTED uncharacterized protein LOC105112954 isoform X1 [Populus euphratica]
Pop_A15G014814	46	Pag00007720	Potri.012G135600	AT4G38010.1	---	Pentatricopeptide repeat (PPR-like) superfamily protein	---	Pentatricopeptide repeat (PPR-like) superfamily protein; CONTAINS InterPro DOMAIN/s: Pentatricopeptide repeat (InterPro:IPR002885); BEST Arabidopsis thaliana protein match is: SLOW GROWTH 1 (TAIR:AT2G22410.1); Has 36420 Blast hits to 13424 proteins in 196 species: Archae - 0; Bacteria - 4; Metazoa - 28; Fungi - 56; Plants - 35898; Viruses - 0; Other Eukaryotes - 434 (source: NCBI BLink).	---	---	---	pentatricopeptide repeat-containing family protein [Populus trichocarpa]
Pop_A01G054837	44	Pag00014457	Potri.003G033200	AT1G72810.1	---	Pyridoxal-5'-phosphate-dependent enzyme family protein	---	Pyridoxal-5'-phosphate-dependent enzyme family protein; FUNCTIONS IN: pyridoxal phosphate binding, catalytic activity, threonine synthase activity; INVOLVED IN: threonine biosynthetic process, metabolic process, cellular amino acid metabolic process; LOCATED IN: chloroplast; EXPRESSED IN: 23 plant structures; EXPRESSED DURING: 13 growth stages; CONTAINS InterPro DOMAIN/s: Threonine synthase (Inte…	---	---	---	hypothetical protein [Populus tomentosa]
Pop_G04G059296	44	Pag00011155	Potri.009G165300	AT2G17980.1	ATSLY1	Sec1/munc18-like (SM) proteins superfamily	member of SLY1 Gene Family	ATSLY1; FUNCTIONS IN: protein transporter activity; INVOLVED IN: protein secretion, vesicle-mediated transport, vesicle docking involved in exocytosis; EXPRESSED IN: 23 plant structures; EXPRESSED DURING: 13 growth stages; CONTAINS InterPro DOMAIN/s: Sec1-like protein (InterPro:IPR001619); BEST Arabidopsis thaliana protein match is: Sec1/munc18-like (SM) proteins superfamily (TAIR:AT4G31740.1); H…	AT2G17980	ATSLY1	---	SEC1-family transport family protein [Populus trichocarpa]
Pop_G10G022939	44	Pag00035433	Potri.010G012000	AT5G49100.1	---	---	---	unknown protein; BEST Arabidopsis thaliana protein match is: unknown protein (TAIR:AT3G06868.1); Has 30201 Blast hits to 17322 proteins in 780 species: Archae - 12; Bacteria - 1396; Metazoa - 17338; Fungi - 3422; Plants - 5037; Viruses - 0; Other Eukaryotes - 2996 (source: NCBI BLink).	---	---	---	hypothetical protein POPTR_010G012000v3 [Populus trichocarpa]
Pop_A02G023780	42	Pag00026234	Potri.002G236200	AT3G23730.1	XTH16	xyloglucan endotransglucosylase/hydrolase 16	---	xyloglucan endotransglucosylase/hydrolase 16 (XTH16); FUNCTIONS IN: hydrolase activity, acting on glycosyl bonds, hydrolase activity, hydrolyzing O-glycosyl compounds, xyloglucan:xyloglucosyl transferase activity; INVOLVED IN: carbohydrate metabolic process, cellular glucan metabolic process; LOCATED IN: endomembrane system, cell wall, apoplast; EXPRESSED IN: 22 plant structures; EXPRESSED DURING…	AT3G23730	XTH16	xyloglucan endotransglucosylasehydrolase 16	xyloglucan endotransglycosylasehydrolase precursor XTH-21 [Populus tremula x Populus tremuloides]
Pop_G02G024268	42	Pag00008836	Potri.002G179600	AT4G01400.2	---	---	---	FUNCTIONS IN: molecular_function unknown; INVOLVED IN: biological_process unknown; LOCATED IN: cellular_component unknown; EXPRESSED IN: 23 plant structures; EXPRESSED DURING: 15 growth stages; CONTAINS InterPro DOMAIN/s: COG4 transport (InterPro:IPR013167); Has 465 Blast hits to 425 proteins in 199 species: Archae - 0; Bacteria - 3; Metazoa - 153; Fungi - 166; Plants - 45; Viruses - 0; Other Euk…	---	---	---	hypothetical protein POPTR_0002s18030g [Populus trichocarpa]
Pop_G05G057515	41	Pag00030673	Potri.005G244100	AT1G20190.1	ATEXP11,ATEXPA11,ATHEXP ALPHA 1.14,EXP11,EXPA11	expansin 11	member of Alpha-Expansin Gene Family. Naming convention from the Expansin Working Group (Kende et al, 2004. Plant Mol Bio)	expansin 11 (EXPA11); INVOLVED IN: plant-type cell wall modification involved in multidimensional cell growth, unidimensional cell growth, plant-type cell wall loosening; LOCATED IN: cell wall; EXPRESSED IN: 14 plant structures; EXPRESSED DURING: 9 growth stages; CONTAINS InterPro DOMAIN/s: Barwin-related endoglucanase (InterPro:IPR009009), Pollen allergen, N-terminal (InterPro:IPR014734), Expans…	AT1G20190	EXPA11	expansin 11	alpha-expansin 11 precursor family protein [Populus trichocarpa]
Pop_G17G072839	41	Pag00036163	Potri.017G147200	AT1G01490.2	---	Heavy metal transport/detoxification superfamily protein	---	Heavy metal transport/detoxification superfamily protein ; FUNCTIONS IN: metal ion binding; INVOLVED IN: metal ion transport; LOCATED IN: cellular_component unknown; EXPRESSED IN: 22 plant structures; EXPRESSED DURING: 14 growth stages; CONTAINS InterPro DOMAIN/s: Heavy metal transport/detoxification protein (InterPro:IPR006121); BEST Arabidopsis thaliana protein match is: Heavy metal transport/d…	---	---	---	PREDICTED uncharacterized protein LOC105140762 isoform X2 [Populus euphratica]
Pop_A03G000998	40	Pag00035296	Potri.003G024800	AT1G60500.1	DRP4C	Dynamin related protein 4C	---	Dynamin related protein 4C (DRP4C); FUNCTIONS IN: GTP binding, GTPase activity; INVOLVED IN: biological_process unknown; LOCATED IN: cellular_component unknown; EXPRESSED IN: egg cell; CONTAINS InterPro DOMAIN/s: Dynamin GTPase effector (InterPro:IPR003130), Dynamin, GTPase domain (InterPro:IPR001401), GTPase effector domain, GED (InterPro:IPR020850), Dynamin central region (InterPro:IPR000375), …	AT1G60500	DRP4C	Dynamin related protein 4C	PREDICTED dynamin-related protein 4C-like [Populus euphratica]
Pop_A07G085238	39	Pag00021745	Potri.007G136700	AT2G20560.1	---	DNAJ heat shock family protein	---	DNAJ heat shock family protein; FUNCTIONS IN: unfolded protein binding, heat shock protein binding; INVOLVED IN: protein folding; LOCATED IN: cellular_component unknown; EXPRESSED IN: 10 plant structures; EXPRESSED DURING: M germinated pollen stage, 4 anthesis, C globular stage, petal differentiation and expansion stage; CONTAINS InterPro DOMAIN/s: Molecular chaperone, heat shock protein, Hsp40, …	---	---	---	hypothetical protein POPTR_007G136700v3 [Populus trichocarpa]
Pop_A10G048411	39	Pag00000344	Potri.010G110800	AT1G70780.1	---	---	---	unknown protein; FUNCTIONS IN: molecular_function unknown; INVOLVED IN: biological_process unknown; LOCATED IN: mitochondrion; EXPRESSED IN: sperm cell, male gametophyte, pollen tube; EXPRESSED DURING: L mature pollen stage, M germinated pollen stage; BEST Arabidopsis thaliana protein match is: unknown protein (TAIR:AT1G23150.1); Has 143 Blast hits to 143 proteins in 17 species: Archae - 0; Bacte…	---	---	---	hypothetical protein POPTR_0010s12090g [Populus trichocarpa]
Pop_G03G013570	39	Pag00004328	Potri.003G087800	AT1G32400.1	TOM2A	tobamovirus multiplication 2A	TOM2A encodes a 280 amino acid putative four-pass transmembrane protein with a C-terminal farnesylation signal, essential for efficient multiplication of tobacco mosaic viruses.	tobamovirus multiplication 2A (TOM2A); FUNCTIONS IN: protein binding; INVOLVED IN: viral replication complex formation and maintenance; LOCATED IN: vacuole, membrane; EXPRESSED IN: 24 plant structures; EXPRESSED DURING: 15 growth stages; CONTAINS InterPro DOMAIN/s: Tetraspanin (InterPro:IPR018499); BEST Arabidopsis thaliana protein match is: Tetraspanin family protein (TAIR:AT2G20230.1); Has 929 …	AT1G32400	TOM2A	tobamovirus multiplication 2A	GMFP4 family protein [Populus trichocarpa]
Pop_G13G071358	39	Pag00021382	Potri.013G061200	AT1G08570.1	ACHT4	atypical CYS HIS rich thioredoxin 4	Encodes a member of the thioredoxin family protein. Located in the chloroplast. Shows high activity towards the chloroplast 2-Cys peroxiredoxin A, and poor activity towards the chloroplast NADP-malate dehydrogenase.	atypical CYS HIS rich thioredoxin 4 (ACHT4); FUNCTIONS IN: oxidoreductase activity, acting on sulfur group of donors, disulfide as acceptor; INVOLVED IN: cell redox homeostasis; LOCATED IN: chloroplast membrane, chloroplast, chloroplast stroma; EXPRESSED IN: 22 plant structures; EXPRESSED DURING: 13 growth stages; CONTAINS InterPro DOMAIN/s: Thioredoxin fold (InterPro:IPR012335), Thioredoxin, cor…	AT1G08570	ACHT4	atypical CYS HIS rich thioredoxin 4	putative thioredoxin-like 7 [Populus tomentosa]
Pop_G10G007684	38	Pag00009186	Potri.010G230100	AT5G03610.1	---	GDSL-like Lipase/Acylhydrolase superfamily protein	---	GDSL-like Lipase/Acylhydrolase superfamily protein; FUNCTIONS IN: hydrolase activity, acting on ester bonds, carboxylesterase activity; INVOLVED IN: lipid metabolic process; LOCATED IN: endomembrane system; EXPRESSED IN: 22 plant structures; EXPRESSED DURING: 13 growth stages; CONTAINS InterPro DOMAIN/s: Lipase, GDSL (InterPro:IPR001087); BEST Arabidopsis thaliana protein match is: GDSL-like Lipa…	---	---	---	PREDICTED GDSL esteraselipase At5g03610-like isoform X1 [Populus euphratica]
Pop_A12G007826	37	Pag00007632	Potri.012G127500	AT5G62350.1	---	Plant invertase/pectin methylesterase inhibitor superfamily protein	---	Plant invertase/pectin methylesterase inhibitor superfamily protein; FUNCTIONS IN: enzyme inhibitor activity, pectinesterase inhibitor activity, pectinesterase activity; INVOLVED IN: response to salt stress; LOCATED IN: endomembrane system; EXPRESSED IN: 22 plant structures; EXPRESSED DURING: 13 growth stages; CONTAINS InterPro DOMAIN/s: Pectinesterase inhibitor (InterPro:IPR006501); BEST Arabido…	---	---	---	21K protein precursor [Populus trichocarpa]
Pop_A04G030595	36	Pag00016290	Potri.004G126700	AT5G62470.2	ATMYB96,MYB96,MYBCOV1	myb domain protein 96	Encodes a R2R3 type Myb transcription factor whose expression is strongly induced by abscisic acid. Mediates abscisic acid signaling during drought stress response.	myb domain protein 96 (MYB96); CONTAINS InterPro DOMAIN/s: SANT, DNA-binding (InterPro:IPR001005), Homeodomain-like (InterPro:IPR009057), Myb, DNA-binding (InterPro:IPR014778), HTH transcriptional regulator, Myb-type, DNA-binding (InterPro:IPR017930), Homeodomain-related (InterPro:IPR012287), Myb transcription factor (InterPro:IPR015495); BEST Arabidopsis thaliana protein match is: myb domain pro…	AT5G62470	MYBCOV1	---	PREDICTED myb-related protein 306-like [Populus euphratica]
Pop_A01G059672	35	Pag00001076	Potri.001G104800	AT3G52905.1	---	Polynucleotidyl transferase, ribonuclease H-like superfamily protein	---	Polynucleotidyl transferase, ribonuclease H-like superfamily protein; FUNCTIONS IN: hydrolase activity, acting on ester bonds, nucleic acid binding; INVOLVED IN: DNA repair, response to DNA damage stimulus, nucleobase, nucleoside, nucleotide and nucleic acid metabolic process, DNA recombination; LOCATED IN: cytoplasm; CONTAINS InterPro DOMAIN/s: Resolvase, RNase H-like fold (InterPro:IPR006641), …	---	---	---	hypothetical protein POPTR_0001s09310g [Populus trichocarpa]
Pop_A06G053442	35	Pag00002191	Potri.006G214500	AT3G09550.1	---	Ankyrin repeat family protein	---	Ankyrin repeat family protein; CONTAINS InterPro DOMAIN/s: Ankyrin repeat-containing domain (InterPro:IPR020683), Ankyrin repeat (InterPro:IPR002110); BEST Arabidopsis thaliana protein match is: Ankyrin repeat family protein (TAIR:AT3G12360.1); Has 55803 Blast hits to 24932 proteins in 1099 species: Archae - 58; Bacteria - 5470; Metazoa - 27318; Fungi - 5824; Plants - 4263; Viruses - 331; Other E…	---	---	---	hypothetical protein POPTR_0006s23110g [Populus trichocarpa]
Pop_A06G085834	35	Pag00011477	Potri.006G121700	AT2G36830.1	GAMMA-TIP,GAMMA-TIP1,TIP1;1	gamma tonoplast intrinsic protein	Encodes a tonoplast intrinsic protein, which functions as water channel. It has also been shown to be able to facilitate the transport of urea and hydrogen peroxide. Highly expressed in vascular tissues of the root, stem, cauline leaves and flowers but not in the apical meristems.	gamma tonoplast intrinsic protein (GAMMA-TIP); FUNCTIONS IN: water channel activity, urea transmembrane transporter activity; INVOLVED IN: in 6 processes; LOCATED IN: in 7 components; EXPRESSED IN: 33 plant structures; EXPRESSED DURING: 13 growth stages; CONTAINS InterPro DOMAIN/s: Major intrinsic protein, conserved site (InterPro:IPR022357), Aquaporin (InterPro:IPR012269), Major intrinsic protei…	AT2G36830	TIP1;1	TONOPLAST INTRINSIC PROTEIN 1;1	gamma-tonoplast intrinsic protein 2 [Populus trichocarpa]
Pop_G08G057659	35	Pag00001324	Potri.008G044700	AT3G54770.1	---	RNA-binding (RRM/RBD/RNP motifs) family protein	Encodes a putative RNA binding protein that is localized in the nucleus and affects ABA-regulated seed germination of Arabidopsis.	RNA-binding (RRM/RBD/RNP motifs) family protein; FUNCTIONS IN: RNA binding, nucleotide binding, nucleic acid binding; LOCATED IN: cellular_component unknown; EXPRESSED IN: root, gynoecium, carpel, stamen; EXPRESSED DURING: petal differentiation and expansion stage; CONTAINS InterPro DOMAIN/s: RNA recognition motif, RNP-1 (InterPro:IPR000504), Nucleotide-binding, alpha-beta plait (InterPro:IPR0126…	---	---	---	hypothetical protein POPTR_008G044700v3 [Populus trichocarpa]
Pop_G07G062630	34	Pag00003509	Potri.007G010200	AT5G65380.1	---	MATE efflux family protein	---	MATE efflux family protein; FUNCTIONS IN: antiporter activity, drug transmembrane transporter activity, transporter activity; INVOLVED IN: drug transmembrane transport, ripening, transmembrane transport; LOCATED IN: membrane; EXPRESSED IN: 22 plant structures; EXPRESSED DURING: 13 growth stages; CONTAINS InterPro DOMAIN/s: Multi antimicrobial extrusion protein MatE (InterPro:IPR002528); BEST Arab…	---	---	---	hypothetical protein POPTR_0007s14390g [Populus trichocarpa]
Pop_A01G002206	33	Pag00007427	Potri.001G344100	AT5G14500.1	---	aldose 1-epimerase family protein	---	aldose 1-epimerase family protein; FUNCTIONS IN: carbohydrate binding, isomerase activity, aldose 1-epimerase activity, catalytic activity; INVOLVED IN: galactose metabolic process, carbohydrate metabolic process; LOCATED IN: cellular_component unknown; EXPRESSED IN: 22 plant structures; EXPRESSED DURING: 13 growth stages; CONTAINS InterPro DOMAIN/s: Glycoside hydrolase-type carbohydrate-binding …	---	---	---	aldose 1-epimerase family protein [Populus trichocarpa]
Pop_G01G004387	33	Pag00010198				---	---	---				hypothetical protein POPTR_001G116600v3 [Populus trichocarpa]
Pop_G08G082463	32	Pag00004229	Potri.008G175100	AT2G29420.1	ATGSTU7,GST25,GSTU7	glutathione S-transferase tau 7	Encodes glutathione transferase belonging to the tau class of GSTs. Naming convention according to Wagner et al. (2002). Induced by Salicylic acid. Independent of NPR1 for their induction by salicylic acid.	glutathione S-transferase tau 7 (GSTU7); CONTAINS InterPro DOMAIN/s: Thioredoxin fold (InterPro:IPR012335), Glutathione S-transferase, C-terminal (InterPro:IPR004046), Glutathione S-transferase, C-terminal-like (InterPro:IPR010987), Glutathione S-transferase/chloride channel, C-terminal (InterPro:IPR017933), Glutathione S-transferase, N-terminal (InterPro:IPR004045), Thioredoxin-like fold (InterP…	AT2G29420	GSTU7	glutathione S-transferase tau 7	hypothetical protein POPTR_008G175100v3 [Populus trichocarpa]
Pop_A04G069762	31	Pag00016429	Potri.004G190900	AT5G17920.2	ATCIMS,ATMETS,ATMS1	Cobalamin-independent synthase family protein	Encodes a cytosolic cobalamin-independent methionine synthase, involved in methionine regeneration via the activated methyl cycle (SAM cycle). The protein undergoes thiolation following treatment with the oxidant tert-butylhydroperoxide.	COBALAMIN-INDEPENDENT METHIONINE SYNTHASE (ATCIMS); FUNCTIONS IN: 5-methyltetrahydropteroyltriglutamate-homocysteine S-methyltransferase activity, methionine synthase activity; INVOLVED IN: response to zinc ion, response to salt stress, methionine biosynthetic process; LOCATED IN: in 6 components; EXPRESSED IN: 9 plant structures; EXPRESSED DURING: seedling growth, seed development stages; CONTAI…	AT5G17920	ATMS1	methionine synthesis 1	PREDICTED 5-methyltetrahydropteroyltriglutamate--homocysteine methyltransferase-like [Populus euphratica]
Pop_G17G021062	31	Pag00044666	Potri.017G108500	AT5G38760.1	---	Late embryogenesis abundant protein (LEA) family protein	---	Late embryogenesis abundant protein (LEA) family protein; BEST Arabidopsis thaliana protein match is: Late embryogenesis abundant protein (LEA) family protein (TAIR:AT5G53820.1); Has 1807 Blast hits to 1807 proteins in 277 species: Archae - 0; Bacteria - 0; Metazoa - 736; Fungi - 347; Plants - 385; Viruses - 0; Other Eukaryotes - 339 (source: NCBI BLink).	---	---	---	pollen coat protein [Populus tomentosa]
Pop_G17G033311	30	Pag00029215	Potri.017G139400	AT1G65900.1	---	---	---	unknown protein; FUNCTIONS IN: molecular_function unknown; INVOLVED IN: biological_process unknown; LOCATED IN: endomembrane system; EXPRESSED IN: 21 plant structures; EXPRESSED DURING: 13 growth stages; Has 306 Blast hits to 306 proteins in 119 species: Archae - 19; Bacteria - 238; Metazoa - 0; Fungi - 0; Plants - 34; Viruses - 0; Other Eukaryotes - 15 (source: NCBI BLink).	---	---	---	hypothetical protein POPTR_0017s02030g [Populus trichocarpa]
Pop_A01G005918	28	Pag00032631	Potri.001G276600	AT1G70530.1	CRK3	cysteine-rich RLK (RECEPTOR-like protein kinase) 3	Encodes a cysteine-rich receptor-like protein kinase.	cysteine-rich RLK (RECEPTOR-like protein kinase) 3 (CRK3); FUNCTIONS IN: kinase activity; INVOLVED IN: protein amino acid phosphorylation; LOCATED IN: plasma membrane; EXPRESSED IN: 23 plant structures; EXPRESSED DURING: 14 growth stages; CONTAINS InterPro DOMAIN/s: Protein kinase, ATP binding site (InterPro:IPR017441), Protein kinase, catalytic domain (InterPro:IPR000719), Protein of unknown fun…	AT1G70530	CRK3	cysteine-rich RLK (RECEPTOR-like protein kinase) 3	PREDICTED cysteine-rich receptor-like protein kinase 2 isoform X1 [Populus euphratica]
Pop_A11G060566	26	Pag00029984	Potri.T068000	AT4G22190.1	---	---	---	unknown protein; Has 283 Blast hits to 154 proteins in 44 species: Archae - 0; Bacteria - 2; Metazoa - 24; Fungi - 12; Plants - 48; Viruses - 0; Other Eukaryotes - 197 (source: NCBI BLink).	---	---	---	hypothetical protein POPTR_0011s01800g [Populus trichocarpa]
Pop_G16G016271	26	Pag00043711	Potri.016G046700	AT2G05990.2	ENR1,MOD1	NAD(P)-binding Rossmann-fold superfamily protein	Encodes enoyl-ACP reductase a component of the fatty acid synthase complex. A reduced function mutation in this gene, mod1, was found in a screen for premature cell death mutants. Mutant plants have reduced lipid level and pleiotropic morphological defects, including chlorotic and abnormally shaped leaves.	MOSAIC DEATH 1 (MOD1); FUNCTIONS IN: enoyl-[acyl-carrier-protein] reductase (NADH) activity, oxidoreductase activity, enoyl-[acyl-carrier-protein] reductase activity, copper ion binding; INVOLVED IN: fatty acid biosynthetic process; LOCATED IN: fatty acid synthase complex, thylakoid, chloroplast, chloroplast envelope; EXPRESSED IN: 24 plant structures; EXPRESSED DURING: 15 growth stages; CONTAINS…	AT2G05990	MOD1	MOSAIC DEATH 1	hypothetical protein POPTR_0016s04600g [Populus trichocarpa]
Pop_A05G056074	25	Pag00017174	Potri.005G174200		---	---	---	---				hypothetical protein POPTR_0005s16000g [Populus trichocarpa]
Pop_G01G082001	24	Pag00012418	Potri.001G450600	AT1G32960.1	ATSBT3.3,SBT3.3	Subtilase family protein	---	SBT3.3; FUNCTIONS IN: identical protein binding, serine-type endopeptidase activity; INVOLVED IN: proteolysis, negative regulation of catalytic activity; LOCATED IN: apoplast, plant-type cell wall; EXPRESSED IN: 7 plant structures; EXPRESSED DURING: 4 anthesis; CONTAINS InterPro DOMAIN/s: Protease-associated PA (InterPro:IPR003137), Proteinase inhibitor, propeptide (InterPro:IPR009020), Peptidase…	AT1G32960	SBT3.3	---	hypothetical protein POPTR_0001s45490g [Populus trichocarpa]
Pop_A15G014809	23	Pag00012176	Potri.015G137200	AT4G25440.1	ZFWD1	zinc finger WD40 repeat protein 1	---	zinc finger WD40 repeat protein 1 (ZFWD1); FUNCTIONS IN: zinc ion binding, nucleic acid binding; INVOLVED IN: biological_process unknown; LOCATED IN: cellular_component unknown; EXPRESSED IN: xylem; CONTAINS InterPro DOMAIN/s: WD40 repeat 2 (InterPro:IPR019782), Zinc finger, CCCH-type (InterPro:IPR000571), WD40 repeat, conserved site (InterPro:IPR019775), WD40 repeat (InterPro:IPR001680), G-prote…	AT4G25440	ZFWD1	zinc finger WD40 repeat protein 1	hypothetical protein POPTR_0015s13760g [Populus trichocarpa]
Pop_G03G001052	23	Pag00041488	Potri.003G019900	AT5G17540.1	---	HXXXD-type acyl-transferase family protein	---	HXXXD-type acyl-transferase family protein; FUNCTIONS IN: transferase activity, transferring acyl groups other than amino-acyl groups; INVOLVED IN: biological_process unknown; LOCATED IN: cellular_component unknown; EXPRESSED IN: 9 plant structures; EXPRESSED DURING: 4 anthesis, C globular stage, F mature embryo stage, petal differentiation and expansion stage; CONTAINS InterPro DOMAIN/s: Transfe…	---	---	---	hypothetical protein POPTR_0003s01420g [Populus trichocarpa]
Pop_G13G071458	23	Pag00028768	Potri.013G084500	AT1G65290.1	mtACP2	mitochondrial acyl carrier protein 2	Encodes a member of the mitochondrial acyl carrier protein (ACP) family. As part of the mitochondrial matrix, it is likely to be involved in fatty acid or lipoic acid biogenesis.	mitochondrial acyl carrier protein 2 (mtACP2); FUNCTIONS IN: acyl carrier activity, cobalt ion binding, metal ion binding; INVOLVED IN: fatty acid biosynthetic process; LOCATED IN: mitochondrion, mitochondrial matrix; EXPRESSED IN: 22 plant structures; EXPRESSED DURING: 13 growth stages; CONTAINS InterPro DOMAIN/s: Phosphopantetheine-binding (InterPro:IPR006163), Acyl carrier protein (ACP) (Inter…	AT1G65290	mtACP2	mitochondrial acyl carrier protein 2	hypothetical protein POPTR_0013s08220g [Populus trichocarpa]
Pop_A03G049302	22	Pag00037107	Potri.004G217800	AT1G22930.1	---	T-complex protein 11	---	T-complex protein 11; CONTAINS InterPro DOMAIN/s: T-complex 11 (InterPro:IPR008862); BEST Arabidopsis thaliana protein match is: T-complex protein 11 (TAIR:AT4G09150.1); Has 9929 Blast hits to 7090 proteins in 817 species: Archae - 19; Bacteria - 1454; Metazoa - 4175; Fungi - 699; Plants - 382; Viruses - 14; Other Eukaryotes - 3186 (source: NCBI BLink).	---	---	---	PREDICTED uncharacterized protein LOC105112517 [Populus euphratica]
Pop_A10G046873	22	Pag00020019	Potri.010G247700	AT3G10720.2	---	Plant invertase/pectin methylesterase inhibitor superfamily	---	Plant invertase/pectin methylesterase inhibitor superfamily; FUNCTIONS IN: enzyme inhibitor activity, pectinesterase activity; INVOLVED IN: cell wall modification; LOCATED IN: endomembrane system, cell wall, plant-type cell wall; EXPRESSED IN: 21 plant structures; EXPRESSED DURING: 13 growth stages; CONTAINS InterPro DOMAIN/s: Pectinesterase, active site (InterPro:IPR018040), Pectin lyase fold/vi…	---	---	---	hypothetical protein POPTR_0010s25400g [Populus trichocarpa]
Pop_G01G013360	22	Pag00013770	Potri.001G405500	AT5G54380.1	THE1	protein kinase family protein	Encodes THESEUS1 (THE1), a receptor kinase regulated by Brassinosteroids and required for cell elongation during vegetative growth.	THESEUS1 (THE1); FUNCTIONS IN: protein kinase activity, kinase activity; INVOLVED IN: in 6 processes; LOCATED IN: plasma membrane; EXPRESSED IN: 26 plant structures; EXPRESSED DURING: 13 growth stages; CONTAINS InterPro DOMAIN/s: Protein kinase, ATP binding site (InterPro:IPR017441), Malectin/receptor-like protein kinase (InterPro:IPR021720), Protein kinase, catalytic domain (InterPro:IPR000719),…	AT5G54380	THE1	THESEUS1	PREDICTED receptor-like protein kinase THESEUS 1 [Populus euphratica]
Pop_G05G008405	22	Pag00043052	Potri.005G195600	AT1G71695.1	---	Peroxidase superfamily protein	---	Peroxidase superfamily protein; FUNCTIONS IN: peroxidase activity, heme binding; INVOLVED IN: response to oxidative stress, oxidation reduction; LOCATED IN: cell wall, vacuole, membrane, plant-type cell wall; EXPRESSED IN: 23 plant structures; EXPRESSED DURING: 13 growth stages; CONTAINS InterPro DOMAIN/s: Haem peroxidase (InterPro:IPR010255), Plant peroxidase (InterPro:IPR000823), Peroxidases he…	---	---	---	PREDICTED peroxidase 12-like [Populus euphratica]
Pop_A08G006898	21	Pag00020937	Potri.008G025500	AT5G04660.1	CYP77A4	cytochrome P450, family 77, subfamily A, polypeptide 4	encodes a protein with cytochrome P450 domain	cytochrome P450, family 77, subfamily A, polypeptide 4 (CYP77A4); FUNCTIONS IN: electron carrier activity, monooxygenase activity, iron ion binding, oxygen binding, heme binding; INVOLVED IN: oxidation reduction; LOCATED IN: endomembrane system; EXPRESSED IN: 12 plant structures; EXPRESSED DURING: 7 growth stages; CONTAINS InterPro DOMAIN/s: Cytochrome P450 (InterPro:IPR001128), Cytochrome P450, …	AT5G04660	CYP77A4	cytochrome P450, family 77, subfamily A, polypeptide 4	hypothetical protein POPTR_008G025500v3 [Populus trichocarpa]
Pop_G14G023651	21	Pag00002632	Potri.014G077400	AT4G00770.1	---	---	---	unknown protein; Has 127 Blast hits to 120 proteins in 33 species: Archae - 0; Bacteria - 2; Metazoa - 6; Fungi - 8; Plants - 62; Viruses - 3; Other Eukaryotes - 46 (source: NCBI BLink).	---	---	---	PREDICTED uncharacterized protein LOC105133229 [Populus euphratica]
Pop_A10G069404	20	Pag00006090	Potri.010G168300	AT1G26800.1	---	RING/U-box superfamily protein	---	RING/U-box superfamily protein; FUNCTIONS IN: zinc ion binding; EXPRESSED IN: 20 plant structures; EXPRESSED DURING: 11 growth stages; CONTAINS InterPro DOMAIN/s: Zinc finger, RING-type (InterPro:IPR001841), Zinc finger, C3HC4 RING-type (InterPro:IPR018957); BEST Arabidopsis thaliana protein match is: RING/U-box superfamily protein (TAIR:AT1G14200.1); Has 9899 Blast hits to 9869 proteins in 270 s…	---	---	---	zinc finger family protein [Populus trichocarpa]
Pop_A01G074812	19	Pag00001846	Potri.001G059700	AT5G13100.1	---	---	---	unknown protein; Has 1807 Blast hits to 1807 proteins in 277 species: Archae - 0; Bacteria - 0; Metazoa - 736; Fungi - 347; Plants - 385; Viruses - 0; Other Eukaryotes - 339 (source: NCBI BLink).	---	---	---	hypothetical protein POPTR_0001s13530g [Populus trichocarpa]
Pop_A03G014963	19	Pag00025543	Potri.003G139600	AT1G64390.1	AtGH9C2,GH9C2	glycosyl hydrolase 9C2	---	glycosyl hydrolase 9C2 (GH9C2); FUNCTIONS IN: carbohydrate binding, hydrolase activity, hydrolyzing O-glycosyl compounds, catalytic activity; INVOLVED IN: carbohydrate metabolic process; LOCATED IN: endomembrane system, extracellular region; EXPRESSED IN: 23 plant structures; EXPRESSED DURING: 13 growth stages; CONTAINS InterPro DOMAIN/s: Six-hairpin glycosidase (InterPro:IPR012341), Carbohydrate…	AT1G64390	GH9C2	glycosyl hydrolase 9C2	endo-1,4-beta-glucanase C2 [Populus tomentosa]
Pop_A03G049733	19	Pag00019480	Potri.001G204700	AT1G80530.1	---	Major facilitator superfamily protein	---	Major facilitator superfamily protein; FUNCTIONS IN: molecular_function unknown; INVOLVED IN: response to karrikin; LOCATED IN: nucleus; EXPRESSED IN: 23 plant structures; EXPRESSED DURING: 13 growth stages; CONTAINS InterPro DOMAIN/s: Nodulin-like (InterPro:IPR010658), Major facilitator superfamily, general substrate transporter (InterPro:IPR016196); BEST Arabidopsis thaliana protein match is: M…	---	---	---	PREDICTED probable transporter mch1 [Populus euphratica]
Pop_A03G049900	19	Pag00023681	Potri.001G172600	AT3G15690.2	---	Single hybrid motif superfamily protein	---	Single hybrid motif superfamily protein; LOCATED IN: chloroplast; EXPRESSED IN: 22 plant structures; EXPRESSED DURING: 13 growth stages; CONTAINS InterPro DOMAIN/s: Single hybrid motif (InterPro:IPR011053), Biotin/lipoyl attachment (InterPro:IPR000089); BEST Arabidopsis thaliana protein match is: Single hybrid motif superfamily protein (TAIR:AT1G52670.1); Has 3111 Blast hits to 3110 proteins in 1…	---	---	---	PREDICTED biotin carboxyl carrier protein of acetyl-CoA carboxylase 1, chloroplastic isoform X2 [Populus euphratica]
Pop_A05G002165	19	Pag00033900	Potri.002G049600	AT1G03080.1	---	kinase interacting (KIP1-like) family protein	---	kinase interacting (KIP1-like) family protein; FUNCTIONS IN: molecular_function unknown; INVOLVED IN: biological_process unknown; LOCATED IN: plasma membrane; EXPRESSED IN: 22 plant structures; EXPRESSED DURING: 13 growth stages; CONTAINS InterPro DOMAIN/s: Prefoldin (InterPro:IPR009053), KIP1-like (InterPro:IPR011684); BEST Arabidopsis thaliana protein match is: Kinase interacting (KIP1-like) fa…	---	---	---	hypothetical protein POPTR_0005s23510g [Populus trichocarpa]
Pop_G01G021853	18	Pag00040325	Potri.004G169800	AT3G14460.1	---	LRR and NB-ARC domains-containing disease resistance protein	---	LRR and NB-ARC domains-containing disease resistance protein; FUNCTIONS IN: ATP binding; INVOLVED IN: apoptosis, defense response; CONTAINS InterPro DOMAIN/s: NB-ARC (InterPro:IPR002182), Leucine-rich repeat (InterPro:IPR001611), Disease resistance protein (InterPro:IPR000767); BEST Arabidopsis thaliana protein match is: NB-ARC domain-containing disease resistance protein (TAIR:AT3G14470.1); Has …	---	---	---	hypothetical protein POPTR_004G169800v3 [Populus trichocarpa]
Pop_G10G060689	18	Pag00000015	Potri.010G076900	AT5G09510.1	---	Ribosomal protein S19 family protein	---	Ribosomal protein S19 family protein; FUNCTIONS IN: structural constituent of ribosome; INVOLVED IN: translation; LOCATED IN: cytosolic small ribosomal subunit, cytosolic ribosome, nucleolus, plasma membrane; EXPRESSED IN: 23 plant structures; EXPRESSED DURING: 14 growth stages; CONTAINS InterPro DOMAIN/s: Ribosomal protein S15, eukaryotic/archaeal (InterPro:IPR005713), Ribosomal protein S19/S15 …	---	---	---	ribosomal S15 family protein [Populus trichocarpa]
Pop_A15G084368	17	Pag00033550	Potri.015G109200	AT5G61790.1	ATCNX1,CNX1	calnexin 1	---	calnexin 1 (CNX1); FUNCTIONS IN: unfolded protein binding, calcium ion binding; INVOLVED IN: protein folding; LOCATED IN: in 8 components; EXPRESSED IN: 26 plant structures; EXPRESSED DURING: 15 growth stages; CONTAINS InterPro DOMAIN/s: Calreticulin/calnexin, P (InterPro:IPR009033), Calreticulin/calnexin (InterPro:IPR001580), Calreticulin/calnexin, conserved site (InterPro:IPR018124), Concanaval…	AT5G61790	CNX1	calnexin 1	Calnexin precursor family protein [Populus trichocarpa]
Pop_A05G071629	14	Pag00004778	Potri.005G068700	AT3G52430.1	ATPAD4,PAD4	alpha/beta-Hydrolases superfamily protein	Encodes a lipase-like gene that is important for salicylic acid signaling and function in resistance (R) gene-mediated and basal plant disease resistance. PAD4 can interact directly with EDS1, another disease resistance signaling protein. Expressed at elevated level in response to green peach aphid (GPA) feeding, and modulates the GPA feeding-induced leaf senescence through a mechanism that doesn…	PHYTOALEXIN DEFICIENT 4 (PAD4); CONTAINS InterPro DOMAIN/s: Lipase, class 3 (InterPro:IPR002921); BEST Arabidopsis thaliana protein match is: senescence-associated gene 101 (TAIR:AT5G14930.2); Has 722 Blast hits to 622 proteins in 73 species: Archae - 0; Bacteria - 23; Metazoa - 17; Fungi - 11; Plants - 620; Viruses - 1; Other Eukaryotes - 50 (source: NCBI BLink).	AT3G52430	PAD4	PHYTOALEXIN DEFICIENT 4	PREDICTED lipase-like PAD4 [Populus euphratica]
Pop_A16G091259	14	Pag00016154	Potri.016G088900	AT3G53400.1	---	---	---	BEST Arabidopsis thaliana protein match is: conserved peptide upstream open reading frame 47 (TAIR:AT5G03190.1); Has 285 Blast hits to 285 proteins in 23 species: Archae - 0; Bacteria - 0; Metazoa - 1; Fungi - 0; Plants - 279; Viruses - 0; Other Eukaryotes - 5 (source: NCBI BLink).	---	---	---	hypothetical protein POPTR_0016s09041g [Populus trichocarpa]
Pop_A13G010010	13	Pag00020290	Potri.013G053500	AT5G18280.1	APY2,ATAPY2	apyrase 2	Encodes an enzyme with ATPase and ADPase activity (an apyrase) that when mutated in combination with ATAPY1 causes a complete inhibition of pollen germination.	apyrase 2 (APY2); CONTAINS InterPro DOMAIN/s: Nucleoside phosphatase GDA1/CD39 (InterPro:IPR000407); BEST Arabidopsis thaliana protein match is: apyrase 1 (TAIR:AT3G04080.1); Has 1437 Blast hits to 1429 proteins in 222 species: Archae - 0; Bacteria - 35; Metazoa - 609; Fungi - 299; Plants - 361; Viruses - 0; Other Eukaryotes - 133 (source: NCBI BLink).	AT5G18280	ATAPY2	apyrase 2	PREDICTED apyrase 2-like [Populus euphratica]
Pop_A17G021104	13	Pag00011777	Potri.017G112600	AT5G16030.1	---	---	---	unknown protein; BEST Arabidopsis thaliana protein match is: unknown protein (TAIR:AT3G02500.1); Has 30201 Blast hits to 17322 proteins in 780 species: Archae - 12; Bacteria - 1396; Metazoa - 17338; Fungi - 3422; Plants - 5037; Viruses - 0; Other Eukaryotes - 2996 (source: NCBI BLink).	---	---	---	hypothetical protein POPTR_017G112600v3 [Populus trichocarpa]
Pop_G02G005635	13	Pag00003126	Potri.002G116400	AT1G10150.1	---	Carbohydrate-binding protein	---	Carbohydrate-binding protein; FUNCTIONS IN: carbohydrate binding; LOCATED IN: mitochondrion; EXPRESSED IN: 24 plant structures; EXPRESSED DURING: 15 growth stages; BEST Arabidopsis thaliana protein match is: Carbohydrate-binding protein (TAIR:AT1G59510.1); Has 114 Blast hits to 112 proteins in 22 species: Archae - 0; Bacteria - 3; Metazoa - 0; Fungi - 0; Plants - 110; Viruses - 0; Other Eukaryote…	---	---	---	PREDICTED protein PHLOEM PROTEIN 2-LIKE A10-like [Populus euphratica]
Pop_A04G070757	10	Pag00031770	Potri.004G172300	AT2G17880.1	---	Chaperone DnaJ-domain superfamily protein	---	Chaperone DnaJ-domain superfamily protein; FUNCTIONS IN: heat shock protein binding; INVOLVED IN: protein folding; LOCATED IN: chloroplast; EXPRESSED IN: 18 plant structures; EXPRESSED DURING: 11 growth stages; CONTAINS InterPro DOMAIN/s: Molecular chaperone, heat shock protein, Hsp40, DnaJ (InterPro:IPR015609), Heat shock protein DnaJ, N-terminal (InterPro:IPR001623); BEST Arabidopsis thaliana p…	---	---	---	hypothetical protein POPTR_004G172300v3 [Populus trichocarpa]
Pop_G01G024733	10	Pag00001200	Potri.001G092900	AT4G11070.1	AtWRKY41,WRKY41	WRKY family transcription factor	member of WRKY Transcription Factor; Group III	WRKY41; FUNCTIONS IN: sequence-specific DNA binding transcription factor activity; INVOLVED IN: regulation of transcription, DNA-dependent, regulation of transcription; CONTAINS InterPro DOMAIN/s: DNA-binding WRKY (InterPro:IPR003657); BEST Arabidopsis thaliana protein match is: WRKY family transcription factor (TAIR:AT4G23810.1); Has 1807 Blast hits to 1807 proteins in 277 species: Archae - 0; B…	AT4G11070	WRKY41	---	PREDICTED probable WRKY transcription factor 41 [Populus euphratica]
Pop_A01G015643	9	Pag00019453	Potri.011G095600	AT1G78440.1	ATGA2OX1,GA2OX1	Arabidopsis thaliana gibberellin 2-oxidase 1	Encodes a gibberellin 2-oxidase that acts on C19 gibberellins.	Arabidopsis thaliana gibberellin 2-oxidase 1 (ATGA2OX1); CONTAINS InterPro DOMAIN/s: Isopenicillin N synthase (InterPro:IPR002283), Oxoglutarate/iron-dependent oxygenase (InterPro:IPR005123); BEST Arabidopsis thaliana protein match is: gibberellin 2-oxidase (TAIR:AT1G30040.1); Has 8410 Blast hits to 8364 proteins in 975 species: Archae - 0; Bacteria - 1063; Metazoa - 88; Fungi - 964; Plants - 489…	AT1G78440	GA2OX1	gibberellin 2-oxidase 1	dioxygenase family protein [Populus trichocarpa]
Pop_A03G049827	9	Pag00013034	Potri.003G053200	AT1G15240.2	---	Phox-associated domain;Phox-like;Sorting nexin, C-terminal	---	Phox-associated domain;Phox-like;Sorting nexin, C-terminal; CONTAINS InterPro DOMAIN/s: PX-associated, sorting nexin 13 (InterPro:IPR013996), Sorting nexin, C-terminal (InterPro:IPR013937), Phox-like (InterPro:IPR001683), Phox-associated domain (InterPro:IPR003114); BEST Arabidopsis thaliana protein match is: Phox-associated domain;Phox-like;Sorting nexin, C-terminal (TAIR:AT2G15900.1); Has 944 B…	---	---	---	hypothetical protein POPTR_003G053200v3 [Populus trichocarpa]
Pop_A04G026457	9	Pag00014545	Potri.T146100	AT3G02150.2	PTF1,TCP13,TFPD	plastid transcription factor 1	a chloroplast trans-acting factor of the psbD light-responsive promoter.TCP gene involved in heterochronic control of leaf differentiation.	plastid transcription factor 1 (PTF1); FUNCTIONS IN: sequence-specific DNA binding transcription factor activity; INVOLVED IN: cell differentiation, positive regulation of development, heterochronic, regulation of transcription, leaf morphogenesis; LOCATED IN: chloroplast; EXPRESSED IN: 21 plant structures; EXPRESSED DURING: 13 growth stages; CONTAINS InterPro DOMAIN/s: Transcription factor, TCP …	AT3G02150	TFPD	---	hypothetical protein POPTR_0004s11510g [Populus trichocarpa]
Pop_A13G032351	8	Pag00012327	Potri.013G124900	AT5G09640.1	SCPL19,SNG2	serine carboxypeptidase-like 19	encodes a serine carboxypeptidase-like (SCPL) protein. Mutants accumulate sinapoylglucose instead of sinapoylcholine, and have increased levels of choline and decreased activity of the enzyme sinapoylglucose:choline sinapoyltransferase.	serine carboxypeptidase-like 19 (SCPL19); FUNCTIONS IN: sinapoyltransferase activity, serine-type carboxypeptidase activity; INVOLVED IN: proteolysis, secondary metabolic process; LOCATED IN: endomembrane system; EXPRESSED IN: seed; CONTAINS InterPro DOMAIN/s: Peptidase S10, serine carboxypeptidase (InterPro:IPR001563); BEST Arabidopsis thaliana protein match is: serine carboxypeptidase-like 3 (T…	AT5G09640	SNG2	SINAPOYLGLUCOSE ACCUMULATOR 2	hypothetical protein POPTR_013G124900v3 [Populus trichocarpa]
Pop_A15G049085	8	Pag00022977	Potri.012G097901	AT3G48550.1	---	---	---	BEST Arabidopsis thaliana protein match is: C2H2-like zinc finger protein (TAIR:AT2G01940.3); Has 78 Blast hits to 78 proteins in 11 species: Archae - 0; Bacteria - 0; Metazoa - 0; Fungi - 0; Plants - 78; Viruses - 0; Other Eukaryotes - 0 (source: NCBI BLink).	---	---	---	hypothetical protein POPTR_0015s10860g [Populus trichocarpa]
Pop_G02G015782	8	Pag00009607	Potri.002G248600	AT3G07360.1	ATPUB9,PUB9	plant U-box 9	Encodes a protein containing a U-box and an ARM domain. This protein has E3 ubiquitin ligase activity based on in vitro assays.	plant U-box 9 (PUB9); FUNCTIONS IN: ubiquitin-protein ligase activity; INVOLVED IN: protein ubiquitination; LOCATED IN: nucleus; EXPRESSED IN: 23 plant structures; EXPRESSED DURING: 13 growth stages; CONTAINS InterPro DOMAIN/s: U box domain (InterPro:IPR003613), Armadillo-like helical (InterPro:IPR011989), Armadillo-type fold (InterPro:IPR016024); BEST Arabidopsis thaliana protein match is: ARM r…	AT3G07360	PUB9	plant U-box 9	PREDICTED U-box domain-containing protein 9 [Populus euphratica]
Pop_G03G077954	7	Pag00039416	Potri.003G124800	AT1G63430.1	---	Leucine-rich repeat protein kinase family protein	---	Leucine-rich repeat protein kinase family protein; FUNCTIONS IN: protein serine/threonine kinase activity, protein kinase activity, ATP binding; INVOLVED IN: transmembrane receptor protein tyrosine kinase signaling pathway, protein amino acid phosphorylation; LOCATED IN: plasma membrane; EXPRESSED IN: 22 plant structures; EXPRESSED DURING: 13 growth stages; CONTAINS InterPro DOMAIN/s: Protein kin…	---	---	---	hypothetical protein POPTR_003G124800v3 [Populus trichocarpa]
Pop_G02G065441	6	Pag00010128	Potri.002G060800	AT2G42840.1	PDF1	protodermal factor 1	Encodes a putative extracellular proline-rich protein is exclusively expressed in the L1 layer of vegetative, inflorescence and floral meristems and the protoderm of organ primordia.	protodermal factor 1 (PDF1); Has 74620 Blast hits to 36810 proteins in 1713 species: Archae - 153; Bacteria - 12776; Metazoa - 27126; Fungi - 11565; Plants - 10582; Viruses - 2385; Other Eukaryotes - 10033 (source: NCBI BLink).	AT2G42840	PDF1	protodermal factor 1	hypothetical protein POPTR_0002s06160g [Populus trichocarpa]
Pop_A05G016874	5	Pag00020082	Potri.005G006000		---	---	---	---				hypothetical protein POPTR_0005s00780g [Populus trichocarpa]
Pop_G03G013690	5	Pag00001288	Potri.001G083900	AT2G46660.1	CYP78A6	cytochrome P450, family 78, subfamily A, polypeptide 6	Encodes a member of CYP78A cytochrome P450 monooxygenase protein family that is required in the sporophytic tissue of the mother plant to promote seed growth.	cytochrome P450, family 78, subfamily A, polypeptide 6 (CYP78A6); FUNCTIONS IN: electron carrier activity, monooxygenase activity, iron ion binding, oxygen binding, heme binding; INVOLVED IN: oxidation reduction; LOCATED IN: endomembrane system; EXPRESSED IN: 13 plant structures; EXPRESSED DURING: C globular stage, 4 leaf senescence stage, petal differentiation and expansion stage; CONTAINS Inter…	AT2G46660	CYP78A6	cytochrome P450, family 78, subfamily A, polypeptide 6	hypothetical protein POPTR_0003s14670g [Populus trichocarpa]
Pop_G15G048830	5	Pag00024331	Potri.015G074200	AT1G60190.1	---	ARM repeat superfamily protein	Encodes PUB19, a plant U-box armadillo repeat protein. Involved in salt inhibition of germination together with PUB18.	ARM repeat superfamily protein; FUNCTIONS IN: ubiquitin-protein ligase activity, binding, zinc ion binding; INVOLVED IN: protein ubiquitination; LOCATED IN: ubiquitin ligase complex; EXPRESSED IN: 6 plant structures; EXPRESSED DURING: 4 anthesis, petal differentiation and expansion stage; CONTAINS InterPro DOMAIN/s: Zinc finger, RING-type (InterPro:IPR001841), U box domain (InterPro:IPR003613), A…	AT1G60190	PUB19	plant U-box 19	armadillobeta-catenin repeat family protein [Populus trichocarpa]
Pop_G10G001498	3	Pag00005094	Potri.008G147400	AT1G70300.1	KUP6	K+ uptake permease 6	potassium transporter	K+ uptake permease 6 (KUP6); FUNCTIONS IN: potassium ion transmembrane transporter activity; INVOLVED IN: potassium ion transport; LOCATED IN: plasma membrane; EXPRESSED IN: 22 plant structures; EXPRESSED DURING: 14 growth stages; CONTAINS InterPro DOMAIN/s: Potassium uptake protein, kup (InterPro:IPR018519), K+ potassium transporter (InterPro:IPR003855); BEST Arabidopsis thaliana protein match i…	AT1G70300	KUP6	K+ uptake permease 6	Potassium transporter 6 family protein [Populus trichocarpa]
Pop_A01G029547	1	Pag00015743	Potri.001G008400	AT5G19860.1	---	Protein of unknown function, DUF538	---	Protein of unknown function, DUF538; INVOLVED IN: biological_process unknown; LOCATED IN: vacuole; EXPRESSED IN: 23 plant structures; EXPRESSED DURING: 15 growth stages; CONTAINS InterPro DOMAIN/s: Protein of unknown function DUF538 (InterPro:IPR007493); BEST Arabidopsis thaliana protein match is: Protein of unknown function, DUF538 (TAIR:AT1G55265.1); Has 30201 Blast hits to 17322 proteins in 78…	---	---	---	PREDICTED uncharacterized protein LOC105115492 [Populus euphratica]
Pop_A05G002093	1	Pag00033002	Potri.005G248100	AT1G76180.2	ERD14	Dehydrin family protein	Encodes a dehydrin protein whose expression is induced early on in response to dehydration stress. This gene's expression to cold occurs in two waves, with early induction occurring within 1 h and secondary induction occurring 5 h after the beginning of cold stress. Expression is also induced in response to ABA but not in response to 2,4-D, BA, and GA3. ERD14 protein is capable of binding Ca2+, e…	EARLY RESPONSE TO DEHYDRATION 14 (ERD14); CONTAINS InterPro DOMAIN/s: Dehydrin (InterPro:IPR000167); BEST Arabidopsis thaliana protein match is: Dehydrin family protein (TAIR:AT1G20450.2).	AT1G76180	ERD14	EARLY RESPONSE TO DEHYDRATION 14	dehydrin 1 [Populus alba x Populus glandulosa]
Pop_A12G019268	1	Pag00029770	Potri.012G078900	AT1G60190.1	---	ARM repeat superfamily protein	Encodes PUB19, a plant U-box armadillo repeat protein. Involved in salt inhibition of germination together with PUB18.	ARM repeat superfamily protein; FUNCTIONS IN: ubiquitin-protein ligase activity, binding, zinc ion binding; INVOLVED IN: protein ubiquitination; LOCATED IN: ubiquitin ligase complex; EXPRESSED IN: 6 plant structures; EXPRESSED DURING: 4 anthesis, petal differentiation and expansion stage; CONTAINS InterPro DOMAIN/s: Zinc finger, RING-type (InterPro:IPR001841), U box domain (InterPro:IPR003613), A…	AT1G60190	PUB19	plant U-box 19	hypothetical protein POPTR_0012s08030g [Populus trichocarpa]
Pop_A13G032466	1	Pag00012384	Potri.013G130400	AT2G20680.1	---	Glycosyl hydrolase superfamily protein	---	Glycosyl hydrolase superfamily protein; FUNCTIONS IN: cation binding, hydrolase activity, hydrolyzing O-glycosyl compounds, catalytic activity; INVOLVED IN: carbohydrate metabolic process; LOCATED IN: endomembrane system; EXPRESSED IN: 23 plant structures; EXPRESSED DURING: 13 growth stages; CONTAINS InterPro DOMAIN/s: Glycoside hydrolase, catalytic core (InterPro:IPR017853), Glycoside hydrolase,…	AT2G20680	MAN2	endo-beta-mannase 2	PREDICTED mannan endo-1,4-beta-mannosidase 2-like [Populus euphratica]
Pop_G16G025174	1	Pag00032454	Potri.T149500	AT2G29420.1	ATGSTU7,GST25,GSTU7	glutathione S-transferase tau 7	Encodes glutathione transferase belonging to the tau class of GSTs. Naming convention according to Wagner et al. (2002). Induced by Salicylic acid. Independent of NPR1 for their induction by salicylic acid.	glutathione S-transferase tau 7 (GSTU7); CONTAINS InterPro DOMAIN/s: Thioredoxin fold (InterPro:IPR012335), Glutathione S-transferase, C-terminal (InterPro:IPR004046), Glutathione S-transferase, C-terminal-like (InterPro:IPR010987), Glutathione S-transferase/chloride channel, C-terminal (InterPro:IPR017933), Glutathione S-transferase, N-terminal (InterPro:IPR004045), Thioredoxin-like fold (InterP…	AT2G29420	GSTU7	glutathione S-transferase tau 7	hypothetical protein POPTR_0016s02370g [Populus trichocarpa]
Pop_UnG069788	1	Pag00016464	Potri.004G187201		---	---	---	---				hypothetical protein POPTR_1310s00200g [Populus trichocarpa]

## Sheet: GRF2
gene	Freq	84K_L	Pti	AT_trans_ID	At_symblo	short_description	Curator_summary	Computational_description	At_gene_ID	At_symblo	At_gene_name
Pop_G06G014365	262	Pag00030221	Potri.016G057600	AT3G57270.1	BG1	beta-1,3-glucanase 1	encodes a member of glycosyl hydrolase family 17	beta-1,3-glucanase 1 (BG1); FUNCTIONS IN: cation binding, hydrolase activity, hydrolyzing O-glycosyl compounds, catalytic activity; INVOLVED IN: carbohydrate metabolic process; LOCATED IN: endomembrane system; EXPRESSED IN: male gametophyte; EXPRESSED DURING: L mature pollen stage; CONTAINS InterPro DOMAIN/s: Glycoside hydrolase, catalytic core (InterPro:IPR017853), Glycoside hydrolase, family 17…	AT3G57270	BG1	beta-1,3-glucanase 1	hypothetical protein POPTR_0006s04670g [Populus trichocarpa]
Pop_A08G063984	229	Pag00001428	Potri.008G054000	AT5G02500.1	AT-HSC70-1,HSC70,HSC70-1,HSP70-1	heat shock cognate protein 70-1	encodes a member of heat shock protein 70 family.	heat shock cognate protein 70-1 (HSC70-1); FUNCTIONS IN: ATP binding; INVOLVED IN: protein folding, response to cadmium ion, response to cold, response to virus, response to heat; LOCATED IN: in 9 components; EXPRESSED IN: 29 plant structures; EXPRESSED DURING: 16 growth stages; CONTAINS InterPro DOMAIN/s: Heat shock protein 70, conserved site (InterPro:IPR018181), Heat shock protein Hsp70 (Inter…	AT5G02500	HSP70-1	HEAT SHOCK PROTEIN 70-1	heat shock protein 70 cognate [Populus trichocarpa]
Pop_A09G015352	225	Pag00005437	Potri.009G079700	AT5G09590.1	HSC70-5,MTHSC70-2	mitochondrial HSO70 2	heat shock protein 70 (Hsc70-5); nuclear	mitochondrial HSO70 2 (MTHSC70-2); FUNCTIONS IN: ATP binding; INVOLVED IN: protein folding, response to cadmium ion, response to salt stress, response to virus, response to heat; LOCATED IN: mitochondrion, cell wall, plasma membrane, chloroplast, mitochondrial matrix; EXPRESSED IN: 26 plant structures; EXPRESSED DURING: 16 growth stages; CONTAINS InterPro DOMAIN/s: Heat shock protein 70, conserve…	AT5G09590	MTHSC70-2	mitochondrial HSO70 2	heat shock protein 70 [Populus trichocarpa]
Pop_G01G072425	224	Pag00033631	Potri.001G439600	AT3G12920.1	---	SBP (S-ribonuclease binding protein) family protein	Encodes one of the BRGs (BOI-related gene) involved in resistance to Botrytis cinerea.	SBP (S-ribonuclease binding protein) family protein; FUNCTIONS IN: zinc ion binding; INVOLVED IN: biological_process unknown; LOCATED IN: nucleus; EXPRESSED IN: 24 plant structures; EXPRESSED DURING: 13 growth stages; CONTAINS InterPro DOMAIN/s: Zinc finger, RING-type (InterPro:IPR001841), S-ribonuclease binding protein, SBP1, pollen (InterPro:IPR017066); BEST Arabidopsis thaliana protein match i…	AT3G12920	BRG3	BOI-related gene 3	hypothetical protein POPTR_0001s43020g [Populus trichocarpa]
Pop_G01G079660	222	Pag00026537	Potri.001G466000	AT5G56000.1	AtHsp90.4,Hsp81.4	HEAT SHOCK PROTEIN 81.4	---	HEAT SHOCK PROTEIN 81.4 (Hsp81.4); FUNCTIONS IN: unfolded protein binding, ATP binding; INVOLVED IN: protein folding, response to stress; LOCATED IN: cytosol, apoplast, cell wall, nucleus, plasma membrane; EXPRESSED IN: male gametophyte, cultured cell, pollen tube; EXPRESSED DURING: L mature pollen stage, M germinated pollen stage; CONTAINS InterPro DOMAIN/s: Chaperone protein htpG (InterPro:IPR0…	AT5G56000	Hsp81.4	HEAT SHOCK PROTEIN 81.4	Heat shock protein Hsp90 family [Macleaya cordata]
Pop_G01G004783	218	Pag00021617	Potri.001G148900	AT4G17090.1	BAM3,BMY8,CT-BMY	chloroplast beta-amylase	Encodes a beta-amylase targeted to the chloroplast. Transgenic BMY8 RNAi lines fail to accumulate maltose during cold shock suggesting that maltose accumulation coincides with BMY8 expression. Apart from maltose, the sugar content of the RNAi lines were similar to wildtype (glucose and sucrose unaffected).	chloroplast beta-amylase (CT-BMY); CONTAINS InterPro DOMAIN/s: Glycoside hydrolase, family 14, conserved site (InterPro:IPR018238), Glycoside hydrolase, family 14 (InterPro:IPR001554), Glycoside hydrolase, catalytic core (InterPro:IPR017853), Glycoside hydrolase, family 14B, plant (InterPro:IPR001371), Glycoside hydrolase, subgroup, catalytic core (InterPro:IPR013781); BEST Arabidopsis thaliana p…	AT4G17090	CT-BMY	chloroplast beta-amylase	beta-amylase family protein [Populus trichocarpa]
Pop_A05G056086	214	Pag00017156	Potri.005G175800	AT1G77660.1	---	Histone H3 K4-specific methyltransferase SET7/9 family protein	---	Histone H3 K4-specific methyltransferase SET7/9 family protein; CONTAINS InterPro DOMAIN/s: MORN motif (InterPro:IPR003409); BEST Arabidopsis thaliana protein match is: Histone H3 K4-specific methyltransferase SET7/9 family protein (TAIR:AT1G21920.1); Has 25589 Blast hits to 6526 proteins in 562 species: Archae - 0; Bacteria - 3550; Metazoa - 4135; Fungi - 204; Plants - 2355; Viruses - 0; Other E…	---	---	---	phosphatidylinositol-4-phosphate 5-kinase family protein [Populus trichocarpa]
Pop_A05G002143	213	Pag00028515	Potri.005G211300	AT4G14860.1	atofp11,OFP11	ovate family protein 11	---	ovate family protein 11 (OFP11); CONTAINS InterPro DOMAIN/s: Protein of unknown function DUF623 (InterPro:IPR006458); BEST Arabidopsis thaliana protein match is: ovate family protein 16 (TAIR:AT2G32100.1); Has 297 Blast hits to 297 proteins in 17 species: Archae - 0; Bacteria - 0; Metazoa - 0; Fungi - 0; Plants - 297; Viruses - 0; Other Eukaryotes - 0 (source: NCBI BLink).	AT4G14860	OFP11	ovate family protein 11	hypothetical protein POPTR_0005s23290g [Populus trichocarpa]
Pop_G06G089816	212	Pag00004520	Potri.006G034000	AT1G68570.1	---	Major facilitator superfamily protein	---	Major facilitator superfamily protein; FUNCTIONS IN: transporter activity; INVOLVED IN: oligopeptide transport; LOCATED IN: membrane; EXPRESSED IN: 23 plant structures; EXPRESSED DURING: 13 growth stages; CONTAINS InterPro DOMAIN/s: Oligopeptide transporter (InterPro:IPR000109), Major facilitator superfamily, general substrate transporter (InterPro:IPR016196); BEST Arabidopsis thaliana protein ma…	---	---	---	nitrite transporter family protein [Populus trichocarpa]
Pop_A07G006577	211
Pop_G09G077208	211	Pag00008285	Potri.009G109800	AT3G50830.1	ATCOR413-PM2,COR413-PM2	cold-regulated 413-plasma membrane 2	cold acclimation protein WCOR413-like protein beta form. Transcript is not detectable.	cold-regulated 413-plasma membrane 2 (COR413-PM2); FUNCTIONS IN: molecular_function unknown; INVOLVED IN: response to stress; LOCATED IN: plasma membrane; EXPRESSED IN: 24 plant structures; EXPRESSED DURING: 13 growth stages; CONTAINS InterPro DOMAIN/s: Cold acclimation WCOR413 (InterPro:IPR008892); BEST Arabidopsis thaliana protein match is: Cold acclimation protein WCOR413 family (TAIR:AT4G3722…	AT3G50830	COR413-PM2	cold-regulated 413-plasma membrane 2	hypothetical protein POPTR_0009s11290g [Populus trichocarpa]
Pop_A11G056703	209	Pag00027792	Potri.011G032400	AT3G13160.1	---	Tetratricopeptide repeat (TPR)-like superfamily protein	---	Tetratricopeptide repeat (TPR)-like superfamily protein; INVOLVED IN: biological_process unknown; LOCATED IN: mitochondrion, membrane; EXPRESSED IN: 23 plant structures; EXPRESSED DURING: 13 growth stages; CONTAINS InterPro DOMAIN/s: Pentatricopeptide repeat (InterPro:IPR002885); BEST Arabidopsis thaliana protein match is: Tetratricopeptide repeat (TPR)-like superfamily protein (TAIR:AT1G55890.1)…	---	---	---	PREDICTED pentatricopeptide repeat-containing protein At3g13160, mitochondrial-like [Populus euphratica]
Pop_G01G067340	209	Pag00032183	Potri.001G286700	AT5G56000.1	AtHsp90.4,Hsp81.4	HEAT SHOCK PROTEIN 81.4	---	HEAT SHOCK PROTEIN 81.4 (Hsp81.4); FUNCTIONS IN: unfolded protein binding, ATP binding; INVOLVED IN: protein folding, response to stress; LOCATED IN: cytosol, apoplast, cell wall, nucleus, plasma membrane; EXPRESSED IN: male gametophyte, cultured cell, pollen tube; EXPRESSED DURING: L mature pollen stage, M germinated pollen stage; CONTAINS InterPro DOMAIN/s: Chaperone protein htpG (InterPro:IPR0…	AT5G56000	Hsp81.4	HEAT SHOCK PROTEIN 81.4	heat shock protein 81-1 [Quercus suber]
Pop_G02G065959	209	Pag00003005	Potri.002G104600	AT1G09750.1	---	Eukaryotic aspartyl protease family protein	---	Eukaryotic aspartyl protease family protein; FUNCTIONS IN: aspartic-type endopeptidase activity; INVOLVED IN: proteolysis; LOCATED IN: apoplast, cell wall, plant-type cell wall; EXPRESSED IN: 22 plant structures; EXPRESSED DURING: 14 growth stages; CONTAINS InterPro DOMAIN/s: Peptidase aspartic (InterPro:IPR021109), Peptidase aspartic, catalytic (InterPro:IPR009007), Peptidase A1 (InterPro:IPR001…	---	---	---	chloroplast nucleoid DNA-binding family protein [Populus trichocarpa]
Pop_G05G008229	208	Pag00033799	Potri.005G177700	AT3G26430.1	---	GDSL-like Lipase/Acylhydrolase superfamily protein	Encodes a functioning member of the GDS(L) lipase family with preference for long chain substrates that does not hydrolyze choline esters.	GDSL-like Lipase/Acylhydrolase superfamily protein; FUNCTIONS IN: hydrolase activity, acting on ester bonds, carboxylesterase activity; INVOLVED IN: lipid metabolic process; LOCATED IN: endomembrane system; EXPRESSED IN: guard cell; CONTAINS InterPro DOMAIN/s: Lipase, GDSL (InterPro:IPR001087); BEST Arabidopsis thaliana protein match is: alpha-fucosidase 1 (TAIR:AT1G67830.1); Has 3218 Blast hits …	---	---	---	early nodulin 8 precursor family protein [Populus trichocarpa]
Pop_G02G065976	207	Pag00024131	Potri.005G209200	AT1G03160.1	FZL	FZO-like	A new plant-specific member of the dynamin superfamily; defines a new protein class within the dynamin superfamily of membrane remodeling GTPases that regulates organization of the thylakoid network in plants. Targeted to chloroplasts and associated with thylakoid and envelope membranes as punctate structures. Knockout mutants have abnormalities in chloroplast and thylakoid morphology, including …	FZO-like (FZL); FUNCTIONS IN: thiamin-phosphate diphosphorylase activity, GTP binding; INVOLVED IN: vegetative to reproductive phase transition of meristem, thylakoid membrane organization; LOCATED IN: chloroplast membrane, chloroplast; EXPRESSED IN: 23 plant structures; EXPRESSED DURING: 13 growth stages; CONTAINS InterPro DOMAIN/s: Thiamine monophosphate synthase (InterPro:IPR003733), GTP-bindi…	AT1G03160	FZL	FZO-like	PREDICTED uncharacterized protein LOC105131442 [Populus euphratica]
Pop_G11G070155	206	Pag00016604	Potri.011G150800	AT3G61460.1	BRH1	brassinosteroid-responsive RING-H2	Encodes a novel ring finger protein and forms an N-terminal hydrophobic domain and a C-terminal RING-H2 signature. Expression is down regulated by brassinolide.	brassinosteroid-responsive RING-H2 (BRH1); FUNCTIONS IN: zinc ion binding; INVOLVED IN: response to brassinosteroid stimulus, response to chitin; LOCATED IN: endomembrane system; EXPRESSED IN: 22 plant structures; EXPRESSED DURING: 13 growth stages; CONTAINS InterPro DOMAIN/s: Zinc finger, RING-type (InterPro:IPR001841), Zinc finger, C3HC4 RING-type (InterPro:IPR018957); BEST Arabidopsis thaliana…	AT3G61460	BRH1	brassinosteroid-responsive RING-H2	unknown [Populus trichocarpa x Populus deltoides]
Pop_G05G008253	205	Pag00031799	Potri.005G180200	AT1G01720.1	ANAC002,ATAF1	NAC (No Apical Meristem) domain transcriptional regulator superfamily protein	Belongs to a large family of putative transcriptional activators with NAC domain. Transcript level increases in response to wounding and abscisic acid. ATAF1 attentuates ABA signaling and sythesis. Mutants are hyposensitive to ABA.	ATAF1; CONTAINS InterPro DOMAIN/s: No apical meristem (NAM) protein (InterPro:IPR003441); BEST Arabidopsis thaliana protein match is: NAC domain containing protein 32 (TAIR:AT1G77450.1); Has 3043 Blast hits to 3037 proteins in 75 species: Archae - 0; Bacteria - 0; Metazoa - 0; Fungi - 0; Plants - 3043; Viruses - 0; Other Eukaryotes - 0 (source: NCBI BLink).	AT1G01720	ATAF1	---	no apical meristem family protein [Populus trichocarpa]
Pop_G10G007095	205	Pag00019604	Potri.010G205800	AT5G02500.1	AT-HSC70-1,HSC70,HSC70-1,HSP70-1	heat shock cognate protein 70-1	encodes a member of heat shock protein 70 family.	heat shock cognate protein 70-1 (HSC70-1); FUNCTIONS IN: ATP binding; INVOLVED IN: protein folding, response to cadmium ion, response to cold, response to virus, response to heat; LOCATED IN: in 9 components; EXPRESSED IN: 29 plant structures; EXPRESSED DURING: 16 growth stages; CONTAINS InterPro DOMAIN/s: Heat shock protein 70, conserved site (InterPro:IPR018181), Heat shock protein Hsp70 (Inter…	AT5G02500	HSP70-1	HEAT SHOCK PROTEIN 70-1	PREDICTED heat shock cognate 70 kDa protein 2-like [Populus euphratica]
Pop_G01G067325	204	Pag00035853	Potri.001G285500	AT5G09590.1	HSC70-5,MTHSC70-2	mitochondrial HSO70 2	heat shock protein 70 (Hsc70-5); nuclear	mitochondrial HSO70 2 (MTHSC70-2); FUNCTIONS IN: ATP binding; INVOLVED IN: protein folding, response to cadmium ion, response to salt stress, response to virus, response to heat; LOCATED IN: mitochondrion, cell wall, plasma membrane, chloroplast, mitochondrial matrix; EXPRESSED IN: 26 plant structures; EXPRESSED DURING: 16 growth stages; CONTAINS InterPro DOMAIN/s: Heat shock protein 70, conserve…	AT5G09590	MTHSC70-2	mitochondrial HSO70 2	heat shock protein 70 [Populus trichocarpa]
Pop_G05G072344	204	Pag00024583	Potri.005G051700	AT1G76890.2	AT-GT2,GT2	Duplicated homeodomain-like superfamily protein	encodes a plant trihelix DNA-binding protein	GT2; CONTAINS InterPro DOMAIN/s: SANT, DNA-binding (InterPro:IPR001005), MYB-like (InterPro:IPR017877); BEST Arabidopsis thaliana protein match is: Duplicated homeodomain-like superfamily protein (TAIR:AT1G76880.1); Has 2646 Blast hits to 1586 proteins in 181 species: Archae - 0; Bacteria - 36; Metazoa - 813; Fungi - 181; Plants - 797; Viruses - 41; Other Eukaryotes - 778 (source: NCBI BLink).	AT1G76890	GT2	---	hypothetical protein POPTR_005G051700v3 [Populus trichocarpa]
Pop_G06G003603	204	Pag00034226	Potri.006G232700	AT1G79630.1	---	Protein phosphatase 2C family protein	---	Protein phosphatase 2C family protein; FUNCTIONS IN: protein serine/threonine phosphatase activity, catalytic activity; INVOLVED IN: N-terminal protein myristoylation; LOCATED IN: cellular_component unknown; EXPRESSED IN: 17 plant structures; EXPRESSED DURING: 6 growth stages; CONTAINS InterPro DOMAIN/s: Protein phosphatase 2C-related (InterPro:IPR001932), Protein phosphatase 2C (InterPro:IPR0156…	---	---	---	PREDICTED probable protein phosphatase 2C 72 [Populus euphratica]
Pop_G17G025718	204	Pag00011801	Potri.017G114700	AT5G16110.1	---	---	---	unknown protein; FUNCTIONS IN: molecular_function unknown; INVOLVED IN: biological_process unknown; LOCATED IN: chloroplast; EXPRESSED IN: 24 plant structures; EXPRESSED DURING: 15 growth stages; BEST Arabidopsis thaliana protein match is: unknown protein (TAIR:AT3G02555.1); Has 133 Blast hits to 133 proteins in 18 species: Archae - 0; Bacteria - 0; Metazoa - 0; Fungi - 0; Plants - 133; Viruses -…	---	---	---	PREDICTED uncharacterized protein LOC105123374 [Populus euphratica]
Pop_A01G004130	203	Pag00017843	Potri.001G140200	AT4G17790.1	---	SNARE associated Golgi protein family	---	SNARE associated Golgi protein family; CONTAINS InterPro DOMAIN/s: SNARE associated Golgi protein (InterPro:IPR015414); BEST Arabidopsis thaliana protein match is: SNARE associated Golgi protein family (TAIR:AT1G71940.1); Has 30201 Blast hits to 17322 proteins in 780 species: Archae - 12; Bacteria - 1396; Metazoa - 17338; Fungi - 3422; Plants - 5037; Viruses - 0; Other Eukaryotes - 2996 (source: …	---	---	---	hypothetical protein POPTR_0003s09280g [Populus trichocarpa]
Pop_A03G049993	203	Pag00024036	Potri.001G163700	AT1G53910.3	RAP2.12	related to AP2 12	Encodes a member of the ERF (ethylene response factor) subfamily B-2 of ERF/AP2 transcription factor family (RAP2.12). The protein contains one AP2 domain. There are 5 members in this subfamily including RAP2.2 AND RAP2.12. Involved in oxygen sensing.	related to AP2 12 (RAP2.12); FUNCTIONS IN: DNA binding, sequence-specific DNA binding transcription factor activity; INVOLVED IN: regulation of transcription, DNA-dependent; LOCATED IN: nucleus; EXPRESSED IN: 23 plant structures; EXPRESSED DURING: 14 growth stages; CONTAINS InterPro DOMAIN/s: DNA-binding, integrase-type (InterPro:IPR016177), Pathogenesis-related transcriptional factor/ERF, DNA-bi…	AT1G53910	RAP2.12	related to AP2 12	apetala2ethylene responsive factor [Populus tremula x Populus alba]
Pop_G15G017303	203	Pag00013535	Potri.015G093200	AT3G01820.1	---	P-loop containing nucleoside triphosphate hydrolases superfamily protein	---	P-loop containing nucleoside triphosphate hydrolases superfamily protein; FUNCTIONS IN: nucleobase, nucleoside, nucleotide kinase activity, nucleotide kinase activity, ATP binding; INVOLVED IN: nucleobase, nucleoside, nucleotide and nucleic acid metabolic process, anaerobic respiration, nucleotide metabolic process; LOCATED IN: mitochondrion; EXPRESSED IN: 22 plant structures; EXPRESSED DURING: 1…	---	---	---	hypothetical protein POPTR_0015s10530g [Populus trichocarpa]
Pop_G17G031412	203	Pag00041171	Potri.017G009400	AT1G66920.2	---	Protein kinase superfamily protein	---	Protein kinase superfamily protein; FUNCTIONS IN: protein serine/threonine kinase activity, protein kinase activity, kinase activity, ATP binding; INVOLVED IN: protein amino acid phosphorylation; LOCATED IN: endomembrane system; CONTAINS InterPro DOMAIN/s: Protein kinase, ATP binding site (InterPro:IPR017441), Serine/threonine-protein kinase domain (InterPro:IPR002290), Serine-threonine/tyrosine-…	---	---	---
Pop_A07G070523	202	Pag00023844	Potri.007G115100	AT2G22540.1	AGL22,SVP	K-box region and MADS-box transcription factor family protein	Encodes a nuclear protein that acts as a floral repressor and that functions within the thermosensory pathway. SVP represses FT expression via direct binding to the vCArG III motif in the FT promoter.	SHORT VEGETATIVE PHASE (SVP); CONTAINS InterPro DOMAIN/s: Transcription factor, MADS-box (InterPro:IPR002100), Transcription factor, K-box (InterPro:IPR002487); BEST Arabidopsis thaliana protein match is: AGAMOUS-like 24 (TAIR:AT4G24540.1); Has 7469 Blast hits to 7448 proteins in 905 species: Archae - 3; Bacteria - 14; Metazoa - 824; Fungi - 324; Plants - 6168; Viruses - 0; Other Eukaryotes - 136…	AT2G22540	SVP	SHORT VEGETATIVE PHASE	hypothetical protein POPTR_007G115100v3 [Populus trichocarpa]
Pop_A08G045860	202	Pag00004077	Potri.008G190800	AT1G59640.1	BPE,BPEp,BPEub,ZCW32	BIG PETAL P	A basic helix-loop-helix encoding gene (BIGPETAL, BPE) involved in the control of petal size. BPE is expressed via two mRNAs derived from an alternative splicing event. The BPEub (AT1G59640.1)transcript is expressed ubiquitously, whereas the BPEp (AT1G59640.2) transcript is preferentially expressed in petals. Plants that lack the petal-expressed variant BPEp have larger petals as a result of incr…	BIG PETAL UB (BPEub); FUNCTIONS IN: DNA binding, sequence-specific DNA binding transcription factor activity; INVOLVED IN: petal morphogenesis, regulation of transcription; LOCATED IN: nucleus; EXPRESSED IN: 13 plant structures; EXPRESSED DURING: 6 growth stages; CONTAINS InterPro DOMAIN/s: Helix-loop-helix DNA-binding domain (InterPro:IPR001092), Helix-loop-helix DNA-binding (InterPro:IPR011598)…	AT1G59640	ZCW32	---	PREDICTED transcription factor BPE-like isoform X1 [Populus euphratica]
Pop_A17G011745	202	Pag00011733	Potri.017G108500	AT5G38760.1	---	Late embryogenesis abundant protein (LEA) family protein	---	Late embryogenesis abundant protein (LEA) family protein; BEST Arabidopsis thaliana protein match is: Late embryogenesis abundant protein (LEA) family protein (TAIR:AT5G53820.1); Has 1807 Blast hits to 1807 proteins in 277 species: Archae - 0; Bacteria - 0; Metazoa - 736; Fungi - 347; Plants - 385; Viruses - 0; Other Eukaryotes - 339 (source: NCBI BLink).	---	---	---	PREDICTED late embryogenesis abundant protein 2-like isoform X1 [Populus euphratica]
Pop_A01G081120	200	Pag00036174	Potri.001G397200	AT3G15210.1	ATERF-4,ATERF4,ERF4,RAP2.5	ethylene responsive element binding factor 4	Encodes a member of the ERF (ethylene response factor) subfamily B-1 of ERF/AP2 transcription factor family (ATERF-4). The protein contains one AP2 domain. Acts as a negative regulator of JA-responsive defense gene expression and resistance to the necrotrophic fungal pathogen Fusarium oxysporum and antagonizes JA inhibition of root elongation.	ethylene responsive element binding factor 4 (ERF4); CONTAINS InterPro DOMAIN/s: DNA-binding, integrase-type (InterPro:IPR016177), Pathogenesis-related transcriptional factor/ERF, DNA-binding (InterPro:IPR001471); BEST Arabidopsis thaliana protein match is: ethylene response factor 8 (TAIR:AT1G53170.1); Has 6170 Blast hits to 5786 proteins in 253 species: Archae - 0; Bacteria - 0; Metazoa - 0; Fu…	AT3G15210	RAP2.5	RELATED TO AP2 5	ERF4 [Populus tomentosa]
Pop_A01G081882	200	Pag00026537	Potri.001G466000	AT5G56000.1	AtHsp90.4,Hsp81.4	HEAT SHOCK PROTEIN 81.4	---	HEAT SHOCK PROTEIN 81.4 (Hsp81.4); FUNCTIONS IN: unfolded protein binding, ATP binding; INVOLVED IN: protein folding, response to stress; LOCATED IN: cytosol, apoplast, cell wall, nucleus, plasma membrane; EXPRESSED IN: male gametophyte, cultured cell, pollen tube; EXPRESSED DURING: L mature pollen stage, M germinated pollen stage; CONTAINS InterPro DOMAIN/s: Chaperone protein htpG (InterPro:IPR0…	AT5G56000	Hsp81.4	HEAT SHOCK PROTEIN 81.4	Heat shock protein Hsp90 family [Macleaya cordata]
Pop_G14G000566	200	Pag00003391	Potri.014G150200	AT2G43120.1	---	RmlC-like cupins superfamily protein	---	RmlC-like cupins superfamily protein; FUNCTIONS IN: calmodulin binding; INVOLVED IN: biological_process unknown; LOCATED IN: plasma membrane; EXPRESSED IN: stem, flower; CONTAINS InterPro DOMAIN/s: Pirin, C-terminal (InterPro:IPR008778), Pirin (InterPro:IPR012093), Cupin, RmlC-type (InterPro:IPR011051), Pirin, N-terminal (InterPro:IPR003829); BEST Arabidopsis thaliana protein match is: pirin (TAI…	---	---	---	pirin-like family protein [Populus trichocarpa]
Pop_A12G074003	199	Pag00006377	Potri.012G032100	AT4G27940.1	ATMTM1,MTM1	manganese tracking factor for mitochondrial SOD2	---	manganese tracking factor for mitochondrial SOD2 (MTM1); FUNCTIONS IN: binding; INVOLVED IN: transport, mitochondrial transport, transmembrane transport; LOCATED IN: mitochondrial inner membrane, membrane; EXPRESSED IN: 19 plant structures; EXPRESSED DURING: 9 growth stages; CONTAINS InterPro DOMAIN/s: Mitochondrial substrate carrier (InterPro:IPR001993), Mitochondrial substrate/solute carrier (I…	AT4G27940	MTM1	manganese tracking factor for mitochondrial SOD2	PREDICTED mitochondrial carrier protein MTM1-like isoform X4 [Populus euphratica]
Pop_G02G024240	199	Pag00008862	Potri.002G182500	AT1G02270.1	---	Calcium-binding endonuclease/exonuclease/phosphatase family	---	Calcium-binding endonuclease/exonuclease/phosphatase family; FUNCTIONS IN: catalytic activity, calcium ion binding; INVOLVED IN: response to cold; LOCATED IN: nucleus; EXPRESSED IN: 22 plant structures; EXPRESSED DURING: 13 growth stages; CONTAINS InterPro DOMAIN/s: EF-HAND 2 (InterPro:IPR018249), EF-hand-like domain (InterPro:IPR011992), Endonuclease/exonuclease/phosphatase (InterPro:IPR005135);…	---	---	---	hypothetical protein POPTR_0002s18330g [Populus trichocarpa]
Pop_G05G057289	199	Pag00006217	Potri.005G230100	AT1G19640.1	JMT	jasmonic acid carboxyl methyltransferase	Encodes a S-adenosyl-L-methionine:jasmonic acid carboxyl methyltransferase that catalyzes the formation of methyljasmonate from jasmonic acid. Its expression is induced in response to wounding or methyljasmonate treatment.	jasmonic acid carboxyl methyltransferase (JMT); CONTAINS InterPro DOMAIN/s: SAM dependent carboxyl methyltransferase (InterPro:IPR005299); BEST Arabidopsis thaliana protein match is: S-adenosyl-L-methionine-dependent methyltransferases superfamily protein (TAIR:AT3G11480.1); Has 890 Blast hits to 871 proteins in 121 species: Archae - 0; Bacteria - 61; Metazoa - 9; Fungi - 5; Plants - 740; Viruses…	AT1G19640	JMT	jasmonic acid carboxyl methyltransferase	SABATH methyltransferase 3 [Populus trichocarpa]
Pop_G18G033696	199	Pag00030066				---	---	---				hypothetical protein POPTR_0018s04560g [Populus trichocarpa]
Pop_A05G071866	198	Pag00029128	Potri.005G046700	AT1G54570.1	---	Esterase/lipase/thioesterase family protein	Encodes a protein with phytyl ester synthesis and diacylglycerol acyltransferase activities that is involved in the deposition of free phytol and free fatty acids in the form of phytyl esters in chloroplasts, a process involved in maintaining the integrity of the photosynthetic membrane during abiotic stress and senescence.	Esterase/lipase/thioesterase family protein; FUNCTIONS IN: transferase activity, transferring acyl groups other than amino-acyl groups, catalytic activity; LOCATED IN: chloroplast, plastoglobule; EXPRESSED IN: 22 plant structures; EXPRESSED DURING: 13 growth stages; CONTAINS InterPro DOMAIN/s: Diacylglycerol acyltransferase (InterPro:IPR007130); BEST Arabidopsis thaliana protein match is: Esteras…	---	---	---	hypothetical protein POPTR_005G046700v3 [Populus trichocarpa]
Pop_A06G085737	198	Pag00014211	Potri.006G134500	AT4G33220.1	ATPME44,PME44	pectin methylesterase 44	---	pectin methylesterase 44 (PME44); FUNCTIONS IN: enzyme inhibitor activity, pectinesterase activity; INVOLVED IN: cell wall modification; LOCATED IN: endomembrane system, cell wall, plant-type cell wall; EXPRESSED IN: 22 plant structures; EXPRESSED DURING: 13 growth stages; CONTAINS InterPro DOMAIN/s: Pectinesterase, active site (InterPro:IPR018040), Pectin lyase fold/virulence factor (InterPro:IP…	AT4G33220	PME44	pectin methylesterase 44	Pectinesterase PPE8B precursor family protein [Populus trichocarpa]
Pop_A08G086451	198	Pag00005063	Potri.008G144500	AT1G14520.2	MIOX1	myo-inositol oxygenase 1	Encodes MIOX1. Belongs to myo-inositol oxygenase gene family.	myo-inositol oxygenase 1 (MIOX1); FUNCTIONS IN: inositol oxygenase activity, oxidoreductase activity; INVOLVED IN: syncytium formation; LOCATED IN: cytoplasm; EXPRESSED IN: 6 plant structures; CONTAINS InterPro DOMAIN/s: Protein of unknown function DUF706 (InterPro:IPR007828); BEST Arabidopsis thaliana protein match is: myo-inositol oxygenase 2 (TAIR:AT2G19800.1); Has 482 Blast hits to 480 protei…	AT1G14520	MIOX1	myo-inositol oxygenase 1	Inositol oxygenase [Corchorus capsularis]
Pop_A09G028933	198	Pag00007263	Potri.009G059100	AT3G52070.2	---	---	---	unknown protein; FUNCTIONS IN: molecular_function unknown; INVOLVED IN: biological_process unknown; LOCATED IN: chloroplast; EXPRESSED IN: 22 plant structures; EXPRESSED DURING: 13 growth stages; Has 23 Blast hits to 23 proteins in 10 species: Archae - 0; Bacteria - 0; Metazoa - 0; Fungi - 0; Plants - 23; Viruses - 0; Other Eukaryotes - 0 (source: NCBI BLink).	---	---	---	hypothetical protein POPTR_009G059100v3 [Populus trichocarpa]
Pop_G03G013522	198	Pag00035450	Potri.003G092800	AT4G17900.1	---	PLATZ transcription factor family protein	---	PLATZ transcription factor family protein; CONTAINS InterPro DOMAIN/s: Protein of unknown function DUF597 (InterPro:IPR006734); BEST Arabidopsis thaliana protein match is: PLATZ transcription factor family protein (TAIR:AT1G32700.1); Has 403 Blast hits to 403 proteins in 26 species: Archae - 0; Bacteria - 0; Metazoa - 0; Fungi - 0; Plants - 403; Viruses - 0; Other Eukaryotes - 0 (source: NCBI BLi…	---	---	---	zinc-binding family protein [Populus trichocarpa]
Pop_A17G034403	197	Pag00037882	Potri.017G151200	AT1G65730.1	YSL7	YELLOW STRIPE like 7	Arabidopsis thaliana metal-nicotianamine transporter YSL4	YELLOW STRIPE like 7 (YSL7); FUNCTIONS IN: oligopeptide transporter activity; INVOLVED IN: oligopeptide transport, transmembrane transport; LOCATED IN: plasma membrane; EXPRESSED IN: 10 plant structures; EXPRESSED DURING: 4 anthesis, C globular stage, petal differentiation and expansion stage; CONTAINS InterPro DOMAIN/s: Oligopeptide transporter OPT superfamily (InterPro:IPR004813); BEST Arabidop…	AT1G65730	YSL7	YELLOW STRIPE like 7	hypothetical protein POPTR_017G151800v3 [Populus trichocarpa]
Pop_G01G011378	197	Pag00020799	Potri.001G264500	AT3G27310.1	PUX1	plant UBX domain-containing protein 1	encodes a protein that contains a UBX domain and regulates AtCDC48 by inhibiting its ATPase activity and by promoting the disassembly of the active hexamer. Phenotypic analysis of pux1 plants revealed that the loss of PUX1 accelerated the growth of various plant organs including roots and inflorescence shoots. AtCDC48 and SYP31 colocalize at the division plane during cytokinesis and to interact i…	plant UBX domain-containing protein 1 (PUX1); CONTAINS InterPro DOMAIN/s: UBX (InterPro:IPR001012); Has 392 Blast hits to 391 proteins in 121 species: Archae - 0; Bacteria - 0; Metazoa - 209; Fungi - 47; Plants - 86; Viruses - 0; Other Eukaryotes - 50 (source: NCBI BLink).	AT3G27310	PUX1	plant UBX domain-containing protein 1	PREDICTED tether containing UBX domain for GLUT4-like isoform X1 [Populus euphratica]
Pop_G03G050599	197	Pag00026922	Potri.003G127100	AT4G11570.1	---	Haloacid dehalogenase-like hydrolase (HAD) superfamily protein	---	Haloacid dehalogenase-like hydrolase (HAD) superfamily protein; FUNCTIONS IN: hydrolase activity, catalytic activity; INVOLVED IN: metabolic process; LOCATED IN: cellular_component unknown; EXPRESSED IN: 24 plant structures; EXPRESSED DURING: 15 growth stages; CONTAINS InterPro DOMAIN/s: Haloacid dehalogenase-like hydrolase (InterPro:IPR005834); BEST Arabidopsis thaliana protein match is: Haloaci…	---	---	---	hypothetical protein POPTR_0003s12720g [Populus trichocarpa]
Pop_A02G012385	196	Pag00018699	Potri.002G172200	AT1G01250.1	---	Integrase-type DNA-binding superfamily protein	encodes a member of the DREB subfamily A-4 of ERF/AP2 transcription factor family. The protein contains one AP2 domain. There are 17 members in this subfamily including TINY.	Integrase-type DNA-binding superfamily protein; FUNCTIONS IN: DNA binding, sequence-specific DNA binding transcription factor activity; INVOLVED IN: regulation of transcription, DNA-dependent; LOCATED IN: nucleus, chloroplast; EXPRESSED IN: 10 plant structures; EXPRESSED DURING: 6 growth stages; CONTAINS InterPro DOMAIN/s: DNA-binding, integrase-type (InterPro:IPR016177), Pathogenesis-related tra…	---	---	---	PREDICTED ethylene-responsive transcription factor ERF023-like [Populus euphratica]
Pop_A01G032299	195	Pag00013141	Potri.001G185700	AT1G52190.1	---	Major facilitator superfamily protein	---	Major facilitator superfamily protein; FUNCTIONS IN: transporter activity; INVOLVED IN: oligopeptide transport; LOCATED IN: membrane; EXPRESSED IN: 22 plant structures; EXPRESSED DURING: 13 growth stages; CONTAINS InterPro DOMAIN/s: Oligopeptide transporter (InterPro:IPR000109), Major facilitator superfamily, general substrate transporter (InterPro:IPR016196); BEST Arabidopsis thaliana protein ma…	---	---	---	hypothetical protein POPTR_0001s18640g [Populus trichocarpa]
Pop_A01G079959	195	Pag00001798	Potri.001G054800	AT1G74110.1	CYP78A10	cytochrome P450, family 78, subfamily A, polypeptide 10	member of CYP78A	cytochrome P450, family 78, subfamily A, polypeptide 10 (CYP78A10); FUNCTIONS IN: electron carrier activity, monooxygenase activity, iron ion binding, oxygen binding, heme binding; INVOLVED IN: oxidation reduction; LOCATED IN: cellular_component unknown; CONTAINS InterPro DOMAIN/s: Cytochrome P450 (InterPro:IPR001128), Cytochrome P450, E-class, group I (InterPro:IPR002401), Cytochrome P450, conse…	AT1G74110	CYP78A10	cytochrome P450, family 78, subfamily A, polypeptide 10	hypothetical protein POPTR_0001s13990g [Populus trichocarpa]
Pop_A18G012916	195	Pag00030049	Potri.018G058600	AT4G29190.1	---	Zinc finger C-x8-C-x5-C-x3-H type family protein	---	Zinc finger C-x8-C-x5-C-x3-H type family protein; CONTAINS InterPro DOMAIN/s: Zinc finger, CCCH-type (InterPro:IPR000571); BEST Arabidopsis thaliana protein match is: CCCH-type zinc finger family protein (TAIR:AT2G19810.1); Has 726 Blast hits to 700 proteins in 125 species: Archae - 0; Bacteria - 0; Metazoa - 157; Fungi - 3; Plants - 406; Viruses - 0; Other Eukaryotes - 160 (source: NCBI BLink).	AT4G29190	OZF2	oxidation-related zinc finger 2	hypothetical protein POPTR_0018s04720g [Populus trichocarpa]
Pop_A19G052479	195	Pag00021893	Potri.019G018500	AT1G08630.4	THA1	threonine aldolase 1	Encodes a threonine aldolase, involved in threonine degradation to glycine. Primarily expressed in seeds and seedlings.	threonine aldolase 1 (THA1); CONTAINS InterPro DOMAIN/s: Pyridoxal phosphate-dependent transferase, major domain (InterPro:IPR015424), Aromatic amino acid beta-eliminating lyase/threonine aldolase (InterPro:IPR001597), Pyridoxal phosphate-dependent transferase, major region, subdomain 1 (InterPro:IPR015421), Pyridoxal phosphate-dependent transferase, major region, subdomain 2 (InterPro:IPR015422)…	AT1G08630	THA1	threonine aldolase 1	L-allo-threonine aldolase-related family protein [Populus trichocarpa]
Pop_G01G082014	195	Pag00042681	Potri.011G152200	AT1G32900.1	---	UDP-Glycosyltransferase superfamily protein	---	UDP-Glycosyltransferase superfamily protein; FUNCTIONS IN: protein binding, transferase activity, transferring glycosyl groups; INVOLVED IN: biosynthetic process, glucan biosynthetic process; LOCATED IN: chloroplast; EXPRESSED IN: 21 plant structures; EXPRESSED DURING: 13 growth stages; CONTAINS InterPro DOMAIN/s: Glycogen/starch synthases, ADP-glucose type (InterPro:IPR011835), Starch synthase, …	AT1G32900	GBSS1	granule bound starch synthase 1	-
Pop_G06G034933	195	Pag00035911	Potri.006G002800	AT5G56000.1	AtHsp90.4,Hsp81.4	HEAT SHOCK PROTEIN 81.4	---	HEAT SHOCK PROTEIN 81.4 (Hsp81.4); FUNCTIONS IN: unfolded protein binding, ATP binding; INVOLVED IN: protein folding, response to stress; LOCATED IN: cytosol, apoplast, cell wall, nucleus, plasma membrane; EXPRESSED IN: male gametophyte, cultured cell, pollen tube; EXPRESSED DURING: L mature pollen stage, M germinated pollen stage; CONTAINS InterPro DOMAIN/s: Chaperone protein htpG (InterPro:IPR0…	AT5G56000	Hsp81.4	HEAT SHOCK PROTEIN 81.4	Heat shock protein Hsp90 family [Macleaya cordata]
Pop_G07G062630	195	Pag00003509	Potri.007G010200	AT5G65380.1	---	MATE efflux family protein	---	MATE efflux family protein; FUNCTIONS IN: antiporter activity, drug transmembrane transporter activity, transporter activity; INVOLVED IN: drug transmembrane transport, ripening, transmembrane transport; LOCATED IN: membrane; EXPRESSED IN: 22 plant structures; EXPRESSED DURING: 13 growth stages; CONTAINS InterPro DOMAIN/s: Multi antimicrobial extrusion protein MatE (InterPro:IPR002528); BEST Arab…	---	---	---	hypothetical protein POPTR_0007s14390g [Populus trichocarpa]
Pop_A05G002172	194	Pag00028488	Potri.T156100	AT1G19670.1	ATCLH1,ATHCOR1,CLH1,CORI1	chlorophyllase 1	Chlorophyllase is the first enzyme involved in chlorophyll degradation. It catalyzes the hydrolysis of the ester bond to yield chlorophyllide and phytol. AtCLH1 lacks a typical signal sequence for the chloroplast. Its expression is induced rapidly by methyljasmonate, a known promoter of senescence and chlorophyll degradation.	chlorophyllase 1 (CLH1); FUNCTIONS IN: chlorophyllase activity; INVOLVED IN: response to jasmonic acid stimulus, chlorophyll catabolic process, jasmonic acid mediated signaling pathway, response to stress; LOCATED IN: vacuole; EXPRESSED IN: 21 plant structures; EXPRESSED DURING: 14 growth stages; CONTAINS InterPro DOMAIN/s: Chlorophyllase-like (InterPro:IPR010821), Chlorophyllase, chloroplast (In…	AT1G19670	CORI1	CORONATINE-INDUCED PROTEIN 1	PREDICTED chlorophyllase-1, chloroplastic-like [Populus euphratica]
Pop_G03G013513	194	Pag00035441	Potri.003G093700	AT2G23910.1	---	NAD(P)-binding Rossmann-fold superfamily protein	---	NAD(P)-binding Rossmann-fold superfamily protein; FUNCTIONS IN: coenzyme binding, binding, cinnamoyl-CoA reductase activity, catalytic activity; INVOLVED IN: lignin biosynthetic process, response to karrikin; LOCATED IN: cellular_component unknown; EXPRESSED IN: 19 plant structures; EXPRESSED DURING: 13 growth stages; CONTAINS InterPro DOMAIN/s: NAD-dependent epimerase/dehydratase (InterPro:IPR00…	---	---	---	hypothetical protein POPTR_0003s09250g [Populus trichocarpa]
Pop_A03G049301	193	Pag00035108	Potri.004G217800	AT1G22930.1	---	T-complex protein 11	---	T-complex protein 11; CONTAINS InterPro DOMAIN/s: T-complex 11 (InterPro:IPR008862); BEST Arabidopsis thaliana protein match is: T-complex protein 11 (TAIR:AT4G09150.1); Has 9929 Blast hits to 7090 proteins in 817 species: Archae - 19; Bacteria - 1454; Metazoa - 4175; Fungi - 699; Plants - 382; Viruses - 14; Other Eukaryotes - 3186 (source: NCBI BLink).	---	---	---	PREDICTED uncharacterized protein LOC105112517 [Populus euphratica]
Pop_A10G046939	193	Pag00019604	Potri.010G205800	AT5G02500.1	AT-HSC70-1,HSC70,HSC70-1,HSP70-1	heat shock cognate protein 70-1	encodes a member of heat shock protein 70 family.	heat shock cognate protein 70-1 (HSC70-1); FUNCTIONS IN: ATP binding; INVOLVED IN: protein folding, response to cadmium ion, response to cold, response to virus, response to heat; LOCATED IN: in 9 components; EXPRESSED IN: 29 plant structures; EXPRESSED DURING: 16 growth stages; CONTAINS InterPro DOMAIN/s: Heat shock protein 70, conserved site (InterPro:IPR018181), Heat shock protein Hsp70 (Inter…	AT5G02500	HSP70-1	HEAT SHOCK PROTEIN 70-1	PREDICTED heat shock cognate 70 kDa protein 2-like [Populus euphratica]
Pop_A05G073034	192	Pag00025338	Potri.005G126400	AT1G75080.2	BZR1	Brassinosteroid signalling positive regulator (BZR1) family protein	Encodes a positive regulator of the brassinosteroid (BR) signalling pathway that mediates both downstream BR responses and negative feedback regulation of BR biosynthesis. There is evidence for phosphorylation-dependent nucleocytoplasmic shuttling of BZR1. GSK3-like kinases (including BIN2), 14-3-3 proteins, and the phosphatase BSU1 seem to participate in this process. Phosphorylation also appear…	BRASSINAZOLE-RESISTANT 1 (BZR1); CONTAINS InterPro DOMAIN/s: BZR1, transcriptional repressor (InterPro:IPR008540); BEST Arabidopsis thaliana protein match is: Brassinosteroid signalling positive regulator (BZR1) family protein (TAIR:AT1G19350.3); Has 35333 Blast hits to 34131 proteins in 2444 species: Archae - 798; Bacteria - 22429; Metazoa - 974; Fungi - 991; Plants - 531; Viruses - 0; Other Euk…	AT1G75080	BZR1	BRASSINAZOLE-RESISTANT 1	hypothetical protein POPTR_0005s12790g [Populus trichocarpa]
Pop_A19G054936	192	Pag00038131	Potri.019G117800	AT4G10265.1	---	Wound-responsive family protein	---	Wound-responsive family protein; CONTAINS InterPro DOMAIN/s: Protein of unknown function wound-induced (InterPro:IPR022251); BEST Arabidopsis thaliana protein match is: Wound-responsive family protein (TAIR:AT4G10270.1); Has 164 Blast hits to 163 proteins in 16 species: Archae - 0; Bacteria - 0; Metazoa - 0; Fungi - 0; Plants - 164; Viruses - 0; Other Eukaryotes - 0 (source: NCBI BLink).	---	---	---	hypothetical protein POPTR_0019s14040g [Populus trichocarpa]
Pop_A01G075031	190	Pag00026835	Potri.001G412900	AT4G34240.1	ALDH3,ALDH3I1	aldehyde dehydrogenase 3I1	Encodes an aldehyde dehydrogenase induced by ABA and dehydration that can oxidize saturated aliphatic aldehydes. It is also able to oxidize beta-unsaturated aldehydes, but not aromatic aldehydes. ALDH3I1 was able to use both NAD+ and NADP+ as cofactors.	aldehyde dehydrogenase 3I1 (ALDH3I1); FUNCTIONS IN: 3-chloroallyl aldehyde dehydrogenase activity, aldehyde dehydrogenase (NAD) activity; INVOLVED IN: response to water deprivation, response to abscisic acid stimulus; LOCATED IN: chloroplast, plastid; EXPRESSED IN: 26 plant structures; EXPRESSED DURING: 13 growth stages; CONTAINS InterPro DOMAIN/s: Aldehyde/histidinol dehydrogenase (InterPro:IPR0…	AT4G34240	ALDH3I1	aldehyde dehydrogenase 3I1	hypothetical protein POPTR_001G412900v3 [Populus trichocarpa]
Pop_A17G081473	190	Pag00018551	Potri.017G063300	AT5G13180.1	ANAC083,NAC083,VNI2	NAC domain containing protein 83	Encodes a NAC domain transcription factor that interacts with VND7 and negatively regulates xylem vessel formation.	NAC domain containing protein 83 (NAC083); CONTAINS InterPro DOMAIN/s: No apical meristem (NAM) protein (InterPro:IPR003441); BEST Arabidopsis thaliana protein match is: NAC domain containing protein 41 (TAIR:AT2G33480.1); Has 1807 Blast hits to 1807 proteins in 277 species: Archae - 0; Bacteria - 0; Metazoa - 736; Fungi - 347; Plants - 385; Viruses - 0; Other Eukaryotes - 339 (source: NCBI BLink…	AT5G13180	VNI2	VND-interacting 2	NAC domain transcription factor [Populus tomentosa]
Pop_A19G053052	190	Pag00013730	Potri.019G079900	AT1G35460.1	---	basic helix-loop-helix (bHLH) DNA-binding superfamily protein	---	basic helix-loop-helix (bHLH) DNA-binding superfamily protein; FUNCTIONS IN: DNA binding, sequence-specific DNA binding transcription factor activity; INVOLVED IN: regulation of transcription; LOCATED IN: nucleus; CONTAINS InterPro DOMAIN/s: Helix-loop-helix DNA-binding domain (InterPro:IPR001092), Helix-loop-helix DNA-binding (InterPro:IPR011598); BEST Arabidopsis thaliana protein match is: basi…	---	---	---	hypothetical protein POPTR_019G079900v3 [Populus trichocarpa]
Pop_G08G083383	190	Pag00034687	Potri.008G211800	AT2G42800.1	AtRLP29,RLP29	receptor like protein 29	---	receptor like protein 29 (RLP29); LOCATED IN: anchored to membrane, plant-type cell wall; EXPRESSED IN: 16 plant structures; EXPRESSED DURING: 8 growth stages; CONTAINS InterPro DOMAIN/s: Leucine-rich repeat (InterPro:IPR001611); BEST Arabidopsis thaliana protein match is: Leucine-rich repeat (LRR) family protein (TAIR:AT1G80080.1); Has 95156 Blast hits to 31366 proteins in 1102 species: Archae -…	AT2G42800	RLP29	receptor like protein 29	PREDICTED LRR receptor-like serinethreonine-protein kinase ERECTA [Populus euphratica]
Pop_G10G048199	190	Pag00019350	Potri.008G116400	AT1G68820.1	---	Transmembrane Fragile-X-F-associated protein	---	Transmembrane Fragile-X-F-associated protein; FUNCTIONS IN: zinc ion binding; EXPRESSED IN: 22 plant structures; EXPRESSED DURING: 13 growth stages; CONTAINS InterPro DOMAIN/s: Transmembrane Fragile-X-F-associated protein (InterPro:IPR019396), Zinc finger, RING-type (InterPro:IPR001841); BEST Arabidopsis thaliana protein match is: Transmembrane Fragile-X-F-associated protein (TAIR:AT1G73950.1); H…	---	---	---	hypothetical protein POPTR_010G129900v3 [Populus trichocarpa]
Pop_UnG073672	189	Pag00035336	Potri.012G014000	AT5G53420.1	---	CCT motif family protein	---	CCT motif family protein; FUNCTIONS IN: molecular_function unknown; INVOLVED IN: biological_process unknown; LOCATED IN: cellular_component unknown; EXPRESSED IN: 23 plant structures; EXPRESSED DURING: 13 growth stages; CONTAINS InterPro DOMAIN/s: CCT domain (InterPro:IPR010402); BEST Arabidopsis thaliana protein match is: CCT motif family protein (TAIR:AT4G27900.2); Has 30201 Blast hits to 17322…	---	---	---	hypothetical protein POPTR_012G014000v3 [Populus trichocarpa]
Pop_G09G014237	188	Pag00019261	Potri.009G042400	AT3G54140.1	ATPTR1,PTR1	peptide transporter 1	Encodes a di- and tri-peptide transporter that recognizes a variety of different amino acid combinations. GFP-tagged PTR1 localizes to the plasma membrane and has 8 to 11 predicted transmembrane domains. PTR1 is expressed in a number of different vascular tissues throughout the plant based on promoter:GUS expression analysis. ptr1 mutants have a lower dry weight than wild type plants when both ar…	peptide transporter 1 (PTR1); FUNCTIONS IN: dipeptide transporter activity, tripeptide transporter activity, transporter activity; INVOLVED IN: dipeptide transport, oligopeptide transport, nitrogen compound metabolic process, tripeptide transport; LOCATED IN: plasma membrane, membrane; EXPRESSED IN: 40 plant structures; EXPRESSED DURING: 10 growth stages; CONTAINS InterPro DOMAIN/s: PTR2 family p…	AT3G54140	PTR1	peptide transporter 1	hypothetical protein POPTR_0009s04710g [Populus trichocarpa]
Pop_A02G024015	187	Pag00009541	Potri.002G241700	AT3G07090.1	---	PPPDE putative thiol peptidase family protein	---	PPPDE putative thiol peptidase family protein; CONTAINS InterPro DOMAIN/s: Protein of unknown function DUF862, eukaryotic (InterPro:IPR008580); BEST Arabidopsis thaliana protein match is: PPPDE putative thiol peptidase family protein (TAIR:AT5G25170.1); Has 872 Blast hits to 872 proteins in 189 species: Archae - 0; Bacteria - 0; Metazoa - 235; Fungi - 119; Plants - 332; Viruses - 0; Other Eukaryo…	---	---	---	PREDICTED desumoylating isopeptidase 1 [Populus euphratica]
Pop_A05G056132	187	Pag00031799	Potri.005G180200	AT1G01720.1	ANAC002,ATAF1	NAC (No Apical Meristem) domain transcriptional regulator superfamily protein	Belongs to a large family of putative transcriptional activators with NAC domain. Transcript level increases in response to wounding and abscisic acid. ATAF1 attentuates ABA signaling and sythesis. Mutants are hyposensitive to ABA.	ATAF1; CONTAINS InterPro DOMAIN/s: No apical meristem (NAM) protein (InterPro:IPR003441); BEST Arabidopsis thaliana protein match is: NAC domain containing protein 32 (TAIR:AT1G77450.1); Has 3043 Blast hits to 3037 proteins in 75 species: Archae - 0; Bacteria - 0; Metazoa - 0; Fungi - 0; Plants - 3043; Viruses - 0; Other Eukaryotes - 0 (source: NCBI BLink).	AT1G01720	ATAF1	---	no apical meristem family protein [Populus trichocarpa]
Pop_A14G029849	187	Pag00017364	Potri.014G020600	AT4G37370.1	CYP81D8	cytochrome P450, family 81, subfamily D, polypeptide 8	member of CYP81D	cytochrome P450, family 81, subfamily D, polypeptide 8 (CYP81D8); FUNCTIONS IN: electron carrier activity, monooxygenase activity, iron ion binding, oxygen binding, heme binding; INVOLVED IN: response to karrikin; LOCATED IN: endoplasmic reticulum, plasma membrane; EXPRESSED IN: 20 plant structures; EXPRESSED DURING: 13 growth stages; CONTAINS InterPro DOMAIN/s: Cytochrome P450 (InterPro:IPR00112…	AT4G37370	CYP81D8	cytochrome P450, family 81, subfamily D, polypeptide 8	PREDICTED cytochrome P450 81D11-like [Populus euphratica]
Pop_A01G010152	186	Pag00023639	Potri.001G309300	AT5G09820.2	---	Plastid-lipid associated protein PAP / fibrillin family protein	---	Plastid-lipid associated protein PAP / fibrillin family protein; FUNCTIONS IN: structural molecule activity; INVOLVED IN: biological_process unknown; LOCATED IN: chloroplast; EXPRESSED IN: 23 plant structures; EXPRESSED DURING: 15 growth stages; CONTAINS InterPro DOMAIN/s: Plastid lipid-associated protein/fibrillin (InterPro:IPR006843); BEST Arabidopsis thaliana protein match is: Plastid-lipid as…	---	---	---	hypothetical protein POPTR_0001s31680g [Populus trichocarpa]
Pop_A04G029172	186	Pag00007927	Potri.004G074000	AT4G25700.1	B1,BCH1,BETA-OHASE 1,chy1	beta-hydroxylase 1	Converts beta-carotene to zeaxanthin via cryptoxanthin.	beta-hydroxylase 1 (BETA-OHASE 1); FUNCTIONS IN: carotene beta-ring hydroxylase activity; INVOLVED IN: xanthophyll biosynthetic process, carotene metabolic process; LOCATED IN: endoplasmic reticulum, chloroplast; EXPRESSED IN: 21 plant structures; EXPRESSED DURING: 13 growth stages; CONTAINS InterPro DOMAIN/s: Fatty acid hydroxylase (InterPro:IPR006694); BEST Arabidopsis thaliana protein match is…	AT4G25700	chy1	---	hypothetical protein POPTR_0004s07230g [Populus trichocarpa]
Pop_A06G061980	186	Pag00004520	Potri.006G034000	AT1G68570.1	---	Major facilitator superfamily protein	---	Major facilitator superfamily protein; FUNCTIONS IN: transporter activity; INVOLVED IN: oligopeptide transport; LOCATED IN: membrane; EXPRESSED IN: 23 plant structures; EXPRESSED DURING: 13 growth stages; CONTAINS InterPro DOMAIN/s: Oligopeptide transporter (InterPro:IPR000109), Major facilitator superfamily, general substrate transporter (InterPro:IPR016196); BEST Arabidopsis thaliana protein ma…	---	---	---	nitrite transporter family protein [Populus trichocarpa]
Pop_G06G075861	186	Pag00014007	Potri.006G060800	AT5G11090.1	---	serine-rich protein-related	---	serine-rich protein-related; BEST Arabidopsis thaliana protein match is: serine-rich protein-related (TAIR:AT5G25280.2); Has 1807 Blast hits to 1807 proteins in 277 species: Archae - 0; Bacteria - 0; Metazoa - 736; Fungi - 347; Plants - 385; Viruses - 0; Other Eukaryotes - 339 (source: NCBI BLink).	---	---	---	hypothetical protein POPTR_0006s05980g [Populus trichocarpa]
Pop_G18G083255	186	Pag00009470	Potri.018G081200	AT4G13250.1	NYC1	NAD(P)-binding Rossmann-fold superfamily protein	Encodes a chlorophyll b reductase involved in the degradation of chlorophyll b and LHCII (light harvesting complex II).	NON-YELLOW COLORING 1 (NYC1); CONTAINS InterPro DOMAIN/s: NAD(P)-binding domain (InterPro:IPR016040), Glucose/ribitol dehydrogenase (InterPro:IPR002347), Short-chain dehydrogenase/reductase SDR (InterPro:IPR002198); BEST Arabidopsis thaliana protein match is: NYC1-like (TAIR:AT5G04900.1); Has 30201 Blast hits to 17322 proteins in 780 species: Archae - 12; Bacteria - 1396; Metazoa - 17338; Fungi -…	AT4G13250	NYC1	NON-YELLOW COLORING 1	hypothetical protein POPTR_0018s08790g [Populus trichocarpa]
Pop_A03G050379	185	Pag00017815	Potri.003G107400	AT4G25170.1	---	Uncharacterised conserved protein (UCP012943)	---	Uncharacterised conserved protein (UCP012943); CONTAINS InterPro DOMAIN/s: Uncharacterised conserved protein UCP012943 (InterPro:IPR016606); BEST Arabidopsis thaliana protein match is: Uncharacterised conserved protein (UCP012943) (TAIR:AT5G61490.1); Has 30201 Blast hits to 17322 proteins in 780 species: Archae - 12; Bacteria - 1396; Metazoa - 17338; Fungi - 3422; Plants - 5037; Viruses - 0; Othe…	---	---	---	hypothetical protein POPTR_0003s10660g [Populus trichocarpa]
Pop_A06G062216	184	Pag00022314	Potri.016G059800	AT4G12570.1	UPL5	ubiquitin protein ligase 5	Knock-out mutants showed accelerated senescence of leaves.	ubiquitin protein ligase 5 (UPL5); CONTAINS InterPro DOMAIN/s: Ubiquitin subgroup (InterPro:IPR019956), Ubiquitin (InterPro:IPR000626), Ubiquitin supergroup (InterPro:IPR019955), HECT (InterPro:IPR000569); BEST Arabidopsis thaliana protein match is: ubiquitin-protein ligase 1 (TAIR:AT1G55860.1); Has 13201 Blast hits to 8328 proteins in 676 species: Archae - 0; Bacteria - 15; Metazoa - 6234; Fungi…	AT4G12570	UPL5	ubiquitin protein ligase 5	PREDICTED E3 ubiquitin-protein ligase UPL5-like isoform X4 [Populus euphratica]
Pop_G05G057366	183	Pag00006148	Potri.005G223600	AT3G54700.1	PHT1;7	phosphate transporter 1;7	Encodes Pht1;7, a member of the Pht1 family of phosphate transporters which include: Pht1;1/At5g43350, Pht1;2/At5g43370, Pht1;3/At5g43360, Pht1;4/At2g38940, Pht1;5/At2g32830, Pht1;6/At5g43340, Pht1;7/At3g54700, Pht1;8/At1g20860, Pht1;9/At1g76430 (Plant Journal 2002, 31:341).	phosphate transporter 1;7 (PHT1;7); FUNCTIONS IN: phosphate transmembrane transporter activity, carbohydrate transmembrane transporter activity, sugar:hydrogen symporter activity; INVOLVED IN: transport, phosphate transport, transmembrane transport; LOCATED IN: plasma membrane, membrane; EXPRESSED IN: cultured cell; CONTAINS InterPro DOMAIN/s: Major facilitator superfamily (InterPro:IPR020846), G…	AT3G54700	PHT1;7	phosphate transporter 1;7	hypothetical protein POPTR_005G223600v3 [Populus trichocarpa]
Pop_G13G022318	183	Pag00023214	Potri.013G008300	AT1G56460.1	---	HIT zinc finger ;PAPA-1-like conserved region	---	HIT zinc finger ;PAPA-1-like conserved region; LOCATED IN: chloroplast; CONTAINS InterPro DOMAIN/s: Zinc finger, HIT-type (InterPro:IPR007529), PAPA-1-like conserved region (InterPro:IPR006880); BEST Arabidopsis thaliana protein match is: HIT zinc finger ;PAPA-1-like conserved region (TAIR:AT2G47350.1); Has 6888 Blast hits to 5170 proteins in 562 species: Archae - 10; Bacteria - 621; Metazoa - 25…	---	---	---	PAPA-1-like family protein [Populus trichocarpa]
Pop_A05G002017	182	Pag00030694	Potri.005G241800	AT3G21570.1	---	---	---	unknown protein; Has 43 Blast hits to 43 proteins in 13 species: Archae - 0; Bacteria - 0; Metazoa - 0; Fungi - 0; Plants - 43; Viruses - 0; Other Eukaryotes - 0 (source: NCBI BLink).	---	---	---	hypothetical protein POPTR_0005s26320g [Populus trichocarpa]
Pop_G16G016429	182	Pag00030202	Potri.016G060100	AT3G12050.1	---	Aha1 domain-containing protein	---	Aha1 domain-containing protein; FUNCTIONS IN: ATPase activator activity, chaperone binding; INVOLVED IN: response to stress; LOCATED IN: cytoplasm; EXPRESSED IN: 24 plant structures; EXPRESSED DURING: 16 growth stages; CONTAINS InterPro DOMAIN/s: Activator of Hsp90 ATPase, N-terminal (InterPro:IPR015310), Activator of Hsp90 ATPase homologue 1-like (InterPro:IPR013538); Has 600 Blast hits to 579 p…	---	---	---	hypothetical protein POPTR_0016s06010g [Populus trichocarpa]
Pop_G14G023609	181	Pag00002499	Potri.014G089300	AT4G01280.2	---	Homeodomain-like superfamily protein	---	Homeodomain-like superfamily protein; CONTAINS InterPro DOMAIN/s: SANT, DNA-binding (InterPro:IPR001005), Homeodomain-like (InterPro:IPR009057), Myb, DNA-binding (InterPro:IPR014778), HTH transcriptional regulator, Myb-type, DNA-binding (InterPro:IPR017930), Myb-like DNA-binding domain, SHAQKYF class (InterPro:IPR006447); BEST Arabidopsis thaliana protein match is: Homeodomain-like superfamily pr…	---	---	---	myb family transcription factor family protein [Populus trichocarpa]
Pop_A03G050241	180	Pag00035441	Potri.003G093700	AT2G23910.1	---	NAD(P)-binding Rossmann-fold superfamily protein	---	NAD(P)-binding Rossmann-fold superfamily protein; FUNCTIONS IN: coenzyme binding, binding, cinnamoyl-CoA reductase activity, catalytic activity; INVOLVED IN: lignin biosynthetic process, response to karrikin; LOCATED IN: cellular_component unknown; EXPRESSED IN: 19 plant structures; EXPRESSED DURING: 13 growth stages; CONTAINS InterPro DOMAIN/s: NAD-dependent epimerase/dehydratase (InterPro:IPR00…	---	---	---	hypothetical protein POPTR_0003s09250g [Populus trichocarpa]
Pop_A05G002011	180	Pag00018093	Potri.005G241100	AT4G24190.2	AtHsp90-7,AtHsp90.7,HSP90.7,SHD	Chaperone protein htpG family protein	encodes an ortholog of GRP94, an ER-resident HSP90-like protein and is involved in regulation of meristem size and organization. Single and double mutant analyses suggest that SHD may be required for the correct folding and/or complex formation of CLV proteins. Lines carrying recessive mutations in this locus exhibits expanded shoot meristems, disorganized root meristems, and defective pollen tub…	SHEPHERD (SHD); FUNCTIONS IN: unfolded protein binding, ATP binding; INVOLVED IN: in 8 processes; LOCATED IN: in 6 components; EXPRESSED IN: 25 plant structures; EXPRESSED DURING: 16 growth stages; CONTAINS InterPro DOMAIN/s: Chaperone protein htpG (InterPro:IPR001404), Heat shock protein Hsp90, C-terminal (InterPro:IPR020576), Heat shock protein Hsp90, N-terminal (InterPro:IPR020575), Molecular …	AT4G24190	SHD	SHEPHERD	HSP90 [Populus alba x Populus glandulosa]
Pop_G09G022412	180	Pag00011107	Potri.009G160500	AT5G22340.1	---	---	---	unknown protein; FUNCTIONS IN: molecular_function unknown; INVOLVED IN: biological_process unknown; LOCATED IN: chloroplast; EXPRESSED IN: 22 plant structures; EXPRESSED DURING: 13 growth stages; Has 58 Blast hits to 58 proteins in 20 species: Archae - 0; Bacteria - 0; Metazoa - 0; Fungi - 0; Plants - 57; Viruses - 0; Other Eukaryotes - 1 (source: NCBI BLink).	---	---	---	hypothetical protein POPTR_0009s16210g [Populus trichocarpa]
Pop_G10G060703	180	Pag00000029	Potri.010G078300	AT4G14550.1	IAA14,SLR	indole-3-acetic acid inducible 14	IAA14 is a member of the Aux/IAA protein family. Involved in lateral root development. Gain of function mutation decreases auxin-inducible gene expression. Protein is localized to the nucleus. Expressed in stele and root tip epidermis. Functions as a negative regulator of ARF7/19.	indole-3-acetic acid inducible 14 (IAA14); CONTAINS InterPro DOMAIN/s: Aux/IAA-ARF-dimerisation (InterPro:IPR011525), AUX/IAA protein (InterPro:IPR003311); BEST Arabidopsis thaliana protein match is: indole-3-acetic acid 7 (TAIR:AT3G23050.1); Has 30201 Blast hits to 17322 proteins in 780 species: Archae - 12; Bacteria - 1396; Metazoa - 17338; Fungi - 3422; Plants - 5037; Viruses - 0; Other Eukary…	AT4G14550	SLR	SOLITARY ROOT	hypothetical protein POPTR_010G078300v3 [Populus trichocarpa]
Pop_A05G073072	179	Pag00017133	Potri.007G023900	AT2G18330.1	---	AAA-type ATPase family protein	---	AAA-type ATPase family protein; FUNCTIONS IN: nucleoside-triphosphatase activity, ATPase activity, nucleotide binding, ATP binding; EXPRESSED IN: 23 plant structures; EXPRESSED DURING: 13 growth stages; CONTAINS InterPro DOMAIN/s: ATPase, AAA-type, core (InterPro:IPR003959), ATPase, AAA+ type, core (InterPro:IPR003593), ATPase, AAA-type, conserved site (InterPro:IPR003960), Protein of unknown fun…	---	---	---	Spastin [Parasponia andersonii]
Pop_A11G056712	179	Pag00007285	Potri.011G071000	AT1G29300.1	UNE1	Plant protein of unknown function (DUF641)	---	unfertilized embryo sac 1 (UNE1); CONTAINS InterPro DOMAIN/s: Protein of unknown function DUF641, plant (InterPro:IPR006943); BEST Arabidopsis thaliana protein match is: Plant protein of unknown function (DUF641) (TAIR:AT3G14870.3); Has 320 Blast hits to 319 proteins in 42 species: Archae - 0; Bacteria - 33; Metazoa - 5; Fungi - 2; Plants - 274; Viruses - 0; Other Eukaryotes - 6 (source: NCBI BLi…	AT1G29300	UNE1	unfertilized embryo sac 1	hypothetical protein POPTR_0011s06900g [Populus trichocarpa]
Pop_A13G054279	179	Pag00006845	Potri.013G033000	AT1G54570.1	---	Esterase/lipase/thioesterase family protein	Encodes a protein with phytyl ester synthesis and diacylglycerol acyltransferase activities that is involved in the deposition of free phytol and free fatty acids in the form of phytyl esters in chloroplasts, a process involved in maintaining the integrity of the photosynthetic membrane during abiotic stress and senescence.	Esterase/lipase/thioesterase family protein; FUNCTIONS IN: transferase activity, transferring acyl groups other than amino-acyl groups, catalytic activity; LOCATED IN: chloroplast, plastoglobule; EXPRESSED IN: 22 plant structures; EXPRESSED DURING: 13 growth stages; CONTAINS InterPro DOMAIN/s: Diacylglycerol acyltransferase (InterPro:IPR007130); BEST Arabidopsis thaliana protein match is: Esteras…	---	---	---	hypothetical protein POPTR_013G033000v3 [Populus trichocarpa]
Pop_A18G083132	179	Pag00034087	Potri.018G062100	AT2G26170.1	CYP711A1,MAX1	cytochrome P450, family 711, subfamily A, polypeptide 1	Encodes a protein with similarity to thromboxane-A synthase, member of the CYP711A cytochrome P450 family. MAX1 is a specific repressor of vegetative axillary buds generated by the axillary meristem. Expressed in vascular traces in the rosette stem and axillary buds throughout plant development. Mutants have increased axillary branches. Along with MAX3,4 thought to mediate control of shoot branch…	cytochrome P450, family 711, subfamily A, polypeptide 1 (CYP711A1); FUNCTIONS IN: electron carrier activity, monooxygenase activity, iron ion binding, oxygen binding, heme binding; INVOLVED IN: carotenoid biosynthetic process, positive regulation of flavonoid biosynthetic process, regulation of meristem structural organization, secondary shoot formation, auxin polar transport; LOCATED IN: endomem…	AT2G26170	MAX1	MORE AXILLARY BRANCHES 1	thromboxane-A synthase family protein [Populus trichocarpa]
Pop_G03G050603	179	Pag00026918	Potri.003G127500	AT4G11450.1	---	Protein of unknown function (DUF3527)	---	Protein of unknown function (DUF3527); INVOLVED IN: biological_process unknown; LOCATED IN: chloroplast; EXPRESSED IN: 21 plant structures; EXPRESSED DURING: 12 growth stages; CONTAINS InterPro DOMAIN/s: Protein of unknown function DUF3527 (InterPro:IPR021916); BEST Arabidopsis thaliana protein match is: Protein of unknown function (DUF3527) (TAIR:AT1G63520.1); Has 132 Blast hits to 129 proteins …	---	---	---	hypothetical protein POPTR_003G127500v3 [Populus trichocarpa]
Pop_G05G057164	179	Pag00018093	Potri.005G241100	AT4G24190.2	AtHsp90-7,AtHsp90.7,HSP90.7,SHD	Chaperone protein htpG family protein	encodes an ortholog of GRP94, an ER-resident HSP90-like protein and is involved in regulation of meristem size and organization. Single and double mutant analyses suggest that SHD may be required for the correct folding and/or complex formation of CLV proteins. Lines carrying recessive mutations in this locus exhibits expanded shoot meristems, disorganized root meristems, and defective pollen tub…	SHEPHERD (SHD); FUNCTIONS IN: unfolded protein binding, ATP binding; INVOLVED IN: in 8 processes; LOCATED IN: in 6 components; EXPRESSED IN: 25 plant structures; EXPRESSED DURING: 16 growth stages; CONTAINS InterPro DOMAIN/s: Chaperone protein htpG (InterPro:IPR001404), Heat shock protein Hsp90, C-terminal (InterPro:IPR020576), Heat shock protein Hsp90, N-terminal (InterPro:IPR020575), Molecular …	AT4G24190	SHD	SHEPHERD	Endoplasmin-like protein [Zea mays]
Pop_G12G050767	179	Pag00031966	Potri.012G044300	AT1G18300.1	atnudt4,NUDT4	nudix hydrolase homolog 4	---	nudix hydrolase homolog 4 (NUDT4); FUNCTIONS IN: hydrolase activity; LOCATED IN: cytosol; EXPRESSED IN: stem, root, leaf; CONTAINS InterPro DOMAIN/s: NUDIX hydrolase domain-like (InterPro:IPR015797), NUDIX hydrolase, conserved site (InterPro:IPR020084), NUDIX hydrolase domain (InterPro:IPR000086); BEST Arabidopsis thaliana protein match is: nudix hydrolase homolog 21 (TAIR:AT1G73540.1); Has 1264 …	AT1G18300	NUDT4	nudix hydrolase homolog 4	PREDICTED nudix hydrolase 4-like [Populus euphratica]
Pop_G06G053961	178	Pag00027390	Potri.006G186800	AT2G24270.4	ALDH11A3	aldehyde dehydrogenase 11A3	Encodes a protein with non-phosphorylating NADP-dependent glyceraldehyde-3-phosphate dehydrogenase activity. The activity of the enzyme was determined from leaf extracts; the enzyme has not been purified to confirm activity.	aldehyde dehydrogenase 11A3 (ALDH11A3); FUNCTIONS IN: 3-chloroallyl aldehyde dehydrogenase activity, glyceraldehyde-3-phosphate dehydrogenase (NADP+) activity; INVOLVED IN: oxidation reduction, metabolic process; EXPRESSED IN: 25 plant structures; EXPRESSED DURING: 14 growth stages; CONTAINS InterPro DOMAIN/s: Aldehyde/histidinol dehydrogenase (InterPro:IPR016161), Aldehyde dehydrogenase (InterPr…	AT2G24270	ALDH11A3	aldehyde dehydrogenase 11A3	hypothetical protein POPTR_006G186800v3 [Populus trichocarpa]
Pop_G08G046262	178	Pag00005141	Potri.008G151700	AT2G32150.1	---	Haloacid dehalogenase-like hydrolase (HAD) superfamily protein	---	Haloacid dehalogenase-like hydrolase (HAD) superfamily protein; FUNCTIONS IN: hydrolase activity, catalytic activity; INVOLVED IN: metabolic process; LOCATED IN: cellular_component unknown; EXPRESSED IN: 24 plant structures; EXPRESSED DURING: 13 growth stages; CONTAINS InterPro DOMAIN/s: Haloacid dehalogenase-like hydrolase (InterPro:IPR005834), Pyrimidine 5-nucleotidase (InterPro:IPR010237), HAD…	---	---	---	unknown [Populus trichocarpa]
Pop_A02G012424	176	Pag00008797	Potri.002G176300	AT2G46680.1	ATHB-7,ATHB7,HB-7	homeobox 7	encodes a putative transcription factor that contains a homeodomain closely linked to a leucine zipper motif. Transcript is detected in all tissues examined. Is transcriptionally regulated in an ABA-dependent manner and may act in a signal transduction pathway which mediates a drought response.	homeobox 7 (HB-7); FUNCTIONS IN: transcription activator activity, sequence-specific DNA binding transcription factor activity; INVOLVED IN: response to water deprivation, abscisic acid mediated signaling pathway, regulation of transcription, DNA-dependent, response to abscisic acid stimulus; LOCATED IN: nucleus; EXPRESSED IN: 21 plant structures; EXPRESSED DURING: 6 growth stages; CONTAINS Inter…	AT2G46680	HB-7	homeobox 7	homeobox leucine zipper family protein [Populus trichocarpa]
Pop_A02G012479	176	Pag00008862	Potri.002G182500	AT1G02270.1	---	Calcium-binding endonuclease/exonuclease/phosphatase family	---	Calcium-binding endonuclease/exonuclease/phosphatase family; FUNCTIONS IN: catalytic activity, calcium ion binding; INVOLVED IN: response to cold; LOCATED IN: nucleus; EXPRESSED IN: 22 plant structures; EXPRESSED DURING: 13 growth stages; CONTAINS InterPro DOMAIN/s: EF-HAND 2 (InterPro:IPR018249), EF-hand-like domain (InterPro:IPR011992), Endonuclease/exonuclease/phosphatase (InterPro:IPR005135);…	---	---	---	PREDICTED uncharacterized calcium-binding protein At1g02270-like isoform X1 [Populus euphratica]
Pop_A03G049302	176	Pag00037107	Potri.004G217800	AT1G22930.1	---	T-complex protein 11	---	T-complex protein 11; CONTAINS InterPro DOMAIN/s: T-complex 11 (InterPro:IPR008862); BEST Arabidopsis thaliana protein match is: T-complex protein 11 (TAIR:AT4G09150.1); Has 9929 Blast hits to 7090 proteins in 817 species: Archae - 19; Bacteria - 1454; Metazoa - 4175; Fungi - 699; Plants - 382; Viruses - 14; Other Eukaryotes - 3186 (source: NCBI BLink).	---	---	---	PREDICTED uncharacterized protein LOC105112517 [Populus euphratica]
Pop_A08G046193	176	Pag00005208	Potri.008G157900	AT3G22840.1	ELIP,ELIP1	Chlorophyll A-B binding family protein	Encodes an early light-inducible protein.	EARLY LIGHT-INDUCABLE PROTEIN (ELIP1); BEST Arabidopsis thaliana protein match is: Chlorophyll A-B binding family protein (TAIR:AT4G14690.1); Has 319 Blast hits to 319 proteins in 50 species: Archae - 0; Bacteria - 5; Metazoa - 0; Fungi - 0; Plants - 259; Viruses - 0; Other Eukaryotes - 55 (source: NCBI BLink).	AT3G22840	ELIP1	EARLY LIGHT-INDUCABLE PROTEIN	hypothetical protein POPTR_0008s15770g [Populus trichocarpa]
Pop_G01G016689	176	Pag00013027	Potri.003G053900	AT1G79900.1	ATMBAC2,BAC2	Mitochondrial substrate carrier family protein	encodes a mitochondrial ornithine transporter that exports ornithine from the mitochondria to the cytosol	BAC2; CONTAINS InterPro DOMAIN/s: Mitochondrial carrier protein (InterPro:IPR002067), Mitochondrial substrate carrier (InterPro:IPR001993), Mitochondrial substrate/solute carrier (InterPro:IPR018108); BEST Arabidopsis thaliana protein match is: Mitochondrial substrate carrier family protein (TAIR:AT5G46800.1); Has 25782 Blast hits to 14100 proteins in 457 species: Archae - 0; Bacteria - 6; Metazo…	AT1G79900	BAC2	---	PREDICTED mitochondrial arginine transporter BAC2-like [Populus euphratica]
Pop_G04G066775	176	Pag00013283	Potri.004G102200	AT5G16030.1	---	---	---	unknown protein; BEST Arabidopsis thaliana protein match is: unknown protein (TAIR:AT3G02500.1); Has 30201 Blast hits to 17322 proteins in 780 species: Archae - 12; Bacteria - 1396; Metazoa - 17338; Fungi - 3422; Plants - 5037; Viruses - 0; Other Eukaryotes - 2996 (source: NCBI BLink).	---	---	---	hypothetical protein POPTR_0004s10190g [Populus trichocarpa]
Pop_G16G060758	176	Pag00024724	Potri.016G084500	AT2G28550.3	RAP2.7,TOE1	related to AP2.7	---	related to AP2.7 (RAP2.7); CONTAINS InterPro DOMAIN/s: DNA-binding, integrase-type (InterPro:IPR016177), Pathogenesis-related transcriptional factor/ERF, DNA-binding (InterPro:IPR001471); BEST Arabidopsis thaliana protein match is: target of early activation tagged (EAT) 2 (TAIR:AT5G60120.1).	AT2G28550	TOE1	TARGET OF EARLY ACTIVATION TAGGED (EAT) 1	hypothetical protein POPTR_016G084500v3 [Populus trichocarpa]
Pop_G15G084414	175	Pag00007650	Potri.012G129200	AT4G25340.1	ATFKBP53,FKBP53	FK506 BINDING PROTEIN 53	Encodes a member of the FKBP-type immunophilin family that functions as a histone chaparone. Binds to 18S rDNA and represses its expression.	FK506 BINDING PROTEIN 53 (FKBP53); FUNCTIONS IN: FK506 binding, peptidyl-prolyl cis-trans isomerase activity, histone binding; INVOLVED IN: nucleosome assembly; LOCATED IN: nucleolus, nucleus; EXPRESSED IN: 23 plant structures; EXPRESSED DURING: 13 growth stages; CONTAINS InterPro DOMAIN/s: Peptidyl-prolyl cis-trans isomerase, FKBP-type (InterPro:IPR001179); BEST Arabidopsis thaliana protein matc…	AT4G25340	FKBP53	FK506 BINDING PROTEIN 53	hypothetical protein POPTR_015G130900v3 [Populus trichocarpa]
Pop_G19G084107	175	Pag00041374	Potri.019G119900	AT4G03230.1	---	S-locus lectin protein kinase family protein	---	S-locus lectin protein kinase family protein; FUNCTIONS IN: sugar binding, protein serine/threonine kinase activity, protein kinase activity, kinase activity, ATP binding; INVOLVED IN: protein amino acid phosphorylation, recognition of pollen; LOCATED IN: endomembrane system; EXPRESSED IN: 9 plant structures; EXPRESSED DURING: 4 anthesis, F mature embryo stage, petal differentiation and expansion…	---	---	---	PREDICTED G-type lectin S-receptor-like serinethreonine-protein kinase At4g03230 [Populus euphratica]
Pop_A10G001726	174	Pag00000358	Potri.010G112000	AT1G30110.1	ATNUDX25,NUDX25	nudix hydrolase homolog 25	Encodes a ppGpp pyrophosphohydrolase.	nudix hydrolase homolog 25 (NUDX25); CONTAINS InterPro DOMAIN/s: NUDIX hydrolase domain-like (InterPro:IPR015797), NUDIX hydrolase (InterPro:IPR020476), NUDIX hydrolase, conserved site (InterPro:IPR020084), NUDIX hydrolase domain (InterPro:IPR000086); BEST Arabidopsis thaliana protein match is: nudix hydrolase homolog 26 (TAIR:AT3G10620.1); Has 5811 Blast hits to 5811 proteins in 1324 species: Ar…	AT1G30110	NUDX25	nudix hydrolase homolog 25	hypothetical protein POPTR_0010s12220g [Populus trichocarpa]
Pop_G01G027005	174	Pag00032222	Potri.001G442600	AT2G36840.1	---	ACT-like superfamily protein	Encodes a ACT domain-containing protein. The ACT domain, named after bacterial aspartate kinase, chorismate mutase and TyrA (prephenate dehydrogenase), is a regulatory domain that serves as an amino acid-binding site in feedback-regulated amino acid metabolic enzymes.	ACT-like superfamily protein; FUNCTIONS IN: amino acid binding; INVOLVED IN: metabolic process; LOCATED IN: cellular_component unknown; EXPRESSED IN: 20 plant structures; EXPRESSED DURING: 12 growth stages; CONTAINS InterPro DOMAIN/s: Amino acid-binding ACT (InterPro:IPR002912); BEST Arabidopsis thaliana protein match is: ACT domain-containing protein (TAIR:AT2G39570.1); Has 798 Blast hits to 670…	AT2G36840	ACR10	ACT domain repeats 10	hypothetical protein POPTR_0001s43320g [Populus trichocarpa]
Pop_G03G013570	174	Pag00004328	Potri.003G087800	AT1G32400.1	TOM2A	tobamovirus multiplication 2A	TOM2A encodes a 280 amino acid putative four-pass transmembrane protein with a C-terminal farnesylation signal, essential for efficient multiplication of tobacco mosaic viruses.	tobamovirus multiplication 2A (TOM2A); FUNCTIONS IN: protein binding; INVOLVED IN: viral replication complex formation and maintenance; LOCATED IN: vacuole, membrane; EXPRESSED IN: 24 plant structures; EXPRESSED DURING: 15 growth stages; CONTAINS InterPro DOMAIN/s: Tetraspanin (InterPro:IPR018499); BEST Arabidopsis thaliana protein match is: Tetraspanin family protein (TAIR:AT2G20230.1); Has 929 …	AT1G32400	TOM2A	tobamovirus multiplication 2A	GMFP4 family protein [Populus trichocarpa]
Pop_A11G026150	173	Pag00029523	Potri.011G009900	AT4G22120.4	---	ERD (early-responsive to dehydration stress) family protein	---	ERD (early-responsive to dehydration stress) family protein; LOCATED IN: plasma membrane; EXPRESSED IN: 20 plant structures; EXPRESSED DURING: 11 growth stages; CONTAINS InterPro DOMAIN/s: Protein of unknown function DUF221 (InterPro:IPR003864); BEST Arabidopsis thaliana protein match is: ERD (early-responsive to dehydration stress) family protein (TAIR:AT4G04340.1); Has 30201 Blast hits to 17322…	---	---	---	hypothetical protein POPTR_011G009900v3 [Populus trichocarpa]
Pop_A11G056620	173	Pag00007382	Potri.011G062000	AT5G45960.1	---	GDSL-like Lipase/Acylhydrolase superfamily protein	---	GDSL-like Lipase/Acylhydrolase superfamily protein; FUNCTIONS IN: lipase activity, hydrolase activity, acting on ester bonds, carboxylesterase activity; INVOLVED IN: lipid metabolic process; LOCATED IN: endomembrane system; EXPRESSED IN: 11 plant structures; EXPRESSED DURING: 6 growth stages; CONTAINS InterPro DOMAIN/s: Lipase, GDSL (InterPro:IPR001087); BEST Arabidopsis thaliana protein match is…	---	---	---	PREDICTED uncharacterized protein LOC105140669 isoform X2 [Populus euphratica]
Pop_A14G045499	173	Pag00037452	Potri.014G170600	AT3G07650.2	COL9	CONSTANS-like 9	This gene belongs to the CO (CONSTANS) gene family. This gene family is divided in three subgroups: groups III, to which COL9 belongs, is characterised by one B-box (supposed to regulate protein-protein interactions) and a second diverged zinc finger. COL9 downregulates expression of CO (CONSTANS) as well as FT and SOC1 which are known regulatory targets of CO.	CONSTANS-like 9 (COL9); CONTAINS InterPro DOMAIN/s: CCT domain (InterPro:IPR010402), Zinc finger, B-box (InterPro:IPR000315); BEST Arabidopsis thaliana protein match is: B-box type zinc finger protein with CCT domain (TAIR:AT5G48250.1); Has 35333 Blast hits to 34131 proteins in 2444 species: Archae - 798; Bacteria - 22429; Metazoa - 974; Fungi - 991; Plants - 531; Viruses - 0; Other Eukaryotes - …	AT3G07650	COL9	CONSTANS-like 9	hypothetical protein POPTR_014G170600v3 [Populus trichocarpa]
Pop_G02G065867	173	Pag00002925	Potri.002G096900	AT4G08920.1	ATCRY1,BLU1,CRY1,HY4,OOP2	cryptochrome 1	Encodes CRY1, a flavin-type blue-light photoreceptor with ATP binding and autophosphorylation activity. Functions in perception of blue / green ratio of light. The photoreceptor may be involved in electron transport. Mutant phenotype displays a blue light-dependent inhibition of hypocotyl elongation. Photoreceptor activity requires light-induced homodimerisation of the N-terminal CNT1 domains of …	cryptochrome 1 (CRY1); CONTAINS InterPro DOMAIN/s: Rossmann-like alpha/beta/alpha sandwich fold (InterPro:IPR014729), Cryptochrome/DNA photolyase, class 1 conserved site, C-terminal (InterPro:IPR018394), DNA photolyase, N-terminal (InterPro:IPR006050), Cryptochrome C-terminal (InterPro:IPR020978), DNA photolyase, FAD-binding/Cryptochrome, C-terminal (InterPro:IPR005101), Cryptochrome, plant (Inte…	AT4G08920	OOP2	OUT OF PHASE 2	cryptochrome 1.2 [Populus tremula]
Pop_G04G023453	173	Pag00011601	Potri.004G038500		---	---	---	---				hypothetical protein POPTR_0004s03870g [Populus trichocarpa]
Pop_G11G077810	173	Pag00023004	Potri.011G123300	AT4G27410.2	ANAC072,RD26	NAC (No Apical Meristem) domain transcriptional regulator superfamily protein	Encodes a NAC transcription factor induced in response to dessication. It is localized to the nucleus and acts as a transcriptional activator in ABA-mediated dehydration response.	RESPONSIVE TO DESICCATION 26 (RD26); CONTAINS InterPro DOMAIN/s: No apical meristem (NAM) protein (InterPro:IPR003441); BEST Arabidopsis thaliana protein match is: NAC domain containing protein 19 (TAIR:AT1G52890.1); Has 30201 Blast hits to 17322 proteins in 780 species: Archae - 12; Bacteria - 1396; Metazoa - 17338; Fungi - 3422; Plants - 5037; Viruses - 0; Other Eukaryotes - 2996 (source: NCBI …	AT4G27410	RD26	RESPONSIVE TO DESICCATION 26	no apical meristem family protein [Populus trichocarpa]
Pop_G18G018651	173	Pag00017282	Potri.018G109201	AT1G51120.1	---	AP2/B3 transcription factor family protein	---	AP2/B3 transcription factor family protein; FUNCTIONS IN: DNA binding, sequence-specific DNA binding transcription factor activity; INVOLVED IN: regulation of transcription, DNA-dependent; LOCATED IN: nucleus; CONTAINS InterPro DOMAIN/s: DNA-binding, integrase-type (InterPro:IPR016177), Transcriptional factor B3 (InterPro:IPR003340), Pathogenesis-related transcriptional factor/ERF, DNA-binding (I…	---	---	---	hypothetical protein POPTR_018G109200v3 [Populus trichocarpa]
Pop_A04G070767	172	Pag00031782	Potri.004G173400	AT4G34950.1	---	Major facilitator superfamily protein	---	Major facilitator superfamily protein; CONTAINS InterPro DOMAIN/s: Nodulin-like (InterPro:IPR010658), Major facilitator superfamily, general substrate transporter (InterPro:IPR016196); BEST Arabidopsis thaliana protein match is: Major facilitator superfamily protein (TAIR:AT2G16660.1); Has 3379 Blast hits to 3250 proteins in 882 species: Archae - 26; Bacteria - 1593; Metazoa - 4; Fungi - 302; Pla…	---	---	---	nodulin family protein [Populus trichocarpa]
Pop_A14G044915	172	Pag00002405	Potri.014G099700	AT1G01260.2	---	basic helix-loop-helix (bHLH) DNA-binding superfamily protein	---	basic helix-loop-helix (bHLH) DNA-binding superfamily protein; FUNCTIONS IN: DNA binding, sequence-specific DNA binding transcription factor activity; INVOLVED IN: regulation of transcription; LOCATED IN: nucleus; EXPRESSED IN: 24 plant structures; EXPRESSED DURING: 15 growth stages; CONTAINS InterPro DOMAIN/s: Helix-loop-helix DNA-binding domain (InterPro:IPR001092), Helix-loop-helix DNA-binding…	---	---	---	hypothetical protein POPTR_0014s09520g [Populus trichocarpa]
Pop_G01G081166	172	Pag00034156	Potri.001G391100	AT4G13010.1	---	Oxidoreductase, zinc-binding dehydrogenase family protein	---	Oxidoreductase, zinc-binding dehydrogenase family protein; FUNCTIONS IN: oxidoreductase activity, zinc ion binding; INVOLVED IN: oxidation reduction; LOCATED IN: chloroplast thylakoid membrane, chloroplast, plasma membrane, vacuole; EXPRESSED IN: 25 plant structures; EXPRESSED DURING: 15 growth stages; CONTAINS InterPro DOMAIN/s: GroES-like (InterPro:IPR011032), Alcohol dehydrogenase GroES-like (…	---	---	---	oxidoreductase family protein [Populus trichocarpa]
Pop_G02G015968	172	Pag00014740	Potri.002G231900	AT2G43120.1	---	RmlC-like cupins superfamily protein	---	RmlC-like cupins superfamily protein; FUNCTIONS IN: calmodulin binding; INVOLVED IN: biological_process unknown; LOCATED IN: plasma membrane; EXPRESSED IN: stem, flower; CONTAINS InterPro DOMAIN/s: Pirin, C-terminal (InterPro:IPR008778), Pirin (InterPro:IPR012093), Cupin, RmlC-type (InterPro:IPR011051), Pirin, N-terminal (InterPro:IPR003829); BEST Arabidopsis thaliana protein match is: pirin (TAI…	---	---	---	hypothetical protein POPTR_002G231900v3 [Populus trichocarpa]
Pop_G06G035503	172	Pag00034504	Potri.006G273100	AT5G24890.1	---	---	---	unknown protein; FUNCTIONS IN: molecular_function unknown; INVOLVED IN: biological_process unknown; LOCATED IN: cellular_component unknown; EXPRESSED IN: 24 plant structures; EXPRESSED DURING: 13 growth stages; BEST Arabidopsis thaliana protein match is: unknown protein (TAIR:AT2G24550.1); Has 1807 Blast hits to 1807 proteins in 277 species: Archae - 0; Bacteria - 0; Metazoa - 736; Fungi - 347; P…	---	---	---	hypothetical protein POPTR_0006s28790g [Populus trichocarpa]
Pop_A06G053729	171	Pag00034243	Potri.006G234300	AT4G29190.1	---	Zinc finger C-x8-C-x5-C-x3-H type family protein	---	Zinc finger C-x8-C-x5-C-x3-H type family protein; CONTAINS InterPro DOMAIN/s: Zinc finger, CCCH-type (InterPro:IPR000571); BEST Arabidopsis thaliana protein match is: CCCH-type zinc finger family protein (TAIR:AT2G19810.1); Has 726 Blast hits to 700 proteins in 125 species: Archae - 0; Bacteria - 0; Metazoa - 157; Fungi - 3; Plants - 406; Viruses - 0; Other Eukaryotes - 160 (source: NCBI BLink).	AT4G29190	OZF2	oxidation-related zinc finger 2	zinc finger family protein [Populus trichocarpa]
Pop_A07G022826	171	Pag00021977	Potri.007G033400	AT2G23690.1	---	---	---	unknown protein; FUNCTIONS IN: molecular_function unknown; INVOLVED IN: N-terminal protein myristoylation; LOCATED IN: cellular_component unknown; EXPRESSED IN: 7 plant structures; EXPRESSED DURING: petal differentiation and expansion stage; BEST Arabidopsis thaliana protein match is: unknown protein (TAIR:AT4G37240.1); Has 243 Blast hits to 243 proteins in 15 species: Archae - 0; Bacteria - 0; M…	---	---	---	hypothetical protein POPTR_0007s12090g [Populus trichocarpa]
Pop_A13G031298	171	Pag00007000	Potri.013G150500	AT5G54470.1	---	B-box type zinc finger family protein	---	B-box type zinc finger family protein; FUNCTIONS IN: sequence-specific DNA binding transcription factor activity, zinc ion binding; INVOLVED IN: response to cold, regulation of transcription; LOCATED IN: intracellular; EXPRESSED IN: 11 plant structures; EXPRESSED DURING: 4 anthesis, F mature embryo stage, petal differentiation and expansion stage, E expanded cotyledon stage, D bilateral stage; CO…	---	---	---	hypothetical protein POPTR_0013s14680g [Populus trichocarpa]
Pop_G17G067047	171	Pag00031142	Potri.017G084600	AT5G39660.1	CDF2	cycling DOF factor 2	Dof-type zinc finger domain-containing protein, identical to H-protein promoter binding factor-2a GI:3386546 from (Arabidopsis thaliana). Interacts with LKP2 and FKF1, but its overexpression does not change flowering time under short or long day conditions.	cycling DOF factor 2 (CDF2); CONTAINS InterPro DOMAIN/s: Zinc finger, Dof-type (InterPro:IPR003851); BEST Arabidopsis thaliana protein match is: cycling DOF factor 3 (TAIR:AT3G47500.1); Has 1150 Blast hits to 1134 proteins in 76 species: Archae - 0; Bacteria - 6; Metazoa - 18; Fungi - 6; Plants - 1095; Viruses - 0; Other Eukaryotes - 25 (source: NCBI BLink).	AT5G39660	CDF2	cycling DOF factor 2	hypothetical protein POPTR_0017s12080g [Populus trichocarpa]
Pop_G10G001640	170	Pag00000136	Potri.010G089800	AT5G26340.1	ATSTP13,MSS1,STP13	Major facilitator superfamily protein	Encodes a protein with high affinity, hexose-specific/H+ symporter activity. The activity of the transporter appears to be negatively regulated by phosphorylation. Importantly, microarray analysis, as well as the study of the expression of this gene in mutants involved in programmed cell death (PCD) demonstrated a tight correlation between this gene's expression and PCD.	MSS1; FUNCTIONS IN: carbohydrate transmembrane transporter activity, high-affinity hydrogen:glucose symporter activity, sugar:hydrogen symporter activity, hexose:hydrogen symporter activity; INVOLVED IN: response to salt stress, apoptosis, phosphorylation; LOCATED IN: plasma membrane, membrane; EXPRESSED IN: 22 plant structures; EXPRESSED DURING: 10 growth stages; CONTAINS InterPro DOMAIN/s: Suga…	AT5G26340	STP13	SUGAR TRANSPORT PROTEIN 13	PREDICTED sugar transport protein 13-like [Populus euphratica]
Pop_G15G049175	170	Pag00019381	Potri.015G057700	AT2G33040.1	ATP3	gamma subunit of Mt ATP synthase	---	gamma subunit of Mt ATP synthase (ATP3); FUNCTIONS IN: zinc ion binding; INVOLVED IN: proton transport, ATP synthesis coupled proton transport; LOCATED IN: in 7 components; EXPRESSED IN: 27 plant structures; EXPRESSED DURING: 17 growth stages; CONTAINS InterPro DOMAIN/s: ATPase, F1 complex, gamma subunit (InterPro:IPR000131); BEST Arabidopsis thaliana protein match is: ATPase, F1 complex, gamma s…	AT2G33040	ATP3	gamma subunit of Mt ATP synthase	PREDICTED ATP synthase subunit gamma, mitochondrial-like [Populus euphratica]
Pop_G17G021062	170	Pag00044666	Potri.017G108500	AT5G38760.1	---	Late embryogenesis abundant protein (LEA) family protein	---	Late embryogenesis abundant protein (LEA) family protein; BEST Arabidopsis thaliana protein match is: Late embryogenesis abundant protein (LEA) family protein (TAIR:AT5G53820.1); Has 1807 Blast hits to 1807 proteins in 277 species: Archae - 0; Bacteria - 0; Metazoa - 736; Fungi - 347; Plants - 385; Viruses - 0; Other Eukaryotes - 339 (source: NCBI BLink).	---	---	---	pollen coat protein [Populus tomentosa]
Pop_G18G019085	170	Pag00008732	Potri.018G121600	AT5G20380.1	PHT4;5	phosphate transporter 4;5	Encodes an inorganic phosphate transporter (PHT4;5).	phosphate transporter 4;5 (PHT4;5); FUNCTIONS IN: inorganic phosphate transmembrane transporter activity; INVOLVED IN: transmembrane transport; LOCATED IN: plastid, membrane; EXPRESSED IN: 22 plant structures; EXPRESSED DURING: 13 growth stages; CONTAINS InterPro DOMAIN/s: Major facilitator superfamily (InterPro:IPR020846), Major facilitator superfamily MFS-1 (InterPro:IPR011701), Major facilitat…	AT5G20380	PHT4;5	phosphate transporter 4;5	PREDICTED probable anion transporter 6, chloroplastic [Populus euphratica]
Pop_A15G014684	169	Pag00021441	Potri.015G143700	AT4G25570.1	ACYB-2	Cytochrome b561/ferric reductase transmembrane protein family	Encodes cytochrome b561.	ACYB-2; FUNCTIONS IN: carbon-monoxide oxygenase activity; LOCATED IN: integral to membrane, chloroplast, vacuole; EXPRESSED IN: 23 plant structures; EXPRESSED DURING: 13 growth stages; CONTAINS InterPro DOMAIN/s: Cytochrome b561, eukaryote (InterPro:IPR004877), Cytochrome b561/ferric reductase transmembrane (InterPro:IPR006593); BEST Arabidopsis thaliana protein match is: cytochrome B561-1 (TAIR:…	AT4G25570	ACYB-2	---	unknown [Populus trichocarpa]
Pop_G02G065913	169	Pag00002965	Potri.005G161000	AT4G09040.1	---	RNA-binding (RRM/RBD/RNP motifs) family protein	---	RNA-binding (RRM/RBD/RNP motifs) family protein; FUNCTIONS IN: RNA binding, nucleotide binding, nucleic acid binding; INVOLVED IN: biological_process unknown; LOCATED IN: chloroplast stroma, chloroplast; EXPRESSED IN: leaf; CONTAINS InterPro DOMAIN/s: RNA recognition motif, RNP-1 (InterPro:IPR000504), Nucleotide-binding, alpha-beta plait (InterPro:IPR012677); BEST Arabidopsis thaliana protein mat…	---	---	---	hypothetical protein POPTR_0002s10140g, partial [Populus trichocarpa]
Pop_A01G056852	168	Pag00008383	Potri.001G239300	AT2G28890.1	PLL4	poltergeist like 4	Encodes a protein phosphatase 2C like gene, similar to POL. Involved in leaf development. Knockout mutants have abnormally shaped leaves.	poltergeist like 4 (PLL4); FUNCTIONS IN: protein serine/threonine phosphatase activity, catalytic activity; INVOLVED IN: N-terminal protein myristoylation, leaf development; LOCATED IN: plasma membrane; EXPRESSED IN: 22 plant structures; EXPRESSED DURING: 13 growth stages; CONTAINS InterPro DOMAIN/s: Protein phosphatase 2C-related (InterPro:IPR001932), Protein phosphatase 2C (InterPro:IPR015655),…	AT2G28890	PLL4	poltergeist like 4	hypothetical protein POPTR_001G239300v3 [Populus trichocarpa]
[truncated: 351 more rows]

## Sheet: GRF4
gene	Freq	84K_L	Pti	AT_trans_ID	At_symblo	short_description	Curator_summary	Computational_description	At_gene_ID	At_symblo	At_gene_name
[truncated: 513 more rows]

## Sheet: GRF9
gene	Freq	84K_L	Pti	AT_trans_ID	At_symblo	short_description	Curator_summary	Computational_description	At_gene_ID	At_symblo	At_gene_name
[truncated: 259 more rows]

## Sheet: HB31
gene	Freq	84K_L	Pti	AT_trans_ID	At_symblo	short_description	Curator_summary	Computational_description	At_gene_ID	At_symblo	At_gene_name
[truncated: 551 more rows]

## Sheet: KNAT3
gene	Freq	84K_L	Pti	AT_trans_ID	At_symblo	short_description	Curator_summary	Computational_description	At_gene_ID	At_symblo	At_gene_name
[truncated: 632 more rows]

## Sheet: LBD38
gene	Freq	84K_L	Pti	AT_trans_ID	At_symblo	short_description	Curator_summary	Computational_description	At_gene_ID	At_symblo	At_gene_name
[truncated: 1,038 more rows]

[truncated: 8 more sheets: MYB6, MYB105, NAC2, SCL23, SPL3, TCP4, TGA1, WIND1]
